# Supplementary material for: Association between gut microbiota and glioblastoma: a Mendelian randomization study
Source: Front Genet. 2024 Jan 4;14:1308263. doi: 10.3389/fgene.2023.1308263 (PMC10794655; doi:10.3389/fgene.2023.1308263)
Supplement: Supplementary file 1 [file Table2.XLSX]

## Sheet: Sheet1
exposure	outcome	id.outcome	SNP	pval.exposure	pval.outcome	R2	F
class.Actinobacteria.id.419	Brain glioblastoma (all cancers excluded) || id:finn-b-C3_GBM_EXALLC	finn-b-C3_GBM_EXALLC	rs11655079	5.92512e-06	0.5737	0.00124627	20.3482
class.Actinobacteria.id.419	Brain glioblastoma (all cancers excluded) || id:finn-b-C3_GBM_EXALLC	finn-b-C3_GBM_EXALLC	rs11745923	1.58131e-06	0.1588	0.00145768	23.8095
class.Actinobacteria.id.419	Brain glioblastoma (all cancers excluded) || id:finn-b-C3_GBM_EXALLC	finn-b-C3_GBM_EXALLC	rs12049045	8.62622e-06	0.4012	0.00122072	19.9331
class.Actinobacteria.id.419	Brain glioblastoma (all cancers excluded) || id:finn-b-C3_GBM_EXALLC	finn-b-C3_GBM_EXALLC	rs134366	1.50428e-06	0.4437	0.00158206	22.6593
class.Actinobacteria.id.419	Brain glioblastoma (all cancers excluded) || id:finn-b-C3_GBM_EXALLC	finn-b-C3_GBM_EXALLC	rs1376754	6.71385e-06	0.9866	0.00126456	20.4864
class.Actinobacteria.id.419	Brain glioblastoma (all cancers excluded) || id:finn-b-C3_GBM_EXALLC	finn-b-C3_GBM_EXALLC	rs1515761	4.96362e-06	0.8549	0.0012953	20.1331
class.Actinobacteria.id.419	Brain glioblastoma (all cancers excluded) || id:finn-b-C3_GBM_EXALLC	finn-b-C3_GBM_EXALLC	rs182549	3.79006e-20	0.6476	0.00520644	85.3667
class.Actinobacteria.id.419	Brain glioblastoma (all cancers excluded) || id:finn-b-C3_GBM_EXALLC	finn-b-C3_GBM_EXALLC	rs4945008	5.39237e-06	0.1782	0.00121486	19.8397
class.Actinobacteria.id.419	Brain glioblastoma (all cancers excluded) || id:finn-b-C3_GBM_EXALLC	finn-b-C3_GBM_EXALLC	rs6660520	1.10652e-07	0.8267	0.00171304	27.9808
class.Actinobacteria.id.419	Brain glioblastoma (all cancers excluded) || id:finn-b-C3_GBM_EXALLC	finn-b-C3_GBM_EXALLC	rs72767435	2.56804e-06	0.3365	0.00165048	21.3198
class.Actinobacteria.id.419	Brain glioblastoma (all cancers excluded) || id:finn-b-C3_GBM_EXALLC	finn-b-C3_GBM_EXALLC	rs7322849	6.20794e-07	0.6086	0.00146621	23.9504
class.Actinobacteria.id.419	Brain glioblastoma (all cancers excluded) || id:finn-b-C3_GBM_EXALLC	finn-b-C3_GBM_EXALLC	rs80083040	8.62105e-06	0.1506	0.0024975	20.0325
class.Actinobacteria.id.419	Brain glioblastoma (all cancers excluded) || id:finn-b-C3_GBM_EXALLC	finn-b-C3_GBM_EXALLC	rs8047955	8.33727e-07	0.687401	0.00148925	24.317
class.Actinobacteria.id.419	Brain glioblastoma (all cancers excluded) || id:finn-b-C3_GBM_EXALLC	finn-b-C3_GBM_EXALLC	rs857444	8.92233e-06	0.0784802	0.00119402	19.4978
class.Actinobacteria.id.419	Brain glioblastoma (all cancers excluded) || id:finn-b-C3_GBM_EXALLC	finn-b-C3_GBM_EXALLC	rs961091	8.67593e-06	0.3748	0.00121456	19.8324
class.Alphaproteobacteria.id.2379	Brain glioblastoma (all cancers excluded) || id:finn-b-C3_GBM_EXALLC	finn-b-C3_GBM_EXALLC	rs140912403	6.20363e-07	0.645199	0.00299303	25.5712
class.Alphaproteobacteria.id.2379	Brain glioblastoma (all cancers excluded) || id:finn-b-C3_GBM_EXALLC	finn-b-C3_GBM_EXALLC	rs34569731	7.37916e-06	0.757801	0.00219247	20.0239
class.Alphaproteobacteria.id.2379	Brain glioblastoma (all cancers excluded) || id:finn-b-C3_GBM_EXALLC	finn-b-C3_GBM_EXALLC	rs55876211	7.53639e-06	0.991	0.00200405	19.2514
class.Alphaproteobacteria.id.2379	Brain glioblastoma (all cancers excluded) || id:finn-b-C3_GBM_EXALLC	finn-b-C3_GBM_EXALLC	rs62285697	9.75933e-06	0.8111	0.00216888	19.8079
class.Alphaproteobacteria.id.2379	Brain glioblastoma (all cancers excluded) || id:finn-b-C3_GBM_EXALLC	finn-b-C3_GBM_EXALLC	rs76784716	5.09141e-07	0.658	0.0025762	24.7722
class.Alphaproteobacteria.id.2379	Brain glioblastoma (all cancers excluded) || id:finn-b-C3_GBM_EXALLC	finn-b-C3_GBM_EXALLC	rs7960664	8.84301e-06	0.4656	0.00211155	20.301
class.Alphaproteobacteria.id.2379	Brain glioblastoma (all cancers excluded) || id:finn-b-C3_GBM_EXALLC	finn-b-C3_GBM_EXALLC	rs9813022	1.05333e-06	0.2642	0.00247902	23.8353
class.Bacilli.id.1673	Brain glioblastoma (all cancers excluded) || id:finn-b-C3_GBM_EXALLC	finn-b-C3_GBM_EXALLC	rs11110282	4.85442e-06	0.3347	0.00135028	21.6661
class.Bacilli.id.1673	Brain glioblastoma (all cancers excluded) || id:finn-b-C3_GBM_EXALLC	finn-b-C3_GBM_EXALLC	rs11730038	1.96025e-06	0.666099	0.00137994	24.0097
class.Bacilli.id.1673	Brain glioblastoma (all cancers excluded) || id:finn-b-C3_GBM_EXALLC	finn-b-C3_GBM_EXALLC	rs12797734	7.21166e-06	0.0576302	0.00120332	20.3606
class.Bacilli.id.1673	Brain glioblastoma (all cancers excluded) || id:finn-b-C3_GBM_EXALLC	finn-b-C3_GBM_EXALLC	rs13068444	9.53048e-06	0.4182	0.00112355	19.4121
class.Bacilli.id.1673	Brain glioblastoma (all cancers excluded) || id:finn-b-C3_GBM_EXALLC	finn-b-C3_GBM_EXALLC	rs1595463	7.9738e-06	0.2495	0.00111063	19.2975
class.Bacilli.id.1673	Brain glioblastoma (all cancers excluded) || id:finn-b-C3_GBM_EXALLC	finn-b-C3_GBM_EXALLC	rs28564647	7.81199e-06	0.1247	0.00114188	19.8525
class.Bacilli.id.1673	Brain glioblastoma (all cancers excluded) || id:finn-b-C3_GBM_EXALLC	finn-b-C3_GBM_EXALLC	rs2952251	1.07895e-06	0.5665	0.0013439	23.3588
class.Bacilli.id.1673	Brain glioblastoma (all cancers excluded) || id:finn-b-C3_GBM_EXALLC	finn-b-C3_GBM_EXALLC	rs34989881	6.54586e-06	0.9777	0.00156887	20.3708
class.Bacilli.id.1673	Brain glioblastoma (all cancers excluded) || id:finn-b-C3_GBM_EXALLC	finn-b-C3_GBM_EXALLC	rs35344081	1.01498e-06	0.1471	0.00136637	23.769
class.Bacilli.id.1673	Brain glioblastoma (all cancers excluded) || id:finn-b-C3_GBM_EXALLC	finn-b-C3_GBM_EXALLC	rs4028634	2.2076e-06	0.253	0.00129111	22.462
class.Bacilli.id.1673	Brain glioblastoma (all cancers excluded) || id:finn-b-C3_GBM_EXALLC	finn-b-C3_GBM_EXALLC	rs4459992	4.29836e-06	0.1555	0.00121995	21.2042
class.Bacilli.id.1673	Brain glioblastoma (all cancers excluded) || id:finn-b-C3_GBM_EXALLC	finn-b-C3_GBM_EXALLC	rs57872228	9.21977e-07	0.6974	0.00136544	23.7542
class.Bacilli.id.1673	Brain glioblastoma (all cancers excluded) || id:finn-b-C3_GBM_EXALLC	finn-b-C3_GBM_EXALLC	rs694949	7.59585e-06	0.1157	0.00122221	20.3111
class.Bacilli.id.1673	Brain glioblastoma (all cancers excluded) || id:finn-b-C3_GBM_EXALLC	finn-b-C3_GBM_EXALLC	rs74663707	8.45686e-06	0.7326	0.00120946	19.0926
class.Bacilli.id.1673	Brain glioblastoma (all cancers excluded) || id:finn-b-C3_GBM_EXALLC	finn-b-C3_GBM_EXALLC	rs7666190	8.46829e-06	0.2122	0.0016846	17.6068
class.Bacilli.id.1673	Brain glioblastoma (all cancers excluded) || id:finn-b-C3_GBM_EXALLC	finn-b-C3_GBM_EXALLC	rs77558518	1.33772e-06	0.9321	0.00146021	23.1548
class.Bacilli.id.1673	Brain glioblastoma (all cancers excluded) || id:finn-b-C3_GBM_EXALLC	finn-b-C3_GBM_EXALLC	rs78938557	1.06891e-06	0.8278	0.001411	21.5113
class.Bacilli.id.1673	Brain glioblastoma (all cancers excluded) || id:finn-b-C3_GBM_EXALLC	finn-b-C3_GBM_EXALLC	rs9581006	1.79458e-06	0.412	0.00542712	23.1966
class.Bacteroidia.id.912	Brain glioblastoma (all cancers excluded) || id:finn-b-C3_GBM_EXALLC	finn-b-C3_GBM_EXALLC	rs11146701	7.08228e-06	0.4324	0.00110668	20.1839
class.Bacteroidia.id.912	Brain glioblastoma (all cancers excluded) || id:finn-b-C3_GBM_EXALLC	finn-b-C3_GBM_EXALLC	rs17343978	8.35928e-06	0.883	0.00114773	21.0645
class.Bacteroidia.id.912	Brain glioblastoma (all cancers excluded) || id:finn-b-C3_GBM_EXALLC	finn-b-C3_GBM_EXALLC	rs2032750	1.91509e-06	0.9679	0.00126746	22.6542
class.Bacteroidia.id.912	Brain glioblastoma (all cancers excluded) || id:finn-b-C3_GBM_EXALLC	finn-b-C3_GBM_EXALLC	rs4146051	8.76426e-06	0.408	0.00167719	19.1017
class.Bacteroidia.id.912	Brain glioblastoma (all cancers excluded) || id:finn-b-C3_GBM_EXALLC	finn-b-C3_GBM_EXALLC	rs4916508	8.47116e-06	0.6441	0.00107074	19.6392
class.Bacteroidia.id.912	Brain glioblastoma (all cancers excluded) || id:finn-b-C3_GBM_EXALLC	finn-b-C3_GBM_EXALLC	rs55773148	3.89585e-07	0.1222	0.00231565	26.3366
class.Bacteroidia.id.912	Brain glioblastoma (all cancers excluded) || id:finn-b-C3_GBM_EXALLC	finn-b-C3_GBM_EXALLC	rs62531359	9.08665e-06	0.9713	0.00104357	19.136
class.Bacteroidia.id.912	Brain glioblastoma (all cancers excluded) || id:finn-b-C3_GBM_EXALLC	finn-b-C3_GBM_EXALLC	rs62575403	7.06129e-06	0.2095	0.00209157	20.2595
class.Bacteroidia.id.912	Brain glioblastoma (all cancers excluded) || id:finn-b-C3_GBM_EXALLC	finn-b-C3_GBM_EXALLC	rs72706335	7.65519e-06	0.4655	0.00529119	20.3039
class.Bacteroidia.id.912	Brain glioblastoma (all cancers excluded) || id:finn-b-C3_GBM_EXALLC	finn-b-C3_GBM_EXALLC	rs73975615	1.21616e-06	0.781801	0.00648718	21.8609
class.Bacteroidia.id.912	Brain glioblastoma (all cancers excluded) || id:finn-b-C3_GBM_EXALLC	finn-b-C3_GBM_EXALLC	rs7631304	8.36781e-07	0.5448	0.00128504	23.5876
class.Bacteroidia.id.912	Brain glioblastoma (all cancers excluded) || id:finn-b-C3_GBM_EXALLC	finn-b-C3_GBM_EXALLC	rs79585701	9.98589e-06	0.2444	0.00101823	18.6851
class.Bacteroidia.id.912	Brain glioblastoma (all cancers excluded) || id:finn-b-C3_GBM_EXALLC	finn-b-C3_GBM_EXALLC	rs929878	4.73377e-06	0.2277	0.00110994	20.3701
class.Betaproteobacteria.id.2867	Brain glioblastoma (all cancers excluded) || id:finn-b-C3_GBM_EXALLC	finn-b-C3_GBM_EXALLC	rs11128180	3.67144e-06	0.2025	0.00123475	21.2008
class.Betaproteobacteria.id.2867	Brain glioblastoma (all cancers excluded) || id:finn-b-C3_GBM_EXALLC	finn-b-C3_GBM_EXALLC	rs1511453	4.75765e-06	0.2909	0.00125692	21.499
class.Betaproteobacteria.id.2867	Brain glioblastoma (all cancers excluded) || id:finn-b-C3_GBM_EXALLC	finn-b-C3_GBM_EXALLC	rs1928341	2.01529e-06	0.8641	0.0013196	22.6584
class.Betaproteobacteria.id.2867	Brain glioblastoma (all cancers excluded) || id:finn-b-C3_GBM_EXALLC	finn-b-C3_GBM_EXALLC	rs2321387	5.80036e-06	0.0648903	0.00118993	20.428
class.Betaproteobacteria.id.2867	Brain glioblastoma (all cancers excluded) || id:finn-b-C3_GBM_EXALLC	finn-b-C3_GBM_EXALLC	rs2613606	2.19817e-06	0.836	0.00128859	22.12
class.Betaproteobacteria.id.2867	Brain glioblastoma (all cancers excluded) || id:finn-b-C3_GBM_EXALLC	finn-b-C3_GBM_EXALLC	rs320161	7.33242e-06	0.0322203	0.00120571	20.5617
class.Betaproteobacteria.id.2867	Brain glioblastoma (all cancers excluded) || id:finn-b-C3_GBM_EXALLC	finn-b-C3_GBM_EXALLC	rs4033856	5.17166e-07	0.1746	0.00155141	24.7725
class.Betaproteobacteria.id.2867	Brain glioblastoma (all cancers excluded) || id:finn-b-C3_GBM_EXALLC	finn-b-C3_GBM_EXALLC	rs56386628	5.86955e-06	0.2997	0.00122499	21.0281
class.Betaproteobacteria.id.2867	Brain glioblastoma (all cancers excluded) || id:finn-b-C3_GBM_EXALLC	finn-b-C3_GBM_EXALLC	rs6087811	7.44305e-07	0.2057	0.00149789	24.2753
class.Betaproteobacteria.id.2867	Brain glioblastoma (all cancers excluded) || id:finn-b-C3_GBM_EXALLC	finn-b-C3_GBM_EXALLC	rs62395635	2.94091e-06	0.7851	0.00142917	21.62
class.Betaproteobacteria.id.2867	Brain glioblastoma (all cancers excluded) || id:finn-b-C3_GBM_EXALLC	finn-b-C3_GBM_EXALLC	rs75242906	9.27278e-06	0.1591	0.00171885	18.5972
class.Clostridia.id.1859	Brain glioblastoma (all cancers excluded) || id:finn-b-C3_GBM_EXALLC	finn-b-C3_GBM_EXALLC	rs10774377	3.24401e-06	0.7738	0.00116559	21.3879
class.Clostridia.id.1859	Brain glioblastoma (all cancers excluded) || id:finn-b-C3_GBM_EXALLC	finn-b-C3_GBM_EXALLC	rs112334273	3.81407e-07	0.5297	0.00138766	25.3114
class.Clostridia.id.1859	Brain glioblastoma (all cancers excluded) || id:finn-b-C3_GBM_EXALLC	finn-b-C3_GBM_EXALLC	rs13105690	8.7779e-06	0.9376	0.00109172	20.0418
class.Clostridia.id.1859	Brain glioblastoma (all cancers excluded) || id:finn-b-C3_GBM_EXALLC	finn-b-C3_GBM_EXALLC	rs13179700	3.37083e-06	0.3442	0.00118903	21.8279
class.Clostridia.id.1859	Brain glioblastoma (all cancers excluded) || id:finn-b-C3_GBM_EXALLC	finn-b-C3_GBM_EXALLC	rs1842454	8.72023e-06	0.8276	0.00100587	18.4642
class.Clostridia.id.1859	Brain glioblastoma (all cancers excluded) || id:finn-b-C3_GBM_EXALLC	finn-b-C3_GBM_EXALLC	rs2273429	4.52136e-06	0.8168	0.00121811	22.3612
class.Clostridia.id.1859	Brain glioblastoma (all cancers excluded) || id:finn-b-C3_GBM_EXALLC	finn-b-C3_GBM_EXALLC	rs6797343	9.35647e-06	0.137	0.00105533	19.373
class.Clostridia.id.1859	Brain glioblastoma (all cancers excluded) || id:finn-b-C3_GBM_EXALLC	finn-b-C3_GBM_EXALLC	rs6814436	9.65098e-07	0.206	0.00131127	24.0724
class.Clostridia.id.1859	Brain glioblastoma (all cancers excluded) || id:finn-b-C3_GBM_EXALLC	finn-b-C3_GBM_EXALLC	rs6815608	4.01857e-07	0.2268	0.00144607	24.2263
class.Clostridia.id.1859	Brain glioblastoma (all cancers excluded) || id:finn-b-C3_GBM_EXALLC	finn-b-C3_GBM_EXALLC	rs72738886	8.24241e-06	0.627001	0.00122072	20.6945
class.Coriobacteriia.id.809	Brain glioblastoma (all cancers excluded) || id:finn-b-C3_GBM_EXALLC	finn-b-C3_GBM_EXALLC	rs11250875	4.82844e-06	0.0577404	0.00121534	21.5232
class.Coriobacteriia.id.809	Brain glioblastoma (all cancers excluded) || id:finn-b-C3_GBM_EXALLC	finn-b-C3_GBM_EXALLC	rs11656361	8.02017e-06	0.730601	0.0011624	19.3915
class.Coriobacteriia.id.809	Brain glioblastoma (all cancers excluded) || id:finn-b-C3_GBM_EXALLC	finn-b-C3_GBM_EXALLC	rs12974142	8.51232e-06	0.0834392	0.00113949	19.8623
class.Coriobacteriia.id.809	Brain glioblastoma (all cancers excluded) || id:finn-b-C3_GBM_EXALLC	finn-b-C3_GBM_EXALLC	rs13307134	7.79931e-06	0.9395	0.00114388	20.0695
class.Coriobacteriia.id.809	Brain glioblastoma (all cancers excluded) || id:finn-b-C3_GBM_EXALLC	finn-b-C3_GBM_EXALLC	rs1397793	9.77381e-06	0.687299	0.00112166	19.6792
class.Coriobacteriia.id.809	Brain glioblastoma (all cancers excluded) || id:finn-b-C3_GBM_EXALLC	finn-b-C3_GBM_EXALLC	rs1816223	4.84114e-06	0.3246	0.00116623	20.65
class.Coriobacteriia.id.809	Brain glioblastoma (all cancers excluded) || id:finn-b-C3_GBM_EXALLC	finn-b-C3_GBM_EXALLC	rs240104	1.51603e-06	0.763099	0.0012858	22.6271
class.Coriobacteriia.id.809	Brain glioblastoma (all cancers excluded) || id:finn-b-C3_GBM_EXALLC	finn-b-C3_GBM_EXALLC	rs2442778	9.02703e-06	0.6836	0.00150249	20.2689
class.Coriobacteriia.id.809	Brain glioblastoma (all cancers excluded) || id:finn-b-C3_GBM_EXALLC	finn-b-C3_GBM_EXALLC	rs3025411	8.26912e-06	0.9487	0.00124698	19.5632
class.Coriobacteriia.id.809	Brain glioblastoma (all cancers excluded) || id:finn-b-C3_GBM_EXALLC	finn-b-C3_GBM_EXALLC	rs34739816	3.88358e-06	0.6034	0.00129972	21.5917
class.Coriobacteriia.id.809	Brain glioblastoma (all cancers excluded) || id:finn-b-C3_GBM_EXALLC	finn-b-C3_GBM_EXALLC	rs67561917	5.39129e-06	0.6393	0.00123808	21.4838
class.Coriobacteriia.id.809	Brain glioblastoma (all cancers excluded) || id:finn-b-C3_GBM_EXALLC	finn-b-C3_GBM_EXALLC	rs719099	5.43317e-07	0.675601	0.00140904	24.954
class.Coriobacteriia.id.809	Brain glioblastoma (all cancers excluded) || id:finn-b-C3_GBM_EXALLC	finn-b-C3_GBM_EXALLC	rs8010111	6.89624e-06	0.754699	0.00126919	20.3253
class.Deltaproteobacteria.id.3087	Brain glioblastoma (all cancers excluded) || id:finn-b-C3_GBM_EXALLC	finn-b-C3_GBM_EXALLC	rs1035691	9.65172e-06	0.1375	0.00135551	20.5856
class.Deltaproteobacteria.id.3087	Brain glioblastoma (all cancers excluded) || id:finn-b-C3_GBM_EXALLC	finn-b-C3_GBM_EXALLC	rs112381107	4.63054e-06	0.7899	0.00456613	20.4354
class.Deltaproteobacteria.id.3087	Brain glioblastoma (all cancers excluded) || id:finn-b-C3_GBM_EXALLC	finn-b-C3_GBM_EXALLC	rs11599763	3.94123e-06	0.8511	0.00141479	21.4872
class.Deltaproteobacteria.id.3087	Brain glioblastoma (all cancers excluded) || id:finn-b-C3_GBM_EXALLC	finn-b-C3_GBM_EXALLC	rs17084793	5.68634e-06	0.1997	0.00130732	19.8475
class.Deltaproteobacteria.id.3087	Brain glioblastoma (all cancers excluded) || id:finn-b-C3_GBM_EXALLC	finn-b-C3_GBM_EXALLC	rs17791387	1.60223e-06	0.6623	0.00150796	22.7577
class.Deltaproteobacteria.id.3087	Brain glioblastoma (all cancers excluded) || id:finn-b-C3_GBM_EXALLC	finn-b-C3_GBM_EXALLC	rs2692012	3.14186e-06	0.3572	0.00144544	18.9656
class.Deltaproteobacteria.id.3087	Brain glioblastoma (all cancers excluded) || id:finn-b-C3_GBM_EXALLC	finn-b-C3_GBM_EXALLC	rs2838334	5.44551e-06	0.8085	0.00134839	20.4774
class.Deltaproteobacteria.id.3087	Brain glioblastoma (all cancers excluded) || id:finn-b-C3_GBM_EXALLC	finn-b-C3_GBM_EXALLC	rs3935584	7.50121e-06	0.0770903	0.0013489	20.4824
class.Deltaproteobacteria.id.3087	Brain glioblastoma (all cancers excluded) || id:finn-b-C3_GBM_EXALLC	finn-b-C3_GBM_EXALLC	rs4506934	3.58887e-06	0.4032	0.00143646	21.6627
class.Deltaproteobacteria.id.3087	Brain glioblastoma (all cancers excluded) || id:finn-b-C3_GBM_EXALLC	finn-b-C3_GBM_EXALLC	rs55744759	7.3137e-06	0.8794	0.00137297	20.851
class.Deltaproteobacteria.id.3087	Brain glioblastoma (all cancers excluded) || id:finn-b-C3_GBM_EXALLC	finn-b-C3_GBM_EXALLC	rs6058181	3.39554e-07	0.9463	0.00163672	24.7518
class.Deltaproteobacteria.id.3087	Brain glioblastoma (all cancers excluded) || id:finn-b-C3_GBM_EXALLC	finn-b-C3_GBM_EXALLC	rs62020470	4.85084e-06	0.3964	0.0013484	20.4774
class.Deltaproteobacteria.id.3087	Brain glioblastoma (all cancers excluded) || id:finn-b-C3_GBM_EXALLC	finn-b-C3_GBM_EXALLC	rs9928243	5.02081e-06	0.4862	0.00137759	20.9199
class.Erysipelotrichia.id.2147	Brain glioblastoma (all cancers excluded) || id:finn-b-C3_GBM_EXALLC	finn-b-C3_GBM_EXALLC	rs1074800	6.14583e-06	0.1324	0.00114877	20.4567
class.Erysipelotrichia.id.2147	Brain glioblastoma (all cancers excluded) || id:finn-b-C3_GBM_EXALLC	finn-b-C3_GBM_EXALLC	rs10781552	2.33114e-06	0.6252	0.00127068	22.6304
class.Erysipelotrichia.id.2147	Brain glioblastoma (all cancers excluded) || id:finn-b-C3_GBM_EXALLC	finn-b-C3_GBM_EXALLC	rs17530232	2.79123e-06	0.402	0.00126433	21.0397
class.Erysipelotrichia.id.2147	Brain glioblastoma (all cancers excluded) || id:finn-b-C3_GBM_EXALLC	finn-b-C3_GBM_EXALLC	rs1884466	9.52701e-06	0.0466305	0.00108423	19.7576
class.Erysipelotrichia.id.2147	Brain glioblastoma (all cancers excluded) || id:finn-b-C3_GBM_EXALLC	finn-b-C3_GBM_EXALLC	rs2300774	8.95466e-07	0.4532	0.00132092	24.0911
class.Erysipelotrichia.id.2147	Brain glioblastoma (all cancers excluded) || id:finn-b-C3_GBM_EXALLC	finn-b-C3_GBM_EXALLC	rs290833	8.029e-06	0.9182	0.0011198	19.9402
class.Erysipelotrichia.id.2147	Brain glioblastoma (all cancers excluded) || id:finn-b-C3_GBM_EXALLC	finn-b-C3_GBM_EXALLC	rs35161940	1.8451e-06	0.7514	0.00126771	23.1157
class.Erysipelotrichia.id.2147	Brain glioblastoma (all cancers excluded) || id:finn-b-C3_GBM_EXALLC	finn-b-C3_GBM_EXALLC	rs4078432	4.23104e-06	0.3421	0.00116359	20.7209
class.Erysipelotrichia.id.2147	Brain glioblastoma (all cancers excluded) || id:finn-b-C3_GBM_EXALLC	finn-b-C3_GBM_EXALLC	rs56970041	5.40344e-06	0.764401	0.001063	19.3832
class.Erysipelotrichia.id.2147	Brain glioblastoma (all cancers excluded) || id:finn-b-C3_GBM_EXALLC	finn-b-C3_GBM_EXALLC	rs62504403	1.12265e-07	0.8311	0.00166794	28.3673
class.Erysipelotrichia.id.2147	Brain glioblastoma (all cancers excluded) || id:finn-b-C3_GBM_EXALLC	finn-b-C3_GBM_EXALLC	rs7234058	9.12341e-07	0.1398	0.00140515	23.741
class.Erysipelotrichia.id.2147	Brain glioblastoma (all cancers excluded) || id:finn-b-C3_GBM_EXALLC	finn-b-C3_GBM_EXALLC	rs7826267	9.28449e-06	0.8012	0.00100859	17.753
class.Erysipelotrichia.id.2147	Brain glioblastoma (all cancers excluded) || id:finn-b-C3_GBM_EXALLC	finn-b-C3_GBM_EXALLC	rs8003149	4.08475e-06	0.8964	0.00116526	21.2454
class.Gammaproteobacteria.id.3303	Brain glioblastoma (all cancers excluded) || id:finn-b-C3_GBM_EXALLC	finn-b-C3_GBM_EXALLC	rs11181912	9.94762e-07	0.9971	0.00148168	23.7643
class.Gammaproteobacteria.id.3303	Brain glioblastoma (all cancers excluded) || id:finn-b-C3_GBM_EXALLC	finn-b-C3_GBM_EXALLC	rs12404135	8.89485e-06	0.1412	0.00137248	20.9302
class.Gammaproteobacteria.id.3303	Brain glioblastoma (all cancers excluded) || id:finn-b-C3_GBM_EXALLC	finn-b-C3_GBM_EXALLC	rs6706173	1.99495e-07	0.3125	0.00160328	25.7225
class.Gammaproteobacteria.id.3303	Brain glioblastoma (all cancers excluded) || id:finn-b-C3_GBM_EXALLC	finn-b-C3_GBM_EXALLC	rs75101789	8.78789e-06	0.2953	0.00124672	19.9998
class.Gammaproteobacteria.id.3303	Brain glioblastoma (all cancers excluded) || id:finn-b-C3_GBM_EXALLC	finn-b-C3_GBM_EXALLC	rs79795896	7.92404e-06	0.8037	0.00270228	20.5253
class.Gammaproteobacteria.id.3303	Brain glioblastoma (all cancers excluded) || id:finn-b-C3_GBM_EXALLC	finn-b-C3_GBM_EXALLC	rs9494710	4.54607e-06	0.1546	0.00131855	20.6599
class.Lentisphaeria.id.2250	Brain glioblastoma (all cancers excluded) || id:finn-b-C3_GBM_EXALLC	finn-b-C3_GBM_EXALLC	rs1002941	8.14836e-06	0.8337	0.00425588	20.2249
class.Lentisphaeria.id.2250	Brain glioblastoma (all cancers excluded) || id:finn-b-C3_GBM_EXALLC	finn-b-C3_GBM_EXALLC	rs11770843	1.90729e-06	0.4611	0.00459233	21.6974
class.Lentisphaeria.id.2250	Brain glioblastoma (all cancers excluded) || id:finn-b-C3_GBM_EXALLC	finn-b-C3_GBM_EXALLC	rs17114848	4.05865e-06	0.3365	0.004641	22.0636
class.Lentisphaeria.id.2250	Brain glioblastoma (all cancers excluded) || id:finn-b-C3_GBM_EXALLC	finn-b-C3_GBM_EXALLC	rs2031282	4.3826e-06	0.1892	0.00430972	20.4819
class.Lentisphaeria.id.2250	Brain glioblastoma (all cancers excluded) || id:finn-b-C3_GBM_EXALLC	finn-b-C3_GBM_EXALLC	rs2825714	1.72211e-06	0.5027	0.00474471	22.559
class.Lentisphaeria.id.2250	Brain glioblastoma (all cancers excluded) || id:finn-b-C3_GBM_EXALLC	finn-b-C3_GBM_EXALLC	rs62570196	1.07926e-06	0.8894	0.00647509	24.1792
class.Lentisphaeria.id.2250	Brain glioblastoma (all cancers excluded) || id:finn-b-C3_GBM_EXALLC	finn-b-C3_GBM_EXALLC	rs72640280	5.18035e-06	0.1269	0.0053469	20.5027
class.Lentisphaeria.id.2250	Brain glioblastoma (all cancers excluded) || id:finn-b-C3_GBM_EXALLC	finn-b-C3_GBM_EXALLC	rs77599476	1.86133e-06	0.8216	0.00614212	22.9899
class.Melainabacteria.id.1589	Brain glioblastoma (all cancers excluded) || id:finn-b-C3_GBM_EXALLC	finn-b-C3_GBM_EXALLC	rs10148250	8.67135e-06	0.8384	0.00362995	19.859
class.Melainabacteria.id.1589	Brain glioblastoma (all cancers excluded) || id:finn-b-C3_GBM_EXALLC	finn-b-C3_GBM_EXALLC	rs10738747	9.95804e-06	0.9208	0.00330551	19.5075
class.Melainabacteria.id.1589	Brain glioblastoma (all cancers excluded) || id:finn-b-C3_GBM_EXALLC	finn-b-C3_GBM_EXALLC	rs11150282	6.02892e-07	0.5486	0.0042785	25.227
class.Melainabacteria.id.1589	Brain glioblastoma (all cancers excluded) || id:finn-b-C3_GBM_EXALLC	finn-b-C3_GBM_EXALLC	rs113884518	8.0567e-06	0.8851	0.00456503	20.3617
class.Melainabacteria.id.1589	Brain glioblastoma (all cancers excluded) || id:finn-b-C3_GBM_EXALLC	finn-b-C3_GBM_EXALLC	rs28678345	6.69088e-06	0.766099	0.00479265	20.8088
class.Melainabacteria.id.1589	Brain glioblastoma (all cancers excluded) || id:finn-b-C3_GBM_EXALLC	finn-b-C3_GBM_EXALLC	rs367480	8.19925e-06	0.209	0.00344025	20.3157
class.Melainabacteria.id.1589	Brain glioblastoma (all cancers excluded) || id:finn-b-C3_GBM_EXALLC	finn-b-C3_GBM_EXALLC	rs4129395	1.48056e-06	0.0817598	0.00396586	23.432
class.Melainabacteria.id.1589	Brain glioblastoma (all cancers excluded) || id:finn-b-C3_GBM_EXALLC	finn-b-C3_GBM_EXALLC	rs789069	6.84635e-06	0.6332	0.00331109	19.5239
class.Melainabacteria.id.1589	Brain glioblastoma (all cancers excluded) || id:finn-b-C3_GBM_EXALLC	finn-b-C3_GBM_EXALLC	rs79790072	3.29009e-06	0.746401	0.00523152	21.5883
class.Melainabacteria.id.1589	Brain glioblastoma (all cancers excluded) || id:finn-b-C3_GBM_EXALLC	finn-b-C3_GBM_EXALLC	rs9864379	5.3606e-08	0.0144601	0.00513394	29.8015
class.Methanobacteria.id.119	Brain glioblastoma (all cancers excluded) || id:finn-b-C3_GBM_EXALLC	finn-b-C3_GBM_EXALLC	rs10202904	3.0143e-07	0.9337	0.00719054	26.747
class.Methanobacteria.id.119	Brain glioblastoma (all cancers excluded) || id:finn-b-C3_GBM_EXALLC	finn-b-C3_GBM_EXALLC	rs10424197	9.27887e-06	0.4405	0.00543558	20.1997
class.Methanobacteria.id.119	Brain glioblastoma (all cancers excluded) || id:finn-b-C3_GBM_EXALLC	finn-b-C3_GBM_EXALLC	rs4257531	7.44344e-06	0.0918502	0.00638397	20.303
class.Methanobacteria.id.119	Brain glioblastoma (all cancers excluded) || id:finn-b-C3_GBM_EXALLC	finn-b-C3_GBM_EXALLC	rs56131665	6.17992e-06	0.7968	0.00575311	20.6574
class.Methanobacteria.id.119	Brain glioblastoma (all cancers excluded) || id:finn-b-C3_GBM_EXALLC	finn-b-C3_GBM_EXALLC	rs6508769	8.22529e-06	0.8049	0.00594705	19.8444
class.Methanobacteria.id.119	Brain glioblastoma (all cancers excluded) || id:finn-b-C3_GBM_EXALLC	finn-b-C3_GBM_EXALLC	rs6776814	1.63062e-06	0.1466	0.00688948	23.4688
class.Methanobacteria.id.119	Brain glioblastoma (all cancers excluded) || id:finn-b-C3_GBM_EXALLC	finn-b-C3_GBM_EXALLC	rs73068003	8.44583e-06	0.5991	0.0054432	20.1953
class.Methanobacteria.id.119	Brain glioblastoma (all cancers excluded) || id:finn-b-C3_GBM_EXALLC	finn-b-C3_GBM_EXALLC	rs73457410	1.40855e-06	0.1252	0.0069034	24.3021
class.Methanobacteria.id.119	Brain glioblastoma (all cancers excluded) || id:finn-b-C3_GBM_EXALLC	finn-b-C3_GBM_EXALLC	rs75208022	5.92103e-06	0.687	0.00673465	21.7038
class.Methanobacteria.id.119	Brain glioblastoma (all cancers excluded) || id:finn-b-C3_GBM_EXALLC	finn-b-C3_GBM_EXALLC	rs894996	1.87557e-06	0.0687195	0.00647634	23.3364
class.Mollicutes.id.3920	Brain glioblastoma (all cancers excluded) || id:finn-b-C3_GBM_EXALLC	finn-b-C3_GBM_EXALLC	rs10108398	1.09e-06	0.4122	0.00227797	24.9551
class.Mollicutes.id.3920	Brain glioblastoma (all cancers excluded) || id:finn-b-C3_GBM_EXALLC	finn-b-C3_GBM_EXALLC	rs11890098	9.56571e-07	0.1216	0.00206304	23.5466
class.Mollicutes.id.3920	Brain glioblastoma (all cancers excluded) || id:finn-b-C3_GBM_EXALLC	finn-b-C3_GBM_EXALLC	rs12566890	3.65095e-06	0.1308	0.00168358	19.1729
class.Mollicutes.id.3920	Brain glioblastoma (all cancers excluded) || id:finn-b-C3_GBM_EXALLC	finn-b-C3_GBM_EXALLC	rs17214486	6.60866e-06	0.4153	0.00177285	20.2198
class.Mollicutes.id.3920	Brain glioblastoma (all cancers excluded) || id:finn-b-C3_GBM_EXALLC	finn-b-C3_GBM_EXALLC	rs2464826	8.39505e-06	0.768599	0.0018038	19.8705
class.Mollicutes.id.3920	Brain glioblastoma (all cancers excluded) || id:finn-b-C3_GBM_EXALLC	finn-b-C3_GBM_EXALLC	rs28537087	8.07399e-06	0.765701	0.00166669	18.9986
class.Mollicutes.id.3920	Brain glioblastoma (all cancers excluded) || id:finn-b-C3_GBM_EXALLC	finn-b-C3_GBM_EXALLC	rs3768491	4.23352e-06	0.9207	0.00189381	20.8715
class.Mollicutes.id.3920	Brain glioblastoma (all cancers excluded) || id:finn-b-C3_GBM_EXALLC	finn-b-C3_GBM_EXALLC	rs4885016	7.26986e-06	0.3309	0.00178493	20.3596
class.Mollicutes.id.3920	Brain glioblastoma (all cancers excluded) || id:finn-b-C3_GBM_EXALLC	finn-b-C3_GBM_EXALLC	rs6043847	4.55476e-06	0.6615	0.00191677	21.3707
class.Mollicutes.id.3920	Brain glioblastoma (all cancers excluded) || id:finn-b-C3_GBM_EXALLC	finn-b-C3_GBM_EXALLC	rs72901605	3.2579e-06	0.9632	0.00211771	22.3341
class.Mollicutes.id.3920	Brain glioblastoma (all cancers excluded) || id:finn-b-C3_GBM_EXALLC	finn-b-C3_GBM_EXALLC	rs74603314	1.55689e-06	0.5949	0.00506947	22.9136
class.Mollicutes.id.3920	Brain glioblastoma (all cancers excluded) || id:finn-b-C3_GBM_EXALLC	finn-b-C3_GBM_EXALLC	rs78169027	5.8761e-06	0.2758	0.00197144	20.8201
class.Negativicutes.id.2164	Brain glioblastoma (all cancers excluded) || id:finn-b-C3_GBM_EXALLC	finn-b-C3_GBM_EXALLC	rs1135612	9.26307e-06	0.5508	0.00108676	19.7592
class.Negativicutes.id.2164	Brain glioblastoma (all cancers excluded) || id:finn-b-C3_GBM_EXALLC	finn-b-C3_GBM_EXALLC	rs13086907	1.95488e-06	0.2452	0.00123898	22.5291
class.Negativicutes.id.2164	Brain glioblastoma (all cancers excluded) || id:finn-b-C3_GBM_EXALLC	finn-b-C3_GBM_EXALLC	rs1643968	4.14596e-07	0.8493	0.00139261	25.3362
class.Negativicutes.id.2164	Brain glioblastoma (all cancers excluded) || id:finn-b-C3_GBM_EXALLC	finn-b-C3_GBM_EXALLC	rs1649999	7.5812e-06	0.1659	0.00112128	20.2439
class.Negativicutes.id.2164	Brain glioblastoma (all cancers excluded) || id:finn-b-C3_GBM_EXALLC	finn-b-C3_GBM_EXALLC	rs2834062	8.4392e-06	0.3757	0.00110986	20.1874
class.Negativicutes.id.2164	Brain glioblastoma (all cancers excluded) || id:finn-b-C3_GBM_EXALLC	finn-b-C3_GBM_EXALLC	rs4463806	7.80662e-06	0.8997	0.000972681	17.6791
class.Negativicutes.id.2164	Brain glioblastoma (all cancers excluded) || id:finn-b-C3_GBM_EXALLC	finn-b-C3_GBM_EXALLC	rs4722181	2.00112e-06	0.5665	0.0012346	22.4493
class.Negativicutes.id.2164	Brain glioblastoma (all cancers excluded) || id:finn-b-C3_GBM_EXALLC	finn-b-C3_GBM_EXALLC	rs60274479	1.1623e-06	0.2985	0.00137132	24.1794
class.Negativicutes.id.2164	Brain glioblastoma (all cancers excluded) || id:finn-b-C3_GBM_EXALLC	finn-b-C3_GBM_EXALLC	rs61249479	2.95471e-06	0.1683	0.00116768	21.2333
class.Negativicutes.id.2164	Brain glioblastoma (all cancers excluded) || id:finn-b-C3_GBM_EXALLC	finn-b-C3_GBM_EXALLC	rs71405394	2.16631e-06	0.3018	0.00162343	22.5358
class.Negativicutes.id.2164	Brain glioblastoma (all cancers excluded) || id:finn-b-C3_GBM_EXALLC	finn-b-C3_GBM_EXALLC	rs73232831	1.87452e-06	0.0969795	0.00247119	23.2372
class.Negativicutes.id.2164	Brain glioblastoma (all cancers excluded) || id:finn-b-C3_GBM_EXALLC	finn-b-C3_GBM_EXALLC	rs9423647	6.06114e-06	0.2347	0.00113436	20.6257
class.Verrucomicrobiae.id.4029	Brain glioblastoma (all cancers excluded) || id:finn-b-C3_GBM_EXALLC	finn-b-C3_GBM_EXALLC	rs111862613	3.73846e-06	0.9425	0.00182539	21.248
class.Verrucomicrobiae.id.4029	Brain glioblastoma (all cancers excluded) || id:finn-b-C3_GBM_EXALLC	finn-b-C3_GBM_EXALLC	rs117107102	2.91821e-06	0.9159	0.00450094	22.4844
class.Verrucomicrobiae.id.4029	Brain glioblastoma (all cancers excluded) || id:finn-b-C3_GBM_EXALLC	finn-b-C3_GBM_EXALLC	rs11729256	6.7309e-07	0.1903	0.00209725	24.9235
class.Verrucomicrobiae.id.4029	Brain glioblastoma (all cancers excluded) || id:finn-b-C3_GBM_EXALLC	finn-b-C3_GBM_EXALLC	rs12908520	2.17163e-06	0.8576	0.00187966	22.3366
class.Verrucomicrobiae.id.4029	Brain glioblastoma (all cancers excluded) || id:finn-b-C3_GBM_EXALLC	finn-b-C3_GBM_EXALLC	rs2602429	2.58297e-06	0.7545	0.00195194	22.8589
class.Verrucomicrobiae.id.4029	Brain glioblastoma (all cancers excluded) || id:finn-b-C3_GBM_EXALLC	finn-b-C3_GBM_EXALLC	rs4242783	2.63612e-06	0.8512	0.00185979	21.7777
class.Verrucomicrobiae.id.4029	Brain glioblastoma (all cancers excluded) || id:finn-b-C3_GBM_EXALLC	finn-b-C3_GBM_EXALLC	rs4936098	1.12221e-06	0.4229	0.00191785	22.7817
class.Verrucomicrobiae.id.4029	Brain glioblastoma (all cancers excluded) || id:finn-b-C3_GBM_EXALLC	finn-b-C3_GBM_EXALLC	rs61779207	6.72285e-06	0.7042	0.00175963	20.4283
class.Verrucomicrobiae.id.4029	Brain glioblastoma (all cancers excluded) || id:finn-b-C3_GBM_EXALLC	finn-b-C3_GBM_EXALLC	rs74542928	1.63222e-06	0.490601	0.00200272	22.5036
class.Verrucomicrobiae.id.4029	Brain glioblastoma (all cancers excluded) || id:finn-b-C3_GBM_EXALLC	finn-b-C3_GBM_EXALLC	rs9349825	2.53687e-06	0.3633	0.0019273	22.8942
class.Verrucomicrobiae.id.4029	Brain glioblastoma (all cancers excluded) || id:finn-b-C3_GBM_EXALLC	finn-b-C3_GBM_EXALLC	rs941682	9.61003e-06	0.7738	0.00163086	19.287
family.Acidaminococcaceae.id.2166	Brain glioblastoma (all cancers excluded) || id:finn-b-C3_GBM_EXALLC	finn-b-C3_GBM_EXALLC	rs262812	3.24906e-06	0.9503	0.0017585	21.31
family.Acidaminococcaceae.id.2166	Brain glioblastoma (all cancers excluded) || id:finn-b-C3_GBM_EXALLC	finn-b-C3_GBM_EXALLC	rs2933324	2.23676e-06	0.711001	0.00177848	22.3116
family.Acidaminococcaceae.id.2166	Brain glioblastoma (all cancers excluded) || id:finn-b-C3_GBM_EXALLC	finn-b-C3_GBM_EXALLC	rs45497800	5.86428e-06	0.1586	0.00185014	20.9713
family.Acidaminococcaceae.id.2166	Brain glioblastoma (all cancers excluded) || id:finn-b-C3_GBM_EXALLC	finn-b-C3_GBM_EXALLC	rs6589457	2.31508e-06	0.746299	0.00304147	22.5267
family.Acidaminococcaceae.id.2166	Brain glioblastoma (all cancers excluded) || id:finn-b-C3_GBM_EXALLC	finn-b-C3_GBM_EXALLC	rs6923842	2.21303e-06	0.762	0.00185644	22.1364
family.Acidaminococcaceae.id.2166	Brain glioblastoma (all cancers excluded) || id:finn-b-C3_GBM_EXALLC	finn-b-C3_GBM_EXALLC	rs74540770	7.08804e-06	0.2402	0.00188418	20.0175
family.Acidaminococcaceae.id.2166	Brain glioblastoma (all cancers excluded) || id:finn-b-C3_GBM_EXALLC	finn-b-C3_GBM_EXALLC	rs78702810	9.16468e-06	0.4509	0.00246864	19.7733
family.Actinomycetaceae.id.421	Brain glioblastoma (all cancers excluded) || id:finn-b-C3_GBM_EXALLC	finn-b-C3_GBM_EXALLC	rs2889192	3.64417e-06	0.5662	0.00267945	20.7087
family.Actinomycetaceae.id.421	Brain glioblastoma (all cancers excluded) || id:finn-b-C3_GBM_EXALLC	finn-b-C3_GBM_EXALLC	rs34583783	5.47971e-06	0.973	0.00283627	21.9242
family.Actinomycetaceae.id.421	Brain glioblastoma (all cancers excluded) || id:finn-b-C3_GBM_EXALLC	finn-b-C3_GBM_EXALLC	rs35011108	1.8267e-06	0.7615	0.00630729	23.0281
family.Actinomycetaceae.id.421	Brain glioblastoma (all cancers excluded) || id:finn-b-C3_GBM_EXALLC	finn-b-C3_GBM_EXALLC	rs4073240	6.05333e-06	0.1974	0.0026654	20.5998
family.Actinomycetaceae.id.421	Brain glioblastoma (all cancers excluded) || id:finn-b-C3_GBM_EXALLC	finn-b-C3_GBM_EXALLC	rs58484246	6.12428e-06	0.9318	0.00262561	20.2915
family.Alcaligenaceae.id.2875	Brain glioblastoma (all cancers excluded) || id:finn-b-C3_GBM_EXALLC	finn-b-C3_GBM_EXALLC	rs112135816	5.27662e-06	0.1561	0.0013113	20.4083
family.Alcaligenaceae.id.2875	Brain glioblastoma (all cancers excluded) || id:finn-b-C3_GBM_EXALLC	finn-b-C3_GBM_EXALLC	rs1153990	5.96787e-06	0.8564	0.00124488	20.9475
family.Alcaligenaceae.id.2875	Brain glioblastoma (all cancers excluded) || id:finn-b-C3_GBM_EXALLC	finn-b-C3_GBM_EXALLC	rs147968	9.12701e-06	0.1194	0.00116969	19.6831
family.Alcaligenaceae.id.2875	Brain glioblastoma (all cancers excluded) || id:finn-b-C3_GBM_EXALLC	finn-b-C3_GBM_EXALLC	rs28480294	6.606e-06	0.9879	0.00122172	20.0301
family.Alcaligenaceae.id.2875	Brain glioblastoma (all cancers excluded) || id:finn-b-C3_GBM_EXALLC	finn-b-C3_GBM_EXALLC	rs4033856	1.02902e-06	0.1746	0.0014998	23.4635
family.Alcaligenaceae.id.2875	Brain glioblastoma (all cancers excluded) || id:finn-b-C3_GBM_EXALLC	finn-b-C3_GBM_EXALLC	rs62191117	2.75943e-07	0.9353	0.00156878	26.2178
family.Alcaligenaceae.id.2875	Brain glioblastoma (all cancers excluded) || id:finn-b-C3_GBM_EXALLC	finn-b-C3_GBM_EXALLC	rs62395635	3.34696e-06	0.7851	0.00145009	21.4926
family.Alcaligenaceae.id.2875	Brain glioblastoma (all cancers excluded) || id:finn-b-C3_GBM_EXALLC	finn-b-C3_GBM_EXALLC	rs6969323	3.88581e-06	0.9593	0.00125523	21.1244
family.Alcaligenaceae.id.2875	Brain glioblastoma (all cancers excluded) || id:finn-b-C3_GBM_EXALLC	finn-b-C3_GBM_EXALLC	rs74776516	6.85049e-06	0.7487	0.00134912	19.5887
family.Alcaligenaceae.id.2875	Brain glioblastoma (all cancers excluded) || id:finn-b-C3_GBM_EXALLC	finn-b-C3_GBM_EXALLC	rs7638039	2.70479e-06	0.1875	0.00132601	22.2919
family.Alcaligenaceae.id.2875	Brain glioblastoma (all cancers excluded) || id:finn-b-C3_GBM_EXALLC	finn-b-C3_GBM_EXALLC	rs9537886	2.35108e-07	0.0802306	0.0015804	26.6007
family.Bacteroidaceae.id.917	Brain glioblastoma (all cancers excluded) || id:finn-b-C3_GBM_EXALLC	finn-b-C3_GBM_EXALLC	rs11585893	1.79511e-06	0.0679094	0.00141067	25.1722
family.Bacteroidaceae.id.917	Brain glioblastoma (all cancers excluded) || id:finn-b-C3_GBM_EXALLC	finn-b-C3_GBM_EXALLC	rs13207588	7.48504e-06	0.1984	0.00114879	20.3627
family.Bacteroidaceae.id.917	Brain glioblastoma (all cancers excluded) || id:finn-b-C3_GBM_EXALLC	finn-b-C3_GBM_EXALLC	rs1340391	6.7301e-06	0.3681	0.00109376	20.0377
family.Bacteroidaceae.id.917	Brain glioblastoma (all cancers excluded) || id:finn-b-C3_GBM_EXALLC	finn-b-C3_GBM_EXALLC	rs17619981	2.68683e-06	0.2411	0.00140263	22.1913
family.Bacteroidaceae.id.917	Brain glioblastoma (all cancers excluded) || id:finn-b-C3_GBM_EXALLC	finn-b-C3_GBM_EXALLC	rs2023437	5.01824e-06	0.4717	0.00124414	21.7771
family.Bacteroidaceae.id.917	Brain glioblastoma (all cancers excluded) || id:finn-b-C3_GBM_EXALLC	finn-b-C3_GBM_EXALLC	rs66474973	6.80966e-07	0.4727	0.0014001	24.4001
family.Bacteroidaceae.id.917	Brain glioblastoma (all cancers excluded) || id:finn-b-C3_GBM_EXALLC	finn-b-C3_GBM_EXALLC	rs66710942	5.86259e-06	0.2879	0.00115709	20.642
family.Bacteroidaceae.id.917	Brain glioblastoma (all cancers excluded) || id:finn-b-C3_GBM_EXALLC	finn-b-C3_GBM_EXALLC	rs6795673	3.37909e-07	0.1081	0.00142865	26.1803
family.Bacteroidaceae.id.917	Brain glioblastoma (all cancers excluded) || id:finn-b-C3_GBM_EXALLC	finn-b-C3_GBM_EXALLC	rs9507307	2.1271e-06	0.1853	0.00120359	21.91
family.BacteroidalesS24.7group.id.11173	Brain glioblastoma (all cancers excluded) || id:finn-b-C3_GBM_EXALLC	finn-b-C3_GBM_EXALLC	rs10872669	9.4901e-06	0.3874	0.00269787	19.9263
family.BacteroidalesS24.7group.id.11173	Brain glioblastoma (all cancers excluded) || id:finn-b-C3_GBM_EXALLC	finn-b-C3_GBM_EXALLC	rs12748533	2.59019e-06	0.9305	0.0028361	22.5998
family.BacteroidalesS24.7group.id.11173	Brain glioblastoma (all cancers excluded) || id:finn-b-C3_GBM_EXALLC	finn-b-C3_GBM_EXALLC	rs17043785	5.11837e-07	0.582801	0.004922	25.7507
family.BacteroidalesS24.7group.id.11173	Brain glioblastoma (all cancers excluded) || id:finn-b-C3_GBM_EXALLC	finn-b-C3_GBM_EXALLC	rs61508842	7.82782e-06	0.0154198	0.00266577	20.2445
family.BacteroidalesS24.7group.id.11173	Brain glioblastoma (all cancers excluded) || id:finn-b-C3_GBM_EXALLC	finn-b-C3_GBM_EXALLC	rs689695	1.28039e-06	0.4678	0.00298027	23.7699
family.BacteroidalesS24.7group.id.11173	Brain glioblastoma (all cancers excluded) || id:finn-b-C3_GBM_EXALLC	finn-b-C3_GBM_EXALLC	rs738193	3.82163e-07	0.2723	0.0033444	26.0933
family.BacteroidalesS24.7group.id.11173	Brain glioblastoma (all cancers excluded) || id:finn-b-C3_GBM_EXALLC	finn-b-C3_GBM_EXALLC	rs78609301	7.09297e-06	0.6799	0.00246197	19.6234
family.BacteroidalesS24.7group.id.11173	Brain glioblastoma (all cancers excluded) || id:finn-b-C3_GBM_EXALLC	finn-b-C3_GBM_EXALLC	rs941000	3.15557e-07	0.5413	0.00346994	27.0762
family.Bifidobacteriaceae.id.433	Brain glioblastoma (all cancers excluded) || id:finn-b-C3_GBM_EXALLC	finn-b-C3_GBM_EXALLC	rs10831953	9.94742e-06	0.605399	0.00126352	18.8668
family.Bifidobacteriaceae.id.433	Brain glioblastoma (all cancers excluded) || id:finn-b-C3_GBM_EXALLC	finn-b-C3_GBM_EXALLC	rs12446429	8.52886e-06	0.0541203	0.00128618	18.0374
family.Bifidobacteriaceae.id.433	Brain glioblastoma (all cancers excluded) || id:finn-b-C3_GBM_EXALLC	finn-b-C3_GBM_EXALLC	rs13020688	1.57375e-06	0.5608	0.00154457	22.8841
family.Bifidobacteriaceae.id.433	Brain glioblastoma (all cancers excluded) || id:finn-b-C3_GBM_EXALLC	finn-b-C3_GBM_EXALLC	rs182549	5.942e-20	0.6476	0.0056913	85.3602
family.Bifidobacteriaceae.id.433	Brain glioblastoma (all cancers excluded) || id:finn-b-C3_GBM_EXALLC	finn-b-C3_GBM_EXALLC	rs4957061	1.1517e-06	0.7837	0.00160347	23.7582
family.Bifidobacteriaceae.id.433	Brain glioblastoma (all cancers excluded) || id:finn-b-C3_GBM_EXALLC	finn-b-C3_GBM_EXALLC	rs540489	5.36811e-06	0.6298	0.00142475	20.9538
family.Bifidobacteriaceae.id.433	Brain glioblastoma (all cancers excluded) || id:finn-b-C3_GBM_EXALLC	finn-b-C3_GBM_EXALLC	rs55888705	8.66208e-06	0.8097	0.00132662	19.8088
family.Bifidobacteriaceae.id.433	Brain glioblastoma (all cancers excluded) || id:finn-b-C3_GBM_EXALLC	finn-b-C3_GBM_EXALLC	rs6899771	7.27995e-06	0.914	0.00143719	20.3626
family.Bifidobacteriaceae.id.433	Brain glioblastoma (all cancers excluded) || id:finn-b-C3_GBM_EXALLC	finn-b-C3_GBM_EXALLC	rs7174549	6.8678e-06	0.6385	0.00131171	19.5872
family.Bifidobacteriaceae.id.433	Brain glioblastoma (all cancers excluded) || id:finn-b-C3_GBM_EXALLC	finn-b-C3_GBM_EXALLC	rs7322849	1.74032e-08	0.6086	0.00202874	30.3161
family.Bifidobacteriaceae.id.433	Brain glioblastoma (all cancers excluded) || id:finn-b-C3_GBM_EXALLC	finn-b-C3_GBM_EXALLC	rs73797465	4.8495e-06	0.0848008	0.0013806	20.4514
family.Bifidobacteriaceae.id.433	Brain glioblastoma (all cancers excluded) || id:finn-b-C3_GBM_EXALLC	finn-b-C3_GBM_EXALLC	rs857444	3.82492e-06	0.0784802	0.00141112	21.0723
family.Christensenellaceae.id.1866	Brain glioblastoma (all cancers excluded) || id:finn-b-C3_GBM_EXALLC	finn-b-C3_GBM_EXALLC	rs117186816	6.51964e-06	0.6083	0.00516792	22.379
family.Christensenellaceae.id.1866	Brain glioblastoma (all cancers excluded) || id:finn-b-C3_GBM_EXALLC	finn-b-C3_GBM_EXALLC	rs12380890	5.78132e-06	0.1653	0.00122115	20.5942
family.Christensenellaceae.id.1866	Brain glioblastoma (all cancers excluded) || id:finn-b-C3_GBM_EXALLC	finn-b-C3_GBM_EXALLC	rs12657403	5.59276e-06	0.1235	0.00126951	20.6468
family.Christensenellaceae.id.1866	Brain glioblastoma (all cancers excluded) || id:finn-b-C3_GBM_EXALLC	finn-b-C3_GBM_EXALLC	rs4076564	8.06105e-06	0.4317	0.00616627	23.1305
family.Christensenellaceae.id.1866	Brain glioblastoma (all cancers excluded) || id:finn-b-C3_GBM_EXALLC	finn-b-C3_GBM_EXALLC	rs62573205	1.48853e-06	0.608001	0.00142669	24.0541
family.Christensenellaceae.id.1866	Brain glioblastoma (all cancers excluded) || id:finn-b-C3_GBM_EXALLC	finn-b-C3_GBM_EXALLC	rs7211194	9.93998e-06	0.311	0.00119616	19.6812
family.Christensenellaceae.id.1866	Brain glioblastoma (all cancers excluded) || id:finn-b-C3_GBM_EXALLC	finn-b-C3_GBM_EXALLC	rs72706624	6.3775e-06	0.6026	0.00134037	19.9541
family.Christensenellaceae.id.1866	Brain glioblastoma (all cancers excluded) || id:finn-b-C3_GBM_EXALLC	finn-b-C3_GBM_EXALLC	rs77867022	8.81983e-06	0.8241	0.00441031	17.8567
family.Christensenellaceae.id.1866	Brain glioblastoma (all cancers excluded) || id:finn-b-C3_GBM_EXALLC	finn-b-C3_GBM_EXALLC	rs870002	6.54323e-06	0.0315399	0.00117533	19.8217
family.Christensenellaceae.id.1866	Brain glioblastoma (all cancers excluded) || id:finn-b-C3_GBM_EXALLC	finn-b-C3_GBM_EXALLC	rs892686	4.12367e-06	0.942	0.00126296	21.3015
family.Christensenellaceae.id.1866	Brain glioblastoma (all cancers excluded) || id:finn-b-C3_GBM_EXALLC	finn-b-C3_GBM_EXALLC	rs9608766	3.33084e-06	0.6445	0.00128295	20.7886
family.Clostridiaceae1.id.1869	Brain glioblastoma (all cancers excluded) || id:finn-b-C3_GBM_EXALLC	finn-b-C3_GBM_EXALLC	rs10875374	8.09821e-06	0.4503	0.00141504	20.1943
family.Clostridiaceae1.id.1869	Brain glioblastoma (all cancers excluded) || id:finn-b-C3_GBM_EXALLC	finn-b-C3_GBM_EXALLC	rs12186080	5.33957e-06	0.8937	0.00148699	21.2092
family.Clostridiaceae1.id.1869	Brain glioblastoma (all cancers excluded) || id:finn-b-C3_GBM_EXALLC	finn-b-C3_GBM_EXALLC	rs12341505	4.54486e-06	0.6418	0.00144543	20.6243
family.Clostridiaceae1.id.1869	Brain glioblastoma (all cancers excluded) || id:finn-b-C3_GBM_EXALLC	finn-b-C3_GBM_EXALLC	rs2795528	3.80626e-06	0.6285	0.00333179	21.4248
family.Clostridiaceae1.id.1869	Brain glioblastoma (all cancers excluded) || id:finn-b-C3_GBM_EXALLC	finn-b-C3_GBM_EXALLC	rs2817172	5.27026e-06	0.1242	0.00149663	20.665
family.Clostridiaceae1.id.1869	Brain glioblastoma (all cancers excluded) || id:finn-b-C3_GBM_EXALLC	finn-b-C3_GBM_EXALLC	rs4723021	7.42147e-06	0.1516	0.0014109	19.3284
family.Clostridiaceae1.id.1869	Brain glioblastoma (all cancers excluded) || id:finn-b-C3_GBM_EXALLC	finn-b-C3_GBM_EXALLC	rs550843	7.09119e-06	0.4566	0.00133603	19.0399
family.Clostridiaceae1.id.1869	Brain glioblastoma (all cancers excluded) || id:finn-b-C3_GBM_EXALLC	finn-b-C3_GBM_EXALLC	rs56188186	8.24444e-06	0.88	0.00149598	19.8006
family.Clostridiaceae1.id.1869	Brain glioblastoma (all cancers excluded) || id:finn-b-C3_GBM_EXALLC	finn-b-C3_GBM_EXALLC	rs62397761	9.07706e-06	0.0445605	0.00143274	20.4401
family.Clostridiaceae1.id.1869	Brain glioblastoma (all cancers excluded) || id:finn-b-C3_GBM_EXALLC	finn-b-C3_GBM_EXALLC	rs881532	7.89662e-06	0.2594	0.00140577	20.0576
family.ClostridialesvadinBB60group.id.11286	Brain glioblastoma (all cancers excluded) || id:finn-b-C3_GBM_EXALLC	finn-b-C3_GBM_EXALLC	rs10517600	6.82768e-06	0.0978994	0.00192177	20.2367
family.ClostridialesvadinBB60group.id.11286	Brain glioblastoma (all cancers excluded) || id:finn-b-C3_GBM_EXALLC	finn-b-C3_GBM_EXALLC	rs10904722	5.04837e-06	0.5882	0.0019826	20.8785
family.ClostridialesvadinBB60group.id.11286	Brain glioblastoma (all cancers excluded) || id:finn-b-C3_GBM_EXALLC	finn-b-C3_GBM_EXALLC	rs118104867	3.43598e-06	0.775001	0.00539382	22.1966
family.ClostridialesvadinBB60group.id.11286	Brain glioblastoma (all cancers excluded) || id:finn-b-C3_GBM_EXALLC	finn-b-C3_GBM_EXALLC	rs13409132	4.37231e-06	0.7257	0.00371773	22.0575
family.ClostridialesvadinBB60group.id.11286	Brain glioblastoma (all cancers excluded) || id:finn-b-C3_GBM_EXALLC	finn-b-C3_GBM_EXALLC	rs17121075	7.91417e-06	0.5595	0.00189407	19.9444
family.ClostridialesvadinBB60group.id.11286	Brain glioblastoma (all cancers excluded) || id:finn-b-C3_GBM_EXALLC	finn-b-C3_GBM_EXALLC	rs2191834	2.50195e-06	0.484	0.00208845	21.9935
family.ClostridialesvadinBB60group.id.11286	Brain glioblastoma (all cancers excluded) || id:finn-b-C3_GBM_EXALLC	finn-b-C3_GBM_EXALLC	rs28691777	6.95697e-07	0.9843	0.00257988	26.375
family.ClostridialesvadinBB60group.id.11286	Brain glioblastoma (all cancers excluded) || id:finn-b-C3_GBM_EXALLC	finn-b-C3_GBM_EXALLC	rs34088226	7.66216e-06	0.3735	0.00196662	19.1414
family.ClostridialesvadinBB60group.id.11286	Brain glioblastoma (all cancers excluded) || id:finn-b-C3_GBM_EXALLC	finn-b-C3_GBM_EXALLC	rs55682560	4.97034e-07	0.7142	0.00275079	25.3247
family.ClostridialesvadinBB60group.id.11286	Brain glioblastoma (all cancers excluded) || id:finn-b-C3_GBM_EXALLC	finn-b-C3_GBM_EXALLC	rs6588624	1.79287e-06	0.7993	0.00218181	22.981
family.ClostridialesvadinBB60group.id.11286	Brain glioblastoma (all cancers excluded) || id:finn-b-C3_GBM_EXALLC	finn-b-C3_GBM_EXALLC	rs66714985	4.85334e-06	0.113	0.00203599	21.442
family.ClostridialesvadinBB60group.id.11286	Brain glioblastoma (all cancers excluded) || id:finn-b-C3_GBM_EXALLC	finn-b-C3_GBM_EXALLC	rs7226487	3.58282e-06	0.2011	0.00204595	21.5327
family.ClostridialesvadinBB60group.id.11286	Brain glioblastoma (all cancers excluded) || id:finn-b-C3_GBM_EXALLC	finn-b-C3_GBM_EXALLC	rs7538034	2.36706e-06	0.5408	0.00214733	22.419
family.ClostridialesvadinBB60group.id.11286	Brain glioblastoma (all cancers excluded) || id:finn-b-C3_GBM_EXALLC	finn-b-C3_GBM_EXALLC	rs7725895	3.94356e-06	0.1235	0.00221916	23.3753
family.ClostridialesvadinBB60group.id.11286	Brain glioblastoma (all cancers excluded) || id:finn-b-C3_GBM_EXALLC	finn-b-C3_GBM_EXALLC	rs989682	6.8471e-06	0.8846	0.00201121	20.4086
family.Coriobacteriaceae.id.811	Brain glioblastoma (all cancers excluded) || id:finn-b-C3_GBM_EXALLC	finn-b-C3_GBM_EXALLC	rs11250875	4.82844e-06	0.0577404	0.00121534	21.5232
family.Coriobacteriaceae.id.811	Brain glioblastoma (all cancers excluded) || id:finn-b-C3_GBM_EXALLC	finn-b-C3_GBM_EXALLC	rs11656361	8.02017e-06	0.730601	0.0011624	19.3915
family.Coriobacteriaceae.id.811	Brain glioblastoma (all cancers excluded) || id:finn-b-C3_GBM_EXALLC	finn-b-C3_GBM_EXALLC	rs12974142	8.51232e-06	0.0834392	0.00113949	19.8623
family.Coriobacteriaceae.id.811	Brain glioblastoma (all cancers excluded) || id:finn-b-C3_GBM_EXALLC	finn-b-C3_GBM_EXALLC	rs13307134	7.79931e-06	0.9395	0.00114388	20.0695
family.Coriobacteriaceae.id.811	Brain glioblastoma (all cancers excluded) || id:finn-b-C3_GBM_EXALLC	finn-b-C3_GBM_EXALLC	rs1397793	9.77381e-06	0.687299	0.00112166	19.6792
family.Coriobacteriaceae.id.811	Brain glioblastoma (all cancers excluded) || id:finn-b-C3_GBM_EXALLC	finn-b-C3_GBM_EXALLC	rs1816223	4.84114e-06	0.3246	0.00116623	20.65
family.Coriobacteriaceae.id.811	Brain glioblastoma (all cancers excluded) || id:finn-b-C3_GBM_EXALLC	finn-b-C3_GBM_EXALLC	rs240104	1.51603e-06	0.763099	0.0012858	22.6271
family.Coriobacteriaceae.id.811	Brain glioblastoma (all cancers excluded) || id:finn-b-C3_GBM_EXALLC	finn-b-C3_GBM_EXALLC	rs2442778	9.02703e-06	0.6836	0.00150249	20.2689
family.Coriobacteriaceae.id.811	Brain glioblastoma (all cancers excluded) || id:finn-b-C3_GBM_EXALLC	finn-b-C3_GBM_EXALLC	rs3025411	8.26912e-06	0.9487	0.00124698	19.5632
family.Coriobacteriaceae.id.811	Brain glioblastoma (all cancers excluded) || id:finn-b-C3_GBM_EXALLC	finn-b-C3_GBM_EXALLC	rs34739816	3.88358e-06	0.6034	0.00129972	21.5917
family.Coriobacteriaceae.id.811	Brain glioblastoma (all cancers excluded) || id:finn-b-C3_GBM_EXALLC	finn-b-C3_GBM_EXALLC	rs67561917	5.39129e-06	0.6393	0.00123808	21.4838
family.Coriobacteriaceae.id.811	Brain glioblastoma (all cancers excluded) || id:finn-b-C3_GBM_EXALLC	finn-b-C3_GBM_EXALLC	rs719099	5.43317e-07	0.675601	0.00140904	24.954
family.Coriobacteriaceae.id.811	Brain glioblastoma (all cancers excluded) || id:finn-b-C3_GBM_EXALLC	finn-b-C3_GBM_EXALLC	rs8010111	6.89624e-06	0.754699	0.00126919	20.3253
family.Defluviitaleaceae.id.1924	Brain glioblastoma (all cancers excluded) || id:finn-b-C3_GBM_EXALLC	finn-b-C3_GBM_EXALLC	rs112893842	2.75032e-06	0.1842	0.00275798	22.6807
family.Defluviitaleaceae.id.1924	Brain glioblastoma (all cancers excluded) || id:finn-b-C3_GBM_EXALLC	finn-b-C3_GBM_EXALLC	rs1582238	1.692e-06	0.4671	0.00287123	23.036
family.Defluviitaleaceae.id.1924	Brain glioblastoma (all cancers excluded) || id:finn-b-C3_GBM_EXALLC	finn-b-C3_GBM_EXALLC	rs17051335	4.58117e-06	0.7596	0.002624	21.1235
family.Defluviitaleaceae.id.1924	Brain glioblastoma (all cancers excluded) || id:finn-b-C3_GBM_EXALLC	finn-b-C3_GBM_EXALLC	rs1908593	7.859e-06	0.00889406	0.00244532	20.1032
family.Defluviitaleaceae.id.1924	Brain glioblastoma (all cancers excluded) || id:finn-b-C3_GBM_EXALLC	finn-b-C3_GBM_EXALLC	rs4344384	5.86011e-06	0.1252	0.00250741	20.6074
family.Defluviitaleaceae.id.1924	Brain glioblastoma (all cancers excluded) || id:finn-b-C3_GBM_EXALLC	finn-b-C3_GBM_EXALLC	rs4677103	9.42189e-07	0.6334	0.00306452	24.5915
family.Defluviitaleaceae.id.1924	Brain glioblastoma (all cancers excluded) || id:finn-b-C3_GBM_EXALLC	finn-b-C3_GBM_EXALLC	rs540220	9.48137e-06	0.2533	0.00231399	18.2881
family.Defluviitaleaceae.id.1924	Brain glioblastoma (all cancers excluded) || id:finn-b-C3_GBM_EXALLC	finn-b-C3_GBM_EXALLC	rs55658617	1.40608e-06	0.2835	0.003584	24.0056
family.Defluviitaleaceae.id.1924	Brain glioblastoma (all cancers excluded) || id:finn-b-C3_GBM_EXALLC	finn-b-C3_GBM_EXALLC	rs72731813	2.75777e-07	0.540201	0.00333434	26.0414
family.Defluviitaleaceae.id.1924	Brain glioblastoma (all cancers excluded) || id:finn-b-C3_GBM_EXALLC	finn-b-C3_GBM_EXALLC	rs9608282	4.60831e-06	0.6609	0.00277846	21.5485
family.Defluviitaleaceae.id.1924	Brain glioblastoma (all cancers excluded) || id:finn-b-C3_GBM_EXALLC	finn-b-C3_GBM_EXALLC	rs9725395	3.4137e-06	0.8972	0.00272807	21.9636
family.Desulfovibrionaceae.id.3169	Brain glioblastoma (all cancers excluded) || id:finn-b-C3_GBM_EXALLC	finn-b-C3_GBM_EXALLC	rs112381107	2.81875e-06	0.7899	0.00478262	21.3994
family.Desulfovibrionaceae.id.3169	Brain glioblastoma (all cancers excluded) || id:finn-b-C3_GBM_EXALLC	finn-b-C3_GBM_EXALLC	rs11599763	2.49704e-06	0.8511	0.00147635	22.385
family.Desulfovibrionaceae.id.3169	Brain glioblastoma (all cancers excluded) || id:finn-b-C3_GBM_EXALLC	finn-b-C3_GBM_EXALLC	rs17791387	2.09678e-06	0.6623	0.00148092	22.3106
family.Desulfovibrionaceae.id.3169	Brain glioblastoma (all cancers excluded) || id:finn-b-C3_GBM_EXALLC	finn-b-C3_GBM_EXALLC	rs2692012	1.5639e-06	0.3572	0.00154915	20.2913
family.Desulfovibrionaceae.id.3169	Brain glioblastoma (all cancers excluded) || id:finn-b-C3_GBM_EXALLC	finn-b-C3_GBM_EXALLC	rs2838334	3.82375e-06	0.8085	0.0013953	21.1544
family.Desulfovibrionaceae.id.3169	Brain glioblastoma (all cancers excluded) || id:finn-b-C3_GBM_EXALLC	finn-b-C3_GBM_EXALLC	rs3935584	6.78137e-06	0.0770903	0.0013611	20.6324
family.Desulfovibrionaceae.id.3169	Brain glioblastoma (all cancers excluded) || id:finn-b-C3_GBM_EXALLC	finn-b-C3_GBM_EXALLC	rs4506934	3.16043e-06	0.4032	0.00145749	21.9424
family.Desulfovibrionaceae.id.3169	Brain glioblastoma (all cancers excluded) || id:finn-b-C3_GBM_EXALLC	finn-b-C3_GBM_EXALLC	rs6058181	2.69912e-07	0.9463	0.00167245	25.2494
family.Desulfovibrionaceae.id.3169	Brain glioblastoma (all cancers excluded) || id:finn-b-C3_GBM_EXALLC	finn-b-C3_GBM_EXALLC	rs72647048	9.60885e-06	0.8773	0.00133931	20.3043
family.Desulfovibrionaceae.id.3169	Brain glioblastoma (all cancers excluded) || id:finn-b-C3_GBM_EXALLC	finn-b-C3_GBM_EXALLC	rs9928243	4.48478e-06	0.4862	0.00139437	21.1389
family.Enterobacteriaceae.id.3469	Brain glioblastoma (all cancers excluded) || id:finn-b-C3_GBM_EXALLC	finn-b-C3_GBM_EXALLC	rs11026530	9.42684e-06	0.2864	0.00144179	19.4678
family.Enterobacteriaceae.id.3469	Brain glioblastoma (all cancers excluded) || id:finn-b-C3_GBM_EXALLC	finn-b-C3_GBM_EXALLC	rs2374342	4.51618e-06	0.0940394	0.00156913	21.3345
family.Enterobacteriaceae.id.3469	Brain glioblastoma (all cancers excluded) || id:finn-b-C3_GBM_EXALLC	finn-b-C3_GBM_EXALLC	rs35673018	7.63109e-06	0.8466	0.00147261	19.65
family.Enterobacteriaceae.id.3469	Brain glioblastoma (all cancers excluded) || id:finn-b-C3_GBM_EXALLC	finn-b-C3_GBM_EXALLC	rs504442	5.17092e-06	0.6436	0.00145082	19.7249
family.Enterobacteriaceae.id.3469	Brain glioblastoma (all cancers excluded) || id:finn-b-C3_GBM_EXALLC	finn-b-C3_GBM_EXALLC	rs62210023	3.13163e-06	0.0547999	0.00160616	21.739
family.Enterobacteriaceae.id.3469	Brain glioblastoma (all cancers excluded) || id:finn-b-C3_GBM_EXALLC	finn-b-C3_GBM_EXALLC	rs78143293	1.19564e-06	0.8878	0.00182336	24.7882
family.Enterobacteriaceae.id.3469	Brain glioblastoma (all cancers excluded) || id:finn-b-C3_GBM_EXALLC	finn-b-C3_GBM_EXALLC	rs79757635	9.31857e-06	0.637699	0.00145957	19.6117
family.Erysipelotrichaceae.id.2149	Brain glioblastoma (all cancers excluded) || id:finn-b-C3_GBM_EXALLC	finn-b-C3_GBM_EXALLC	rs1074800	6.14583e-06	0.1324	0.00114877	20.4567
family.Erysipelotrichaceae.id.2149	Brain glioblastoma (all cancers excluded) || id:finn-b-C3_GBM_EXALLC	finn-b-C3_GBM_EXALLC	rs10781552	2.33114e-06	0.6252	0.00127068	22.6304
family.Erysipelotrichaceae.id.2149	Brain glioblastoma (all cancers excluded) || id:finn-b-C3_GBM_EXALLC	finn-b-C3_GBM_EXALLC	rs17530232	2.79123e-06	0.402	0.00126433	21.0397
family.Erysipelotrichaceae.id.2149	Brain glioblastoma (all cancers excluded) || id:finn-b-C3_GBM_EXALLC	finn-b-C3_GBM_EXALLC	rs1884466	9.52701e-06	0.0466305	0.00108423	19.7576
family.Erysipelotrichaceae.id.2149	Brain glioblastoma (all cancers excluded) || id:finn-b-C3_GBM_EXALLC	finn-b-C3_GBM_EXALLC	rs2300774	8.95466e-07	0.4532	0.00132092	24.0911
family.Erysipelotrichaceae.id.2149	Brain glioblastoma (all cancers excluded) || id:finn-b-C3_GBM_EXALLC	finn-b-C3_GBM_EXALLC	rs290833	8.029e-06	0.9182	0.0011198	19.9402
family.Erysipelotrichaceae.id.2149	Brain glioblastoma (all cancers excluded) || id:finn-b-C3_GBM_EXALLC	finn-b-C3_GBM_EXALLC	rs35161940	1.8451e-06	0.7514	0.00126771	23.1157
family.Erysipelotrichaceae.id.2149	Brain glioblastoma (all cancers excluded) || id:finn-b-C3_GBM_EXALLC	finn-b-C3_GBM_EXALLC	rs4078432	4.23104e-06	0.3421	0.00116359	20.7209
family.Erysipelotrichaceae.id.2149	Brain glioblastoma (all cancers excluded) || id:finn-b-C3_GBM_EXALLC	finn-b-C3_GBM_EXALLC	rs56970041	5.40344e-06	0.764401	0.001063	19.3832
family.Erysipelotrichaceae.id.2149	Brain glioblastoma (all cancers excluded) || id:finn-b-C3_GBM_EXALLC	finn-b-C3_GBM_EXALLC	rs62504403	1.12265e-07	0.8311	0.00166794	28.3673
family.Erysipelotrichaceae.id.2149	Brain glioblastoma (all cancers excluded) || id:finn-b-C3_GBM_EXALLC	finn-b-C3_GBM_EXALLC	rs7234058	9.12341e-07	0.1398	0.00140515	23.741
family.Erysipelotrichaceae.id.2149	Brain glioblastoma (all cancers excluded) || id:finn-b-C3_GBM_EXALLC	finn-b-C3_GBM_EXALLC	rs7826267	9.28449e-06	0.8012	0.00100859	17.753
family.Erysipelotrichaceae.id.2149	Brain glioblastoma (all cancers excluded) || id:finn-b-C3_GBM_EXALLC	finn-b-C3_GBM_EXALLC	rs8003149	4.08475e-06	0.8964	0.00116526	21.2454
family.FamilyXI.id.1936	Brain glioblastoma (all cancers excluded) || id:finn-b-C3_GBM_EXALLC	finn-b-C3_GBM_EXALLC	rs10759623	5.78312e-07	0.3496	0.00799161	25.4086
family.FamilyXI.id.1936	Brain glioblastoma (all cancers excluded) || id:finn-b-C3_GBM_EXALLC	finn-b-C3_GBM_EXALLC	rs11547158	2.70219e-06	0.5658	0.00719197	22.6812
family.FamilyXI.id.1936	Brain glioblastoma (all cancers excluded) || id:finn-b-C3_GBM_EXALLC	finn-b-C3_GBM_EXALLC	rs17379710	3.97107e-06	0.8876	0.00670644	21.2949
family.FamilyXI.id.1936	Brain glioblastoma (all cancers excluded) || id:finn-b-C3_GBM_EXALLC	finn-b-C3_GBM_EXALLC	rs2155352	6.63432e-07	0.727999	0.00780986	24.7789
family.FamilyXI.id.1936	Brain glioblastoma (all cancers excluded) || id:finn-b-C3_GBM_EXALLC	finn-b-C3_GBM_EXALLC	rs2156611	9.42661e-06	0.0861906	0.00632058	20.0555
family.FamilyXI.id.1936	Brain glioblastoma (all cancers excluded) || id:finn-b-C3_GBM_EXALLC	finn-b-C3_GBM_EXALLC	rs3733511	3.38554e-06	0.9515	0.00685865	21.7816
family.FamilyXI.id.1936	Brain glioblastoma (all cancers excluded) || id:finn-b-C3_GBM_EXALLC	finn-b-C3_GBM_EXALLC	rs488164	4.79785e-06	0.0238699	0.00674544	21.3721
family.FamilyXI.id.1936	Brain glioblastoma (all cancers excluded) || id:finn-b-C3_GBM_EXALLC	finn-b-C3_GBM_EXALLC	rs697771	3.19372e-06	0.4328	0.00689836	21.8808
family.FamilyXIII.id.1957	Brain glioblastoma (all cancers excluded) || id:finn-b-C3_GBM_EXALLC	finn-b-C3_GBM_EXALLC	rs10404377	6.99027e-06	0.1652	0.0012469	20.3086
family.FamilyXIII.id.1957	Brain glioblastoma (all cancers excluded) || id:finn-b-C3_GBM_EXALLC	finn-b-C3_GBM_EXALLC	rs118170811	1.80357e-06	0.1104	0.00236457	22.8556
family.FamilyXIII.id.1957	Brain glioblastoma (all cancers excluded) || id:finn-b-C3_GBM_EXALLC	finn-b-C3_GBM_EXALLC	rs12904405	7.67412e-06	0.1941	0.00117306	19.5438
family.FamilyXIII.id.1957	Brain glioblastoma (all cancers excluded) || id:finn-b-C3_GBM_EXALLC	finn-b-C3_GBM_EXALLC	rs3098182	4.04024e-06	0.7998	0.00127243	21.3136
family.FamilyXIII.id.1957	Brain glioblastoma (all cancers excluded) || id:finn-b-C3_GBM_EXALLC	finn-b-C3_GBM_EXALLC	rs482905	3.72345e-06	0.0381399	0.00131293	22.0008
family.FamilyXIII.id.1957	Brain glioblastoma (all cancers excluded) || id:finn-b-C3_GBM_EXALLC	finn-b-C3_GBM_EXALLC	rs6501525	1.23726e-06	0.0107599	0.00144871	23.6003
family.FamilyXIII.id.1957	Brain glioblastoma (all cancers excluded) || id:finn-b-C3_GBM_EXALLC	finn-b-C3_GBM_EXALLC	rs66753613	8.08288e-06	0.670199	0.00125083	20.3728
family.FamilyXIII.id.1957	Brain glioblastoma (all cancers excluded) || id:finn-b-C3_GBM_EXALLC	finn-b-C3_GBM_EXALLC	rs6797051	4.89281e-06	0.8862	0.00131996	22.1188
family.FamilyXIII.id.1957	Brain glioblastoma (all cancers excluded) || id:finn-b-C3_GBM_EXALLC	finn-b-C3_GBM_EXALLC	rs7514702	3.91642e-06	0.4143	0.0013086	21.9281
family.Lachnospiraceae.id.1987	Brain glioblastoma (all cancers excluded) || id:finn-b-C3_GBM_EXALLC	finn-b-C3_GBM_EXALLC	rs10402491	7.58351e-06	0.2718	0.00108165	19.8503
family.Lachnospiraceae.id.1987	Brain glioblastoma (all cancers excluded) || id:finn-b-C3_GBM_EXALLC	finn-b-C3_GBM_EXALLC	rs11139361	4.26262e-06	0.3437	0.00109096	20.0202
family.Lachnospiraceae.id.1987	Brain glioblastoma (all cancers excluded) || id:finn-b-C3_GBM_EXALLC	finn-b-C3_GBM_EXALLC	rs112040820	2.41836e-06	0.768999	0.00125655	22.0298
family.Lachnospiraceae.id.1987	Brain glioblastoma (all cancers excluded) || id:finn-b-C3_GBM_EXALLC	finn-b-C3_GBM_EXALLC	rs11841382	9.57773e-06	0.1945	0.000921335	16.911
family.Lachnospiraceae.id.1987	Brain glioblastoma (all cancers excluded) || id:finn-b-C3_GBM_EXALLC	finn-b-C3_GBM_EXALLC	rs11979110	1.81843e-06	0.587801	0.00123789	22.7274
family.Lachnospiraceae.id.1987	Brain glioblastoma (all cancers excluded) || id:finn-b-C3_GBM_EXALLC	finn-b-C3_GBM_EXALLC	rs1205443	7.28844e-06	0.3489	0.00112291	19.9844
family.Lachnospiraceae.id.1987	Brain glioblastoma (all cancers excluded) || id:finn-b-C3_GBM_EXALLC	finn-b-C3_GBM_EXALLC	rs12760724	7.26734e-06	0.681201	0.00109777	20.1531
family.Lachnospiraceae.id.1987	Brain glioblastoma (all cancers excluded) || id:finn-b-C3_GBM_EXALLC	finn-b-C3_GBM_EXALLC	rs13005175	8.37071e-06	0.8088	0.00122348	20.6911
family.Lachnospiraceae.id.1987	Brain glioblastoma (all cancers excluded) || id:finn-b-C3_GBM_EXALLC	finn-b-C3_GBM_EXALLC	rs2159863	3.69557e-06	0.471	0.00112775	20.7041
family.Lachnospiraceae.id.1987	Brain glioblastoma (all cancers excluded) || id:finn-b-C3_GBM_EXALLC	finn-b-C3_GBM_EXALLC	rs2910921	8.41974e-06	0.8853	0.00304674	20.008
family.Lachnospiraceae.id.1987	Brain glioblastoma (all cancers excluded) || id:finn-b-C3_GBM_EXALLC	finn-b-C3_GBM_EXALLC	rs3127230	6.20325e-06	0.773599	0.00109697	20.1384
family.Lachnospiraceae.id.1987	Brain glioblastoma (all cancers excluded) || id:finn-b-C3_GBM_EXALLC	finn-b-C3_GBM_EXALLC	rs35524804	2.44999e-06	0.2293	0.00131619	23.5342
family.Lachnospiraceae.id.1987	Brain glioblastoma (all cancers excluded) || id:finn-b-C3_GBM_EXALLC	finn-b-C3_GBM_EXALLC	rs7359994	5.35899e-06	0.9486	0.00108979	20.0065
family.Lachnospiraceae.id.1987	Brain glioblastoma (all cancers excluded) || id:finn-b-C3_GBM_EXALLC	finn-b-C3_GBM_EXALLC	rs79086868	3.01422e-06	0.61	0.00127119	22.2996
family.Lachnospiraceae.id.1987	Brain glioblastoma (all cancers excluded) || id:finn-b-C3_GBM_EXALLC	finn-b-C3_GBM_EXALLC	rs959845	5.1695e-06	0.2368	0.00117287	20.9686
family.Lachnospiraceae.id.1987	Brain glioblastoma (all cancers excluded) || id:finn-b-C3_GBM_EXALLC	finn-b-C3_GBM_EXALLC	rs9929145	2.83594e-07	0.175	0.00165376	26.2786
family.Lactobacillaceae.id.1836	Brain glioblastoma (all cancers excluded) || id:finn-b-C3_GBM_EXALLC	finn-b-C3_GBM_EXALLC	rs1530559	9.65254e-06	0.888	0.00281615	19.057
family.Lactobacillaceae.id.1836	Brain glioblastoma (all cancers excluded) || id:finn-b-C3_GBM_EXALLC	finn-b-C3_GBM_EXALLC	rs16861661	2.70131e-07	0.0327499	0.00479934	25.9595
family.Lactobacillaceae.id.1836	Brain glioblastoma (all cancers excluded) || id:finn-b-C3_GBM_EXALLC	finn-b-C3_GBM_EXALLC	rs62314653	6.5919e-06	0.2832	0.00337601	20.3721
family.Lactobacillaceae.id.1836	Brain glioblastoma (all cancers excluded) || id:finn-b-C3_GBM_EXALLC	finn-b-C3_GBM_EXALLC	rs74599091	7.69522e-06	0.761001	0.00408808	20.315
family.Lactobacillaceae.id.1836	Brain glioblastoma (all cancers excluded) || id:finn-b-C3_GBM_EXALLC	finn-b-C3_GBM_EXALLC	rs768253	3.60763e-06	0.2782	0.00304635	21.5638
family.Lactobacillaceae.id.1836	Brain glioblastoma (all cancers excluded) || id:finn-b-C3_GBM_EXALLC	finn-b-C3_GBM_EXALLC	rs77478751	5.95946e-06	0.8218	0.00574984	21.409
family.Lactobacillaceae.id.1836	Brain glioblastoma (all cancers excluded) || id:finn-b-C3_GBM_EXALLC	finn-b-C3_GBM_EXALLC	rs921925	5.77195e-07	0.6131	0.00346941	24.5479
family.Lactobacillaceae.id.1836	Brain glioblastoma (all cancers excluded) || id:finn-b-C3_GBM_EXALLC	finn-b-C3_GBM_EXALLC	rs9345899	9.4459e-06	0.0783105	0.00298621	19.768
family.Methanobacteriaceae.id.121	Brain glioblastoma (all cancers excluded) || id:finn-b-C3_GBM_EXALLC	finn-b-C3_GBM_EXALLC	rs10202904	3.0143e-07	0.9337	0.00719054	26.747
family.Methanobacteriaceae.id.121	Brain glioblastoma (all cancers excluded) || id:finn-b-C3_GBM_EXALLC	finn-b-C3_GBM_EXALLC	rs10424197	9.27887e-06	0.4405	0.00543558	20.1997
family.Methanobacteriaceae.id.121	Brain glioblastoma (all cancers excluded) || id:finn-b-C3_GBM_EXALLC	finn-b-C3_GBM_EXALLC	rs4257531	7.44344e-06	0.0918502	0.00638397	20.303
family.Methanobacteriaceae.id.121	Brain glioblastoma (all cancers excluded) || id:finn-b-C3_GBM_EXALLC	finn-b-C3_GBM_EXALLC	rs56131665	6.17992e-06	0.7968	0.00575311	20.6574
family.Methanobacteriaceae.id.121	Brain glioblastoma (all cancers excluded) || id:finn-b-C3_GBM_EXALLC	finn-b-C3_GBM_EXALLC	rs6508769	8.22529e-06	0.8049	0.00594705	19.8444
family.Methanobacteriaceae.id.121	Brain glioblastoma (all cancers excluded) || id:finn-b-C3_GBM_EXALLC	finn-b-C3_GBM_EXALLC	rs6776814	1.63062e-06	0.1466	0.00688948	23.4688
family.Methanobacteriaceae.id.121	Brain glioblastoma (all cancers excluded) || id:finn-b-C3_GBM_EXALLC	finn-b-C3_GBM_EXALLC	rs73068003	8.44583e-06	0.5991	0.0054432	20.1953
family.Methanobacteriaceae.id.121	Brain glioblastoma (all cancers excluded) || id:finn-b-C3_GBM_EXALLC	finn-b-C3_GBM_EXALLC	rs73457410	1.40855e-06	0.1252	0.0069034	24.3021
family.Methanobacteriaceae.id.121	Brain glioblastoma (all cancers excluded) || id:finn-b-C3_GBM_EXALLC	finn-b-C3_GBM_EXALLC	rs75208022	5.92103e-06	0.687	0.00673465	21.7038
family.Methanobacteriaceae.id.121	Brain glioblastoma (all cancers excluded) || id:finn-b-C3_GBM_EXALLC	finn-b-C3_GBM_EXALLC	rs894996	1.87557e-06	0.0687195	0.00647634	23.3364
family.Oxalobacteraceae.id.2966	Brain glioblastoma (all cancers excluded) || id:finn-b-C3_GBM_EXALLC	finn-b-C3_GBM_EXALLC	rs111966731	4.56318e-06	0.471	0.00475314	20.9421
family.Oxalobacteraceae.id.2966	Brain glioblastoma (all cancers excluded) || id:finn-b-C3_GBM_EXALLC	finn-b-C3_GBM_EXALLC	rs11246212	4.50836e-06	0.5514	0.00422097	21.7369
family.Oxalobacteraceae.id.2966	Brain glioblastoma (all cancers excluded) || id:finn-b-C3_GBM_EXALLC	finn-b-C3_GBM_EXALLC	rs12002250	5.53202e-06	0.1966	0.0040899	19.4
family.Oxalobacteraceae.id.2966	Brain glioblastoma (all cancers excluded) || id:finn-b-C3_GBM_EXALLC	finn-b-C3_GBM_EXALLC	rs1569853	7.45179e-07	0.858	0.00492134	24.7037
family.Oxalobacteraceae.id.2966	Brain glioblastoma (all cancers excluded) || id:finn-b-C3_GBM_EXALLC	finn-b-C3_GBM_EXALLC	rs17138946	8.09008e-06	0.2144	0.00404296	19.3794
family.Oxalobacteraceae.id.2966	Brain glioblastoma (all cancers excluded) || id:finn-b-C3_GBM_EXALLC	finn-b-C3_GBM_EXALLC	rs36057338	6.25787e-06	0.2451	0.00435887	20.734
family.Oxalobacteraceae.id.2966	Brain glioblastoma (all cancers excluded) || id:finn-b-C3_GBM_EXALLC	finn-b-C3_GBM_EXALLC	rs4428215	4.87931e-08	0.532	0.0057366	29.8005
family.Oxalobacteraceae.id.2966	Brain glioblastoma (all cancers excluded) || id:finn-b-C3_GBM_EXALLC	finn-b-C3_GBM_EXALLC	rs561239	7.1938e-06	0.2913	0.00396573	19.8558
family.Oxalobacteraceae.id.2966	Brain glioblastoma (all cancers excluded) || id:finn-b-C3_GBM_EXALLC	finn-b-C3_GBM_EXALLC	rs6000536	7.38718e-07	0.6081	0.00463546	24.049
family.Oxalobacteraceae.id.2966	Brain glioblastoma (all cancers excluded) || id:finn-b-C3_GBM_EXALLC	finn-b-C3_GBM_EXALLC	rs62435498	7.45831e-06	0.726001	0.00427687	20.5227
family.Oxalobacteraceae.id.2966	Brain glioblastoma (all cancers excluded) || id:finn-b-C3_GBM_EXALLC	finn-b-C3_GBM_EXALLC	rs736744	1.49416e-07	0.3302	0.00533632	27.7099
family.Oxalobacteraceae.id.2966	Brain glioblastoma (all cancers excluded) || id:finn-b-C3_GBM_EXALLC	finn-b-C3_GBM_EXALLC	rs7993559	5.03729e-06	0.3859	0.00418655	20.9661
family.Oxalobacteraceae.id.2966	Brain glioblastoma (all cancers excluded) || id:finn-b-C3_GBM_EXALLC	finn-b-C3_GBM_EXALLC	rs80330081	6.63998e-06	0.5864	0.00417702	19.5885
family.Oxalobacteraceae.id.2966	Brain glioblastoma (all cancers excluded) || id:finn-b-C3_GBM_EXALLC	finn-b-C3_GBM_EXALLC	rs934049	4.21147e-06	0.8407	0.00425406	21.1433
family.Pasteurellaceae.id.3689	Brain glioblastoma (all cancers excluded) || id:finn-b-C3_GBM_EXALLC	finn-b-C3_GBM_EXALLC	rs10965428	4.29151e-06	0.699301	0.00242411	21.5565
family.Pasteurellaceae.id.3689	Brain glioblastoma (all cancers excluded) || id:finn-b-C3_GBM_EXALLC	finn-b-C3_GBM_EXALLC	rs111582866	7.06627e-06	0.8361	0.00228738	19.7486
family.Pasteurellaceae.id.3689	Brain glioblastoma (all cancers excluded) || id:finn-b-C3_GBM_EXALLC	finn-b-C3_GBM_EXALLC	rs12050685	9.18513e-06	0.5782	0.00205559	19.3809
family.Pasteurellaceae.id.3689	Brain glioblastoma (all cancers excluded) || id:finn-b-C3_GBM_EXALLC	finn-b-C3_GBM_EXALLC	rs16970009	7.31531e-06	0.1493	0.00402952	19.0194
family.Pasteurellaceae.id.3689	Brain glioblastoma (all cancers excluded) || id:finn-b-C3_GBM_EXALLC	finn-b-C3_GBM_EXALLC	rs35510	4.01576e-06	0.7039	0.00246831	21.4507
family.Pasteurellaceae.id.3689	Brain glioblastoma (all cancers excluded) || id:finn-b-C3_GBM_EXALLC	finn-b-C3_GBM_EXALLC	rs4822728	4.71847e-06	0.1343	0.00224269	21.1512
family.Pasteurellaceae.id.3689	Brain glioblastoma (all cancers excluded) || id:finn-b-C3_GBM_EXALLC	finn-b-C3_GBM_EXALLC	rs6972479	7.74817e-06	0.704099	0.00230179	19.8733
family.Pasteurellaceae.id.3689	Brain glioblastoma (all cancers excluded) || id:finn-b-C3_GBM_EXALLC	finn-b-C3_GBM_EXALLC	rs72756943	3.35218e-06	0.0342697	0.00264982	21.3027
family.Pasteurellaceae.id.3689	Brain glioblastoma (all cancers excluded) || id:finn-b-C3_GBM_EXALLC	finn-b-C3_GBM_EXALLC	rs73139353	8.71314e-06	0.0600399	0.00518471	21.0815
family.Pasteurellaceae.id.3689	Brain glioblastoma (all cancers excluded) || id:finn-b-C3_GBM_EXALLC	finn-b-C3_GBM_EXALLC	rs76022354	1.82858e-06	0.4914	0.00634087	23.5471
family.Pasteurellaceae.id.3689	Brain glioblastoma (all cancers excluded) || id:finn-b-C3_GBM_EXALLC	finn-b-C3_GBM_EXALLC	rs78909003	2.04893e-06	0.5144	0.00639517	23.4025
family.Pasteurellaceae.id.3689	Brain glioblastoma (all cancers excluded) || id:finn-b-C3_GBM_EXALLC	finn-b-C3_GBM_EXALLC	rs9382510	2.476e-07	0.4603	0.0028527	26.915
family.Pasteurellaceae.id.3689	Brain glioblastoma (all cancers excluded) || id:finn-b-C3_GBM_EXALLC	finn-b-C3_GBM_EXALLC	rs9895850	9.08251e-06	0.713099	0.00388961	18.4892
family.Pasteurellaceae.id.3689	Brain glioblastoma (all cancers excluded) || id:finn-b-C3_GBM_EXALLC	finn-b-C3_GBM_EXALLC	rs9938097	8.22604e-06	0.771401	0.00214481	20.2045
family.Peptococcaceae.id.2024	Brain glioblastoma (all cancers excluded) || id:finn-b-C3_GBM_EXALLC	finn-b-C3_GBM_EXALLC	rs117452796	3.15296e-06	0.4019	0.00692299	22.0222
family.Peptococcaceae.id.2024	Brain glioblastoma (all cancers excluded) || id:finn-b-C3_GBM_EXALLC	finn-b-C3_GBM_EXALLC	rs12144792	5.82242e-06	0.6363	0.00193577	20.7839
family.Peptococcaceae.id.2024	Brain glioblastoma (all cancers excluded) || id:finn-b-C3_GBM_EXALLC	finn-b-C3_GBM_EXALLC	rs12634826	1.01109e-06	0.495801	0.00230955	24.0263
family.Peptococcaceae.id.2024	Brain glioblastoma (all cancers excluded) || id:finn-b-C3_GBM_EXALLC	finn-b-C3_GBM_EXALLC	rs12992764	1.46158e-06	0.3985	0.00224521	23.4973
family.Peptococcaceae.id.2024	Brain glioblastoma (all cancers excluded) || id:finn-b-C3_GBM_EXALLC	finn-b-C3_GBM_EXALLC	rs150600492	2.31305e-06	0.1865	0.00224438	21.9521
family.Peptococcaceae.id.2024	Brain glioblastoma (all cancers excluded) || id:finn-b-C3_GBM_EXALLC	finn-b-C3_GBM_EXALLC	rs35703006	4.94775e-07	0.8776	0.00227647	24.4435
family.Peptococcaceae.id.2024	Brain glioblastoma (all cancers excluded) || id:finn-b-C3_GBM_EXALLC	finn-b-C3_GBM_EXALLC	rs4990837	1.74194e-06	0.2437	0.00223332	23.9858
family.Peptococcaceae.id.2024	Brain glioblastoma (all cancers excluded) || id:finn-b-C3_GBM_EXALLC	finn-b-C3_GBM_EXALLC	rs75430375	3.40849e-06	0.2149	0.00258574	21.7065
family.Peptococcaceae.id.2024	Brain glioblastoma (all cancers excluded) || id:finn-b-C3_GBM_EXALLC	finn-b-C3_GBM_EXALLC	rs75898026	2.0221e-06	0.4371	0.00214242	22.4192
family.Peptostreptococcaceae.id.2042	Brain glioblastoma (all cancers excluded) || id:finn-b-C3_GBM_EXALLC	finn-b-C3_GBM_EXALLC	rs10805326	4.03396e-06	0.4288	0.0013248	21.3031
family.Peptostreptococcaceae.id.2042	Brain glioblastoma (all cancers excluded) || id:finn-b-C3_GBM_EXALLC	finn-b-C3_GBM_EXALLC	rs117020988	1.02794e-06	0.2141	0.0035052	24.0212
family.Peptostreptococcaceae.id.2042	Brain glioblastoma (all cancers excluded) || id:finn-b-C3_GBM_EXALLC	finn-b-C3_GBM_EXALLC	rs12377846	7.26254e-07	0.2828	0.00645175	24.2473
family.Peptostreptococcaceae.id.2042	Brain glioblastoma (all cancers excluded) || id:finn-b-C3_GBM_EXALLC	finn-b-C3_GBM_EXALLC	rs12986312	5.76718e-06	0.739301	0.00128906	20.6103
family.Peptostreptococcaceae.id.2042	Brain glioblastoma (all cancers excluded) || id:finn-b-C3_GBM_EXALLC	finn-b-C3_GBM_EXALLC	rs1467258	7.89804e-06	0.9088	0.00128143	19.9929
family.Peptostreptococcaceae.id.2042	Brain glioblastoma (all cancers excluded) || id:finn-b-C3_GBM_EXALLC	finn-b-C3_GBM_EXALLC	rs1520207	3.16548e-06	0.4244	0.00135841	21.839
family.Peptostreptococcaceae.id.2042	Brain glioblastoma (all cancers excluded) || id:finn-b-C3_GBM_EXALLC	finn-b-C3_GBM_EXALLC	rs4692811	4.21123e-07	0.9648	0.0015911	25.5922
family.Peptostreptococcaceae.id.2042	Brain glioblastoma (all cancers excluded) || id:finn-b-C3_GBM_EXALLC	finn-b-C3_GBM_EXALLC	rs59865771	7.69029e-06	0.0965095	0.00126704	20.3466
family.Peptostreptococcaceae.id.2042	Brain glioblastoma (all cancers excluded) || id:finn-b-C3_GBM_EXALLC	finn-b-C3_GBM_EXALLC	rs61841503	9.8012e-09	0.1248	0.00211481	32.4908
family.Peptostreptococcaceae.id.2042	Brain glioblastoma (all cancers excluded) || id:finn-b-C3_GBM_EXALLC	finn-b-C3_GBM_EXALLC	rs6721459	5.07756e-06	0.0942801	0.00128903	20.7273
family.Peptostreptococcaceae.id.2042	Brain glioblastoma (all cancers excluded) || id:finn-b-C3_GBM_EXALLC	finn-b-C3_GBM_EXALLC	rs76982728	3.24058e-06	0.3067	0.00193203	21.6477
family.Peptostreptococcaceae.id.2042	Brain glioblastoma (all cancers excluded) || id:finn-b-C3_GBM_EXALLC	finn-b-C3_GBM_EXALLC	rs77540684	8.13712e-06	0.1813	0.00139689	18.8747
family.Peptostreptococcaceae.id.2042	Brain glioblastoma (all cancers excluded) || id:finn-b-C3_GBM_EXALLC	finn-b-C3_GBM_EXALLC	rs9573937	1.70589e-06	0.2464	0.00146469	23.556
family.Porphyromonadaceae.id.943	Brain glioblastoma (all cancers excluded) || id:finn-b-C3_GBM_EXALLC	finn-b-C3_GBM_EXALLC	rs10762312	8.70354e-06	0.415	0.00107641	19.4243
family.Porphyromonadaceae.id.943	Brain glioblastoma (all cancers excluded) || id:finn-b-C3_GBM_EXALLC	finn-b-C3_GBM_EXALLC	rs10858364	4.31063e-06	0.9245	0.0011608	20.9489
family.Porphyromonadaceae.id.943	Brain glioblastoma (all cancers excluded) || id:finn-b-C3_GBM_EXALLC	finn-b-C3_GBM_EXALLC	rs17065783	1.79351e-06	0.676401	0.00129645	23.4002
family.Porphyromonadaceae.id.943	Brain glioblastoma (all cancers excluded) || id:finn-b-C3_GBM_EXALLC	finn-b-C3_GBM_EXALLC	rs1980561	8.94542e-06	0.8859	0.00109261	19.717
family.Porphyromonadaceae.id.943	Brain glioblastoma (all cancers excluded) || id:finn-b-C3_GBM_EXALLC	finn-b-C3_GBM_EXALLC	rs35233670	7.90987e-06	0.1643	0.0011058	19.9507
family.Porphyromonadaceae.id.943	Brain glioblastoma (all cancers excluded) || id:finn-b-C3_GBM_EXALLC	finn-b-C3_GBM_EXALLC	rs35961441	8.37393e-06	0.749501	0.00118903	19.4899
family.Porphyromonadaceae.id.943	Brain glioblastoma (all cancers excluded) || id:finn-b-C3_GBM_EXALLC	finn-b-C3_GBM_EXALLC	rs6953849	2.4448e-06	0.2884	0.00125768	22.6994
family.Porphyromonadaceae.id.943	Brain glioblastoma (all cancers excluded) || id:finn-b-C3_GBM_EXALLC	finn-b-C3_GBM_EXALLC	rs7330827	8.04891e-06	0.8639	0.00138968	19.1375
family.Porphyromonadaceae.id.943	Brain glioblastoma (all cancers excluded) || id:finn-b-C3_GBM_EXALLC	finn-b-C3_GBM_EXALLC	rs864093	9.598e-06	0.691301	0.00111863	20.1859
family.Prevotellaceae.id.960	Brain glioblastoma (all cancers excluded) || id:finn-b-C3_GBM_EXALLC	finn-b-C3_GBM_EXALLC	rs12057990	8.9748e-06	0.1908	0.00133601	19.8863
family.Prevotellaceae.id.960	Brain glioblastoma (all cancers excluded) || id:finn-b-C3_GBM_EXALLC	finn-b-C3_GBM_EXALLC	rs12118202	5.54234e-07	0.571	0.00175056	26.0712
family.Prevotellaceae.id.960	Brain glioblastoma (all cancers excluded) || id:finn-b-C3_GBM_EXALLC	finn-b-C3_GBM_EXALLC	rs13069367	7.39489e-06	0.1856	0.0013668	20.3357
family.Prevotellaceae.id.960	Brain glioblastoma (all cancers excluded) || id:finn-b-C3_GBM_EXALLC	finn-b-C3_GBM_EXALLC	rs148376875	2.08029e-06	0.0865506	0.00155486	22.2489
family.Prevotellaceae.id.960	Brain glioblastoma (all cancers excluded) || id:finn-b-C3_GBM_EXALLC	finn-b-C3_GBM_EXALLC	rs2206482	1.30377e-06	0.0694896	0.00158207	23.4612
family.Prevotellaceae.id.960	Brain glioblastoma (all cancers excluded) || id:finn-b-C3_GBM_EXALLC	finn-b-C3_GBM_EXALLC	rs2278540	8.43592e-06	0.9773	0.00135989	20.215
family.Prevotellaceae.id.960	Brain glioblastoma (all cancers excluded) || id:finn-b-C3_GBM_EXALLC	finn-b-C3_GBM_EXALLC	rs34660375	7.40327e-06	0.5624	0.00142782	20.4284
family.Prevotellaceae.id.960	Brain glioblastoma (all cancers excluded) || id:finn-b-C3_GBM_EXALLC	finn-b-C3_GBM_EXALLC	rs3758087	8.60581e-06	0.2215	0.00137565	20.4827
family.Prevotellaceae.id.960	Brain glioblastoma (all cancers excluded) || id:finn-b-C3_GBM_EXALLC	finn-b-C3_GBM_EXALLC	rs3860225	5.49682e-07	0.3261	0.00167703	24.9776
family.Prevotellaceae.id.960	Brain glioblastoma (all cancers excluded) || id:finn-b-C3_GBM_EXALLC	finn-b-C3_GBM_EXALLC	rs4493272	3.02312e-07	0.5192	0.00176419	26.271
family.Prevotellaceae.id.960	Brain glioblastoma (all cancers excluded) || id:finn-b-C3_GBM_EXALLC	finn-b-C3_GBM_EXALLC	rs4685827	2.77192e-06	0.4046	0.00146684	21.8366
family.Prevotellaceae.id.960	Brain glioblastoma (all cancers excluded) || id:finn-b-C3_GBM_EXALLC	finn-b-C3_GBM_EXALLC	rs7252711	5.56586e-06	0.5115	0.0014377	20.9314
family.Prevotellaceae.id.960	Brain glioblastoma (all cancers excluded) || id:finn-b-C3_GBM_EXALLC	finn-b-C3_GBM_EXALLC	rs7975087	7.59459e-06	0.00634205	0.00132403	19.713
family.Prevotellaceae.id.960	Brain glioblastoma (all cancers excluded) || id:finn-b-C3_GBM_EXALLC	finn-b-C3_GBM_EXALLC	rs912860	9.2992e-07	0.2107	0.00641915	22.4636
family.Prevotellaceae.id.960	Brain glioblastoma (all cancers excluded) || id:finn-b-C3_GBM_EXALLC	finn-b-C3_GBM_EXALLC	rs9586501	2.58988e-06	0.325	0.00145513	21.6634
family.Prevotellaceae.id.960	Brain glioblastoma (all cancers excluded) || id:finn-b-C3_GBM_EXALLC	finn-b-C3_GBM_EXALLC	rs9958960	1.06324e-07	0.8525	0.00197074	27.7614
family.Rhodospirillaceae.id.2717	Brain glioblastoma (all cancers excluded) || id:finn-b-C3_GBM_EXALLC	finn-b-C3_GBM_EXALLC	rs1035406	5.84451e-06	0.5417	0.00240896	20.4797
family.Rhodospirillaceae.id.2717	Brain glioblastoma (all cancers excluded) || id:finn-b-C3_GBM_EXALLC	finn-b-C3_GBM_EXALLC	rs11591293	2.67148e-06	0.8176	0.00257258	21.9182
family.Rhodospirillaceae.id.2717	Brain glioblastoma (all cancers excluded) || id:finn-b-C3_GBM_EXALLC	finn-b-C3_GBM_EXALLC	rs13336560	9.17333e-06	0.3079	0.00245457	19.7045
family.Rhodospirillaceae.id.2717	Brain glioblastoma (all cancers excluded) || id:finn-b-C3_GBM_EXALLC	finn-b-C3_GBM_EXALLC	rs1549633	4.70392e-06	0.108	0.00260138	20.8862
family.Rhodospirillaceae.id.2717	Brain glioblastoma (all cancers excluded) || id:finn-b-C3_GBM_EXALLC	finn-b-C3_GBM_EXALLC	rs1923415	9.63701e-06	0.5538	0.00226769	19.3169
family.Rhodospirillaceae.id.2717	Brain glioblastoma (all cancers excluded) || id:finn-b-C3_GBM_EXALLC	finn-b-C3_GBM_EXALLC	rs3754624	1.7148e-06	0.8725	0.00276714	23.5693
family.Rhodospirillaceae.id.2717	Brain glioblastoma (all cancers excluded) || id:finn-b-C3_GBM_EXALLC	finn-b-C3_GBM_EXALLC	rs4278423	3.12021e-06	0.9649	0.0024418	20.8037
family.Rhodospirillaceae.id.2717	Brain glioblastoma (all cancers excluded) || id:finn-b-C3_GBM_EXALLC	finn-b-C3_GBM_EXALLC	rs55876211	2.86679e-06	0.991	0.00253147	21.5518
family.Rhodospirillaceae.id.2717	Brain glioblastoma (all cancers excluded) || id:finn-b-C3_GBM_EXALLC	finn-b-C3_GBM_EXALLC	rs61933850	7.22582e-06	0.3031	0.00304823	20.877
family.Rhodospirillaceae.id.2717	Brain glioblastoma (all cancers excluded) || id:finn-b-C3_GBM_EXALLC	finn-b-C3_GBM_EXALLC	rs6679026	9.94679e-06	0.9832	0.00233549	19.8864
family.Rhodospirillaceae.id.2717	Brain glioblastoma (all cancers excluded) || id:finn-b-C3_GBM_EXALLC	finn-b-C3_GBM_EXALLC	rs7001029	5.3475e-06	0.4548	0.00250129	20.1658
family.Rhodospirillaceae.id.2717	Brain glioblastoma (all cancers excluded) || id:finn-b-C3_GBM_EXALLC	finn-b-C3_GBM_EXALLC	rs72714493	7.34924e-06	0.7972	0.00239679	20.4097
family.Rhodospirillaceae.id.2717	Brain glioblastoma (all cancers excluded) || id:finn-b-C3_GBM_EXALLC	finn-b-C3_GBM_EXALLC	rs74354280	6.67295e-06	0.7752	0.00232432	19.8004
family.Rhodospirillaceae.id.2717	Brain glioblastoma (all cancers excluded) || id:finn-b-C3_GBM_EXALLC	finn-b-C3_GBM_EXALLC	rs76784716	1.48988e-06	0.658	0.00266007	22.6603
family.Rhodospirillaceae.id.2717	Brain glioblastoma (all cancers excluded) || id:finn-b-C3_GBM_EXALLC	finn-b-C3_GBM_EXALLC	rs9813022	2.53124e-07	0.2642	0.00311125	26.5156
family.Rikenellaceae.id.967	Brain glioblastoma (all cancers excluded) || id:finn-b-C3_GBM_EXALLC	finn-b-C3_GBM_EXALLC	rs10217435	6.5076e-06	0.632501	0.00113124	20.0195
family.Rikenellaceae.id.967	Brain glioblastoma (all cancers excluded) || id:finn-b-C3_GBM_EXALLC	finn-b-C3_GBM_EXALLC	rs10832801	7.50417e-06	0.7526	0.0011038	19.003
family.Rikenellaceae.id.967	Brain glioblastoma (all cancers excluded) || id:finn-b-C3_GBM_EXALLC	finn-b-C3_GBM_EXALLC	rs1939881	5.64373e-07	0.8642	0.00150162	26.2157
family.Rikenellaceae.id.967	Brain glioblastoma (all cancers excluded) || id:finn-b-C3_GBM_EXALLC	finn-b-C3_GBM_EXALLC	rs2447496	6.0861e-06	0.00964806	0.00117872	20.2944
family.Rikenellaceae.id.967	Brain glioblastoma (all cancers excluded) || id:finn-b-C3_GBM_EXALLC	finn-b-C3_GBM_EXALLC	rs2833282	4.31106e-06	0.1895	0.0011596	20.5232
family.Rikenellaceae.id.967	Brain glioblastoma (all cancers excluded) || id:finn-b-C3_GBM_EXALLC	finn-b-C3_GBM_EXALLC	rs35909684	7.09826e-06	0.4876	0.0011204	19.6997
family.Rikenellaceae.id.967	Brain glioblastoma (all cancers excluded) || id:finn-b-C3_GBM_EXALLC	finn-b-C3_GBM_EXALLC	rs36021379	7.1952e-06	0.0586098	0.00119026	20.4932
family.Rikenellaceae.id.967	Brain glioblastoma (all cancers excluded) || id:finn-b-C3_GBM_EXALLC	finn-b-C3_GBM_EXALLC	rs4264350	1.34832e-06	0.9339	0.0013291	23.5111
family.Rikenellaceae.id.967	Brain glioblastoma (all cancers excluded) || id:finn-b-C3_GBM_EXALLC	finn-b-C3_GBM_EXALLC	rs59663348	6.12244e-06	0.8555	0.00117774	20.8422
family.Rikenellaceae.id.967	Brain glioblastoma (all cancers excluded) || id:finn-b-C3_GBM_EXALLC	finn-b-C3_GBM_EXALLC	rs62532512	2.76426e-06	0.7375	0.00124587	22.042
family.Rikenellaceae.id.967	Brain glioblastoma (all cancers excluded) || id:finn-b-C3_GBM_EXALLC	finn-b-C3_GBM_EXALLC	rs6744030	9.31514e-06	0.1134	0.00111859	19.6667
family.Rikenellaceae.id.967	Brain glioblastoma (all cancers excluded) || id:finn-b-C3_GBM_EXALLC	finn-b-C3_GBM_EXALLC	rs6837275	1.447e-06	0.5646	0.00133679	23.0195
family.Rikenellaceae.id.967	Brain glioblastoma (all cancers excluded) || id:finn-b-C3_GBM_EXALLC	finn-b-C3_GBM_EXALLC	rs74474130	3.61378e-06	0.0642599	0.00195925	21.6981
family.Rikenellaceae.id.967	Brain glioblastoma (all cancers excluded) || id:finn-b-C3_GBM_EXALLC	finn-b-C3_GBM_EXALLC	rs77885767	2.84694e-06	0.5999	0.00253568	21.5471
family.Rikenellaceae.id.967	Brain glioblastoma (all cancers excluded) || id:finn-b-C3_GBM_EXALLC	finn-b-C3_GBM_EXALLC	rs9389714	8.79066e-06	0.675601	0.00111405	19.7161
family.Rikenellaceae.id.967	Brain glioblastoma (all cancers excluded) || id:finn-b-C3_GBM_EXALLC	finn-b-C3_GBM_EXALLC	rs9578457	3.99449e-06	0.5392	0.00212996	20.0601
family.Rikenellaceae.id.967	Brain glioblastoma (all cancers excluded) || id:finn-b-C3_GBM_EXALLC	finn-b-C3_GBM_EXALLC	rs9603208	1.91801e-07	0.3477	0.00149519	26.4715
family.Ruminococcaceae.id.2050	Brain glioblastoma (all cancers excluded) || id:finn-b-C3_GBM_EXALLC	finn-b-C3_GBM_EXALLC	rs10093275	5.35228e-06	0.816	0.00114186	20.9576
family.Ruminococcaceae.id.2050	Brain glioblastoma (all cancers excluded) || id:finn-b-C3_GBM_EXALLC	finn-b-C3_GBM_EXALLC	rs10166469	8.5216e-06	0.632501	0.00107378	19.6843
family.Ruminococcaceae.id.2050	Brain glioblastoma (all cancers excluded) || id:finn-b-C3_GBM_EXALLC	finn-b-C3_GBM_EXALLC	rs1612733	4.22436e-06	0.0276701	0.00138737	20.8589
family.Ruminococcaceae.id.2050	Brain glioblastoma (all cancers excluded) || id:finn-b-C3_GBM_EXALLC	finn-b-C3_GBM_EXALLC	rs17376049	7.29619e-07	0.0264503	0.00132403	24.303
family.Ruminococcaceae.id.2050	Brain glioblastoma (all cancers excluded) || id:finn-b-C3_GBM_EXALLC	finn-b-C3_GBM_EXALLC	rs2113833	1.14466e-06	0.393	0.00545343	22.69
family.Ruminococcaceae.id.2050	Brain glioblastoma (all cancers excluded) || id:finn-b-C3_GBM_EXALLC	finn-b-C3_GBM_EXALLC	rs3009418	8.69024e-06	0.829	0.00118641	19.4862
family.Ruminococcaceae.id.2050	Brain glioblastoma (all cancers excluded) || id:finn-b-C3_GBM_EXALLC	finn-b-C3_GBM_EXALLC	rs55793120	1.44338e-07	0.3727	0.00216942	26.9658
family.Ruminococcaceae.id.2050	Brain glioblastoma (all cancers excluded) || id:finn-b-C3_GBM_EXALLC	finn-b-C3_GBM_EXALLC	rs56199908	1.66414e-06	0.0322998	0.00418044	23.5759
family.Ruminococcaceae.id.2050	Brain glioblastoma (all cancers excluded) || id:finn-b-C3_GBM_EXALLC	finn-b-C3_GBM_EXALLC	rs76724913	9.60494e-06	0.0420097	0.00112238	19.6794
family.Streptococcaceae.id.1850	Brain glioblastoma (all cancers excluded) || id:finn-b-C3_GBM_EXALLC	finn-b-C3_GBM_EXALLC	rs10028567	3.72497e-06	0.191	0.00145291	24.0763
family.Streptococcaceae.id.1850	Brain glioblastoma (all cancers excluded) || id:finn-b-C3_GBM_EXALLC	finn-b-C3_GBM_EXALLC	rs11110281	1.40137e-08	0.3339	0.00217516	33.3831
family.Streptococcaceae.id.1850	Brain glioblastoma (all cancers excluded) || id:finn-b-C3_GBM_EXALLC	finn-b-C3_GBM_EXALLC	rs16950051	5.33808e-06	0.7953	0.00141098	20.3878
family.Streptococcaceae.id.1850	Brain glioblastoma (all cancers excluded) || id:finn-b-C3_GBM_EXALLC	finn-b-C3_GBM_EXALLC	rs2370083	4.25666e-06	0.8896	0.00126156	20.8597
family.Streptococcaceae.id.1850	Brain glioblastoma (all cancers excluded) || id:finn-b-C3_GBM_EXALLC	finn-b-C3_GBM_EXALLC	rs2952251	3.72237e-07	0.5665	0.0015345	25.5272
family.Streptococcaceae.id.1850	Brain glioblastoma (all cancers excluded) || id:finn-b-C3_GBM_EXALLC	finn-b-C3_GBM_EXALLC	rs35344081	2.63845e-06	0.1471	0.00132592	22.0688
family.Streptococcaceae.id.1850	Brain glioblastoma (all cancers excluded) || id:finn-b-C3_GBM_EXALLC	finn-b-C3_GBM_EXALLC	rs4968759	8.91881e-07	0.771401	0.00143591	23.9021
family.Streptococcaceae.id.1850	Brain glioblastoma (all cancers excluded) || id:finn-b-C3_GBM_EXALLC	finn-b-C3_GBM_EXALLC	rs57646748	7.88359e-06	0.621299	0.00121213	19.6093
family.Streptococcaceae.id.1850	Brain glioblastoma (all cancers excluded) || id:finn-b-C3_GBM_EXALLC	finn-b-C3_GBM_EXALLC	rs6806351	6.93793e-06	0.5444	0.00128297	20.8056
family.Streptococcaceae.id.1850	Brain glioblastoma (all cancers excluded) || id:finn-b-C3_GBM_EXALLC	finn-b-C3_GBM_EXALLC	rs77968078	7.9334e-06	0.8252	0.0012559	19.5123
family.Streptococcaceae.id.1850	Brain glioblastoma (all cancers excluded) || id:finn-b-C3_GBM_EXALLC	finn-b-C3_GBM_EXALLC	rs7916711	6.32732e-06	0.00521399	0.00127707	19.8365
family.Streptococcaceae.id.1850	Brain glioblastoma (all cancers excluded) || id:finn-b-C3_GBM_EXALLC	finn-b-C3_GBM_EXALLC	rs957755	7.4151e-06	0.3526	0.00121751	20.2658
family.Streptococcaceae.id.1850	Brain glioblastoma (all cancers excluded) || id:finn-b-C3_GBM_EXALLC	finn-b-C3_GBM_EXALLC	rs9903102	4.91806e-06	0.7076	0.00121524	20.2232
family.Veillonellaceae.id.2172	Brain glioblastoma (all cancers excluded) || id:finn-b-C3_GBM_EXALLC	finn-b-C3_GBM_EXALLC	rs111810795	1.72927e-06	0.0253	0.00147548	23.056
family.Veillonellaceae.id.2172	Brain glioblastoma (all cancers excluded) || id:finn-b-C3_GBM_EXALLC	finn-b-C3_GBM_EXALLC	rs114889439	6.19028e-06	0.450199	0.00673516	22.1462
family.Veillonellaceae.id.2172	Brain glioblastoma (all cancers excluded) || id:finn-b-C3_GBM_EXALLC	finn-b-C3_GBM_EXALLC	rs11700976	9.25376e-06	0.7993	0.00122419	19.5731
family.Veillonellaceae.id.2172	Brain glioblastoma (all cancers excluded) || id:finn-b-C3_GBM_EXALLC	finn-b-C3_GBM_EXALLC	rs12186441	4.52857e-06	0.0852806	0.00399649	21.0015
family.Veillonellaceae.id.2172	Brain glioblastoma (all cancers excluded) || id:finn-b-C3_GBM_EXALLC	finn-b-C3_GBM_EXALLC	rs12668619	2.57364e-06	0.9642	0.00138141	22.0902
family.Veillonellaceae.id.2172	Brain glioblastoma (all cancers excluded) || id:finn-b-C3_GBM_EXALLC	finn-b-C3_GBM_EXALLC	rs12741784	1.28494e-07	0.7067	0.00170822	27.1473
family.Veillonellaceae.id.2172	Brain glioblastoma (all cancers excluded) || id:finn-b-C3_GBM_EXALLC	finn-b-C3_GBM_EXALLC	rs1442060	4.50675e-06	0.2787	0.00131379	21.0141
family.Veillonellaceae.id.2172	Brain glioblastoma (all cancers excluded) || id:finn-b-C3_GBM_EXALLC	finn-b-C3_GBM_EXALLC	rs1693340	9.25271e-06	0.2104	0.00133617	20.1443
family.Veillonellaceae.id.2172	Brain glioblastoma (all cancers excluded) || id:finn-b-C3_GBM_EXALLC	finn-b-C3_GBM_EXALLC	rs2175069	4.63558e-06	0.2407	0.00131412	21.0194
family.Veillonellaceae.id.2172	Brain glioblastoma (all cancers excluded) || id:finn-b-C3_GBM_EXALLC	finn-b-C3_GBM_EXALLC	rs2561116	7.88518e-06	0.1534	0.00124783	19.9578
family.Veillonellaceae.id.2172	Brain glioblastoma (all cancers excluded) || id:finn-b-C3_GBM_EXALLC	finn-b-C3_GBM_EXALLC	rs2585520	5.26922e-06	0.3292	0.00131348	20.3844
family.Veillonellaceae.id.2172	Brain glioblastoma (all cancers excluded) || id:finn-b-C3_GBM_EXALLC	finn-b-C3_GBM_EXALLC	rs4263802	7.45003e-06	0.2594	0.00122843	19.647
family.Veillonellaceae.id.2172	Brain glioblastoma (all cancers excluded) || id:finn-b-C3_GBM_EXALLC	finn-b-C3_GBM_EXALLC	rs4461038	3.73474e-06	0.7319	0.00134915	21.5764
family.Veillonellaceae.id.2172	Brain glioblastoma (all cancers excluded) || id:finn-b-C3_GBM_EXALLC	finn-b-C3_GBM_EXALLC	rs4797169	4.49346e-06	0.7907	0.00131233	20.9881
family.Veillonellaceae.id.2172	Brain glioblastoma (all cancers excluded) || id:finn-b-C3_GBM_EXALLC	finn-b-C3_GBM_EXALLC	rs61264131	6.74544e-06	0.5382	0.0061376	18.9773
family.Veillonellaceae.id.2172	Brain glioblastoma (all cancers excluded) || id:finn-b-C3_GBM_EXALLC	finn-b-C3_GBM_EXALLC	rs6692542	8.67975e-06	0.9715	0.00127666	20.4195
family.Veillonellaceae.id.2172	Brain glioblastoma (all cancers excluded) || id:finn-b-C3_GBM_EXALLC	finn-b-C3_GBM_EXALLC	rs6909981	5.47618e-06	0.2427	0.00126891	20.2953
family.Veillonellaceae.id.2172	Brain glioblastoma (all cancers excluded) || id:finn-b-C3_GBM_EXALLC	finn-b-C3_GBM_EXALLC	rs79535861	1.57687e-06	0.1541	0.00156757	23.643
family.Veillonellaceae.id.2172	Brain glioblastoma (all cancers excluded) || id:finn-b-C3_GBM_EXALLC	finn-b-C3_GBM_EXALLC	rs9345168	8.48887e-06	0.1631	0.00126326	20.2049
family.Verrucomicrobiaceae.id.4036	Brain glioblastoma (all cancers excluded) || id:finn-b-C3_GBM_EXALLC	finn-b-C3_GBM_EXALLC	rs111862613	3.73127e-06	0.9425	0.00182569	21.2515
family.Verrucomicrobiaceae.id.4036	Brain glioblastoma (all cancers excluded) || id:finn-b-C3_GBM_EXALLC	finn-b-C3_GBM_EXALLC	rs117107102	2.91821e-06	0.9159	0.00450094	22.4844
family.Verrucomicrobiaceae.id.4036	Brain glioblastoma (all cancers excluded) || id:finn-b-C3_GBM_EXALLC	finn-b-C3_GBM_EXALLC	rs11729256	6.7309e-07	0.1903	0.00209725	24.9235
family.Verrucomicrobiaceae.id.4036	Brain glioblastoma (all cancers excluded) || id:finn-b-C3_GBM_EXALLC	finn-b-C3_GBM_EXALLC	rs12908520	2.15138e-06	0.8576	0.00188075	22.3496
family.Verrucomicrobiaceae.id.4036	Brain glioblastoma (all cancers excluded) || id:finn-b-C3_GBM_EXALLC	finn-b-C3_GBM_EXALLC	rs2602429	2.69939e-06	0.7545	0.001945	22.7775
family.Verrucomicrobiaceae.id.4036	Brain glioblastoma (all cancers excluded) || id:finn-b-C3_GBM_EXALLC	finn-b-C3_GBM_EXALLC	rs4242783	2.75444e-06	0.8512	0.00185278	21.6955
family.Verrucomicrobiaceae.id.4036	Brain glioblastoma (all cancers excluded) || id:finn-b-C3_GBM_EXALLC	finn-b-C3_GBM_EXALLC	rs4936098	1.12929e-06	0.4229	0.00191696	22.7711
family.Verrucomicrobiaceae.id.4036	Brain glioblastoma (all cancers excluded) || id:finn-b-C3_GBM_EXALLC	finn-b-C3_GBM_EXALLC	rs61779207	6.63029e-06	0.7042	0.00176195	20.4553
family.Verrucomicrobiaceae.id.4036	Brain glioblastoma (all cancers excluded) || id:finn-b-C3_GBM_EXALLC	finn-b-C3_GBM_EXALLC	rs74542928	1.64613e-06	0.490601	0.00200131	22.4877
family.Verrucomicrobiaceae.id.4036	Brain glioblastoma (all cancers excluded) || id:finn-b-C3_GBM_EXALLC	finn-b-C3_GBM_EXALLC	rs9349825	2.51287e-06	0.3633	0.00192904	22.9149
family.Verrucomicrobiaceae.id.4036	Brain glioblastoma (all cancers excluded) || id:finn-b-C3_GBM_EXALLC	finn-b-C3_GBM_EXALLC	rs941682	9.58114e-06	0.7738	0.00163132	19.2925
family.Victivallaceae.id.2255	Brain glioblastoma (all cancers excluded) || id:finn-b-C3_GBM_EXALLC	finn-b-C3_GBM_EXALLC	rs11671100	4.08042e-06	0.5844	0.00625606	20.9575
family.Victivallaceae.id.2255	Brain glioblastoma (all cancers excluded) || id:finn-b-C3_GBM_EXALLC	finn-b-C3_GBM_EXALLC	rs11764871	7.49289e-07	0.9335	0.00623912	24.5293
family.Victivallaceae.id.2255	Brain glioblastoma (all cancers excluded) || id:finn-b-C3_GBM_EXALLC	finn-b-C3_GBM_EXALLC	rs2944282	1.56601e-06	0.00588004	0.00652505	23.3358
family.Victivallaceae.id.2255	Brain glioblastoma (all cancers excluded) || id:finn-b-C3_GBM_EXALLC	finn-b-C3_GBM_EXALLC	rs34962571	6.24824e-06	0.4578	0.00612928	19.9505
family.Victivallaceae.id.2255	Brain glioblastoma (all cancers excluded) || id:finn-b-C3_GBM_EXALLC	finn-b-C3_GBM_EXALLC	rs4396289	1.53782e-07	0.1493	0.00712739	28.0753
family.Victivallaceae.id.2255	Brain glioblastoma (all cancers excluded) || id:finn-b-C3_GBM_EXALLC	finn-b-C3_GBM_EXALLC	rs61702987	3.07921e-06	0.8808	0.00598591	23.5097
family.Victivallaceae.id.2255	Brain glioblastoma (all cancers excluded) || id:finn-b-C3_GBM_EXALLC	finn-b-C3_GBM_EXALLC	rs62570196	2.69852e-07	0.8894	0.00832655	25.9367
family.Victivallaceae.id.2255	Brain glioblastoma (all cancers excluded) || id:finn-b-C3_GBM_EXALLC	finn-b-C3_GBM_EXALLC	rs6545794	5.97005e-07	0.9321	0.00589336	23.2034
family.Victivallaceae.id.2255	Brain glioblastoma (all cancers excluded) || id:finn-b-C3_GBM_EXALLC	finn-b-C3_GBM_EXALLC	rs67832247	3.23801e-06	0.4132	0.00599482	21.4281
family.Victivallaceae.id.2255	Brain glioblastoma (all cancers excluded) || id:finn-b-C3_GBM_EXALLC	finn-b-C3_GBM_EXALLC	rs7077363	2.83376e-06	0.0879893	0.00556365	21.8756
family.Victivallaceae.id.2255	Brain glioblastoma (all cancers excluded) || id:finn-b-C3_GBM_EXALLC	finn-b-C3_GBM_EXALLC	rs7314815	6.40086e-06	0.1694	0.00510649	20.0688
family.Victivallaceae.id.2255	Brain glioblastoma (all cancers excluded) || id:finn-b-C3_GBM_EXALLC	finn-b-C3_GBM_EXALLC	rs7627405	8.1942e-06	0.451	0.00554134	19.7981
genus..Clostridiuminnocuumgroup.id.14397	Brain glioblastoma (all cancers excluded) || id:finn-b-C3_GBM_EXALLC	finn-b-C3_GBM_EXALLC	rs10074000	6.99943e-06	0.4246	0.00500366	20.3466
genus..Clostridiuminnocuumgroup.id.14397	Brain glioblastoma (all cancers excluded) || id:finn-b-C3_GBM_EXALLC	finn-b-C3_GBM_EXALLC	rs10506058	8.92443e-06	0.457	0.00482514	20.1747
genus..Clostridiuminnocuumgroup.id.14397	Brain glioblastoma (all cancers excluded) || id:finn-b-C3_GBM_EXALLC	finn-b-C3_GBM_EXALLC	rs1942371	4.06337e-06	0.9545	0.00534594	21.3321
genus..Clostridiuminnocuumgroup.id.14397	Brain glioblastoma (all cancers excluded) || id:finn-b-C3_GBM_EXALLC	finn-b-C3_GBM_EXALLC	rs40656	8.6152e-06	0.6405	0.00517082	21.0299
genus..Clostridiuminnocuumgroup.id.14397	Brain glioblastoma (all cancers excluded) || id:finn-b-C3_GBM_EXALLC	finn-b-C3_GBM_EXALLC	rs4869133	7.24455e-06	0.7565	0.00517994	19.4374
genus..Clostridiuminnocuumgroup.id.14397	Brain glioblastoma (all cancers excluded) || id:finn-b-C3_GBM_EXALLC	finn-b-C3_GBM_EXALLC	rs61267978	5.58513e-06	0.650801	0.00501918	21.0002
genus..Clostridiuminnocuumgroup.id.14397	Brain glioblastoma (all cancers excluded) || id:finn-b-C3_GBM_EXALLC	finn-b-C3_GBM_EXALLC	rs6577484	8.40602e-06	0.0976697	0.00509671	19.7536
genus..Clostridiuminnocuumgroup.id.14397	Brain glioblastoma (all cancers excluded) || id:finn-b-C3_GBM_EXALLC	finn-b-C3_GBM_EXALLC	rs6890185	1.12244e-06	0.3652	0.00564942	23.6579
genus..Clostridiuminnocuumgroup.id.14397	Brain glioblastoma (all cancers excluded) || id:finn-b-C3_GBM_EXALLC	finn-b-C3_GBM_EXALLC	rs77845139	8.40622e-06	0.746	0.00491436	19.9817
genus..Eubacteriumbrachygroup.id.11296	Brain glioblastoma (all cancers excluded) || id:finn-b-C3_GBM_EXALLC	finn-b-C3_GBM_EXALLC	rs112617308	2.38033e-06	0.3127	0.00551239	22.1662
genus..Eubacteriumbrachygroup.id.11296	Brain glioblastoma (all cancers excluded) || id:finn-b-C3_GBM_EXALLC	finn-b-C3_GBM_EXALLC	rs12151423	9.2705e-06	0.2806	0.00512893	19.8585
genus..Eubacteriumbrachygroup.id.11296	Brain glioblastoma (all cancers excluded) || id:finn-b-C3_GBM_EXALLC	finn-b-C3_GBM_EXALLC	rs13139592	7.96753e-06	0.638	0.00515558	19.9
genus..Eubacteriumbrachygroup.id.11296	Brain glioblastoma (all cancers excluded) || id:finn-b-C3_GBM_EXALLC	finn-b-C3_GBM_EXALLC	rs1384962	6.99292e-06	0.1436	0.00512557	20.6028
genus..Eubacteriumbrachygroup.id.11296	Brain glioblastoma (all cancers excluded) || id:finn-b-C3_GBM_EXALLC	finn-b-C3_GBM_EXALLC	rs2913110	4.55806e-06	0.671901	0.00522224	20.9934
genus..Eubacteriumbrachygroup.id.11296	Brain glioblastoma (all cancers excluded) || id:finn-b-C3_GBM_EXALLC	finn-b-C3_GBM_EXALLC	rs4862235	3.73143e-06	0.2018	0.00535945	21.5425
genus..Eubacteriumbrachygroup.id.11296	Brain glioblastoma (all cancers excluded) || id:finn-b-C3_GBM_EXALLC	finn-b-C3_GBM_EXALLC	rs62348779	3.78122e-06	0.0390697	0.00562938	21.6543
genus..Eubacteriumbrachygroup.id.11296	Brain glioblastoma (all cancers excluded) || id:finn-b-C3_GBM_EXALLC	finn-b-C3_GBM_EXALLC	rs6591893	7.34344e-06	0.9722	0.00504586	20.2706
genus..Eubacteriumbrachygroup.id.11296	Brain glioblastoma (all cancers excluded) || id:finn-b-C3_GBM_EXALLC	finn-b-C3_GBM_EXALLC	rs720439	7.02827e-06	0.2149	0.00493551	19.835
genus..Eubacteriumbrachygroup.id.11296	Brain glioblastoma (all cancers excluded) || id:finn-b-C3_GBM_EXALLC	finn-b-C3_GBM_EXALLC	rs73199919	8.15524e-06	0.3093	0.00655522	19.835
genus..Eubacteriumcoprostanoligenesgroup.id.11375	Brain glioblastoma (all cancers excluded) || id:finn-b-C3_GBM_EXALLC	finn-b-C3_GBM_EXALLC	rs1020520	8.88975e-06	0.8974	0.00113549	19.7448
genus..Eubacteriumcoprostanoligenesgroup.id.11375	Brain glioblastoma (all cancers excluded) || id:finn-b-C3_GBM_EXALLC	finn-b-C3_GBM_EXALLC	rs10444197	5.98464e-06	0.5781	0.00114236	19.8746
genus..Eubacteriumcoprostanoligenesgroup.id.11375	Brain glioblastoma (all cancers excluded) || id:finn-b-C3_GBM_EXALLC	finn-b-C3_GBM_EXALLC	rs11052069	9.37949e-06	0.7074	0.00112851	19.6333
genus..Eubacteriumcoprostanoligenesgroup.id.11375	Brain glioblastoma (all cancers excluded) || id:finn-b-C3_GBM_EXALLC	finn-b-C3_GBM_EXALLC	rs11720857	9.26255e-06	0.1492	0.00112251	19.057
genus..Eubacteriumcoprostanoligenesgroup.id.11375	Brain glioblastoma (all cancers excluded) || id:finn-b-C3_GBM_EXALLC	finn-b-C3_GBM_EXALLC	rs12906958	4.34803e-06	0.8292	0.00121537	21.1464
genus..Eubacteriumcoprostanoligenesgroup.id.11375	Brain glioblastoma (all cancers excluded) || id:finn-b-C3_GBM_EXALLC	finn-b-C3_GBM_EXALLC	rs17159861	1.03787e-08	0.1673	0.00187528	32.6499
genus..Eubacteriumcoprostanoligenesgroup.id.11375	Brain glioblastoma (all cancers excluded) || id:finn-b-C3_GBM_EXALLC	finn-b-C3_GBM_EXALLC	rs2644213	9.85638e-06	0.8624	0.00113517	19.7494
genus..Eubacteriumcoprostanoligenesgroup.id.11375	Brain glioblastoma (all cancers excluded) || id:finn-b-C3_GBM_EXALLC	finn-b-C3_GBM_EXALLC	rs4076415	1.98974e-06	0.5081	0.00128464	21.8129
genus..Eubacteriumcoprostanoligenesgroup.id.11375	Brain glioblastoma (all cancers excluded) || id:finn-b-C3_GBM_EXALLC	finn-b-C3_GBM_EXALLC	rs62024432	7.50207e-06	0.7974	0.00115678	19.9996
genus..Eubacteriumcoprostanoligenesgroup.id.11375	Brain glioblastoma (all cancers excluded) || id:finn-b-C3_GBM_EXALLC	finn-b-C3_GBM_EXALLC	rs6762473	4.26113e-06	0.3301	0.00123871	21.5493
genus..Eubacteriumcoprostanoligenesgroup.id.11375	Brain glioblastoma (all cancers excluded) || id:finn-b-C3_GBM_EXALLC	finn-b-C3_GBM_EXALLC	rs76898927	4.78979e-06	0.6181	0.00174663	21.3374
genus..Eubacteriumcoprostanoligenesgroup.id.11375	Brain glioblastoma (all cancers excluded) || id:finn-b-C3_GBM_EXALLC	finn-b-C3_GBM_EXALLC	rs79895140	8.61816e-06	0.4743	0.00127623	20.6208
genus..Eubacteriumcoprostanoligenesgroup.id.11375	Brain glioblastoma (all cancers excluded) || id:finn-b-C3_GBM_EXALLC	finn-b-C3_GBM_EXALLC	rs9648214	2.5203e-07	0.4642	0.0014616	25.4354
genus..Eubacteriumeligensgroup.id.14372	Brain glioblastoma (all cancers excluded) || id:finn-b-C3_GBM_EXALLC	finn-b-C3_GBM_EXALLC	rs182318	8.39837e-06	0.4184	0.00120208	17.7821
genus..Eubacteriumeligensgroup.id.14372	Brain glioblastoma (all cancers excluded) || id:finn-b-C3_GBM_EXALLC	finn-b-C3_GBM_EXALLC	rs2200429	5.29721e-06	0.2503	0.00135674	20.0514
genus..Eubacteriumeligensgroup.id.14372	Brain glioblastoma (all cancers excluded) || id:finn-b-C3_GBM_EXALLC	finn-b-C3_GBM_EXALLC	rs265534	2.26758e-06	0.9789	0.00148832	22.0212
genus..Eubacteriumeligensgroup.id.14372	Brain glioblastoma (all cancers excluded) || id:finn-b-C3_GBM_EXALLC	finn-b-C3_GBM_EXALLC	rs4583233	2.83852e-07	0.8867	0.00190627	27.3595
genus..Eubacteriumeligensgroup.id.14372	Brain glioblastoma (all cancers excluded) || id:finn-b-C3_GBM_EXALLC	finn-b-C3_GBM_EXALLC	rs56080211	9.1429e-06	0.3982	0.00176835	18.9496
genus..Eubacteriumeligensgroup.id.14372	Brain glioblastoma (all cancers excluded) || id:finn-b-C3_GBM_EXALLC	finn-b-C3_GBM_EXALLC	rs6923695	4.87406e-06	0.4788	0.00156784	20.2396
genus..Eubacteriumfissicatenagroup.id.14373	Brain glioblastoma (all cancers excluded) || id:finn-b-C3_GBM_EXALLC	finn-b-C3_GBM_EXALLC	rs10147907	8.27246e-06	0.889	0.0049124	18.9123
genus..Eubacteriumfissicatenagroup.id.14373	Brain glioblastoma (all cancers excluded) || id:finn-b-C3_GBM_EXALLC	finn-b-C3_GBM_EXALLC	rs11818408	8.20015e-06	0.7807	0.00552041	19.9172
genus..Eubacteriumfissicatenagroup.id.14373	Brain glioblastoma (all cancers excluded) || id:finn-b-C3_GBM_EXALLC	finn-b-C3_GBM_EXALLC	rs11876297	2.66556e-06	0.2884	0.00637228	21.7662
genus..Eubacteriumfissicatenagroup.id.14373	Brain glioblastoma (all cancers excluded) || id:finn-b-C3_GBM_EXALLC	finn-b-C3_GBM_EXALLC	rs151257695	3.09681e-06	0.583899	0.0058801	21.2049
genus..Eubacteriumfissicatenagroup.id.14373	Brain glioblastoma (all cancers excluded) || id:finn-b-C3_GBM_EXALLC	finn-b-C3_GBM_EXALLC	rs1768152	8.70054e-06	0.0126401	0.005392	19.4514
genus..Eubacteriumfissicatenagroup.id.14373	Brain glioblastoma (all cancers excluded) || id:finn-b-C3_GBM_EXALLC	finn-b-C3_GBM_EXALLC	rs2733072	1.49089e-06	0.1028	0.00598126	23.0521
genus..Eubacteriumfissicatenagroup.id.14373	Brain glioblastoma (all cancers excluded) || id:finn-b-C3_GBM_EXALLC	finn-b-C3_GBM_EXALLC	rs3771393	7.37909e-07	0.0640398	0.00630853	24.0611
genus..Eubacteriumfissicatenagroup.id.14373	Brain glioblastoma (all cancers excluded) || id:finn-b-C3_GBM_EXALLC	finn-b-C3_GBM_EXALLC	rs6934739	9.75326e-06	0.678	0.00504941	19.4323
genus..Eubacteriumfissicatenagroup.id.14373	Brain glioblastoma (all cancers excluded) || id:finn-b-C3_GBM_EXALLC	finn-b-C3_GBM_EXALLC	rs7104872	2.7315e-06	0.5163	0.00585437	22.5366
genus..Eubacteriumhalliigroup.id.11338	Brain glioblastoma (all cancers excluded) || id:finn-b-C3_GBM_EXALLC	finn-b-C3_GBM_EXALLC	rs10501370	5.41918e-06	0.2687	0.00151376	20.9549
genus..Eubacteriumhalliigroup.id.11338	Brain glioblastoma (all cancers excluded) || id:finn-b-C3_GBM_EXALLC	finn-b-C3_GBM_EXALLC	rs10798999	2.60558e-06	0.543599	0.00135867	22.5288
genus..Eubacteriumhalliigroup.id.11338	Brain glioblastoma (all cancers excluded) || id:finn-b-C3_GBM_EXALLC	finn-b-C3_GBM_EXALLC	rs10808115	4.42448e-06	0.8689	0.00127117	21.0825
genus..Eubacteriumhalliigroup.id.11338	Brain glioblastoma (all cancers excluded) || id:finn-b-C3_GBM_EXALLC	finn-b-C3_GBM_EXALLC	rs117748144	7.86002e-06	0.5404	0.00178637	19.4329
genus..Eubacteriumhalliigroup.id.11338	Brain glioblastoma (all cancers excluded) || id:finn-b-C3_GBM_EXALLC	finn-b-C3_GBM_EXALLC	rs13116360	2.94487e-07	0.6083	0.00259868	26.8908
genus..Eubacteriumhalliigroup.id.11338	Brain glioblastoma (all cancers excluded) || id:finn-b-C3_GBM_EXALLC	finn-b-C3_GBM_EXALLC	rs138531890	5.4306e-06	0.0847091	0.00248455	19.1986
genus..Eubacteriumhalliigroup.id.11338	Brain glioblastoma (all cancers excluded) || id:finn-b-C3_GBM_EXALLC	finn-b-C3_GBM_EXALLC	rs17074066	9.34905e-06	0.4352	0.00116892	18.4929
genus..Eubacteriumhalliigroup.id.11338	Brain glioblastoma (all cancers excluded) || id:finn-b-C3_GBM_EXALLC	finn-b-C3_GBM_EXALLC	rs17474256	9.45445e-06	0.29	0.001171	19.2949
genus..Eubacteriumhalliigroup.id.11338	Brain glioblastoma (all cancers excluded) || id:finn-b-C3_GBM_EXALLC	finn-b-C3_GBM_EXALLC	rs281379	9.32796e-06	0.520701	0.00122835	19.8352
genus..Eubacteriumhalliigroup.id.11338	Brain glioblastoma (all cancers excluded) || id:finn-b-C3_GBM_EXALLC	finn-b-C3_GBM_EXALLC	rs28584818	4.43235e-06	0.607	0.00198265	22.0372
genus..Eubacteriumhalliigroup.id.11338	Brain glioblastoma (all cancers excluded) || id:finn-b-C3_GBM_EXALLC	finn-b-C3_GBM_EXALLC	rs60254196	2.69672e-06	0.2577	0.00134344	21.8415
genus..Eubacteriumhalliigroup.id.11338	Brain glioblastoma (all cancers excluded) || id:finn-b-C3_GBM_EXALLC	finn-b-C3_GBM_EXALLC	rs630939	9.15759e-06	0.5345	0.00121826	19.8037
genus..Eubacteriumhalliigroup.id.11338	Brain glioblastoma (all cancers excluded) || id:finn-b-C3_GBM_EXALLC	finn-b-C3_GBM_EXALLC	rs6550770	4.823e-06	0.0321203	0.00463956	19.9359
genus..Eubacteriumhalliigroup.id.11338	Brain glioblastoma (all cancers excluded) || id:finn-b-C3_GBM_EXALLC	finn-b-C3_GBM_EXALLC	rs74018587	3.70257e-06	0.7833	0.00742512	22.7188
genus..Eubacteriumhalliigroup.id.11338	Brain glioblastoma (all cancers excluded) || id:finn-b-C3_GBM_EXALLC	finn-b-C3_GBM_EXALLC	rs78056098	8.28818e-06	0.0996093	0.0011994	19.8931
genus..Eubacteriumhalliigroup.id.11338	Brain glioblastoma (all cancers excluded) || id:finn-b-C3_GBM_EXALLC	finn-b-C3_GBM_EXALLC	rs949971	3.29002e-06	0.547299	0.00130496	21.6436
genus..Eubacteriumnodatumgroup.id.11297	Brain glioblastoma (all cancers excluded) || id:finn-b-C3_GBM_EXALLC	finn-b-C3_GBM_EXALLC	rs10263623	8.90706e-06	0.6418	0.0062674	19.4127
genus..Eubacteriumnodatumgroup.id.11297	Brain glioblastoma (all cancers excluded) || id:finn-b-C3_GBM_EXALLC	finn-b-C3_GBM_EXALLC	rs10458299	8.36714e-06	0.5887	0.00608115	20.0009
genus..Eubacteriumnodatumgroup.id.11297	Brain glioblastoma (all cancers excluded) || id:finn-b-C3_GBM_EXALLC	finn-b-C3_GBM_EXALLC	rs11006576	7.98664e-06	0.388	0.00605327	20.0548
genus..Eubacteriumnodatumgroup.id.11297	Brain glioblastoma (all cancers excluded) || id:finn-b-C3_GBM_EXALLC	finn-b-C3_GBM_EXALLC	rs113893692	5.75702e-06	0.744201	0.00654155	21.0247
genus..Eubacteriumnodatumgroup.id.11297	Brain glioblastoma (all cancers excluded) || id:finn-b-C3_GBM_EXALLC	finn-b-C3_GBM_EXALLC	rs34297067	6.59784e-08	0.3823	0.00907593	29.941
genus..Eubacteriumnodatumgroup.id.11297	Brain glioblastoma (all cancers excluded) || id:finn-b-C3_GBM_EXALLC	finn-b-C3_GBM_EXALLC	rs61841040	3.56141e-06	0.547	0.00666479	22.0944
genus..Eubacteriumnodatumgroup.id.11297	Brain glioblastoma (all cancers excluded) || id:finn-b-C3_GBM_EXALLC	finn-b-C3_GBM_EXALLC	rs6818880	7.8254e-06	0.4155	0.00604942	20.0176
genus..Eubacteriumnodatumgroup.id.11297	Brain glioblastoma (all cancers excluded) || id:finn-b-C3_GBM_EXALLC	finn-b-C3_GBM_EXALLC	rs77910827	9.05381e-07	0.5927	0.00722551	23.7921
genus..Eubacteriumnodatumgroup.id.11297	Brain glioblastoma (all cancers excluded) || id:finn-b-C3_GBM_EXALLC	finn-b-C3_GBM_EXALLC	rs7827125	7.17355e-06	0.3784	0.00612996	20.3043
genus..Eubacteriumnodatumgroup.id.11297	Brain glioblastoma (all cancers excluded) || id:finn-b-C3_GBM_EXALLC	finn-b-C3_GBM_EXALLC	rs7880204	6.83884e-06	0.3071	0.00626459	20.753
genus..Eubacteriumnodatumgroup.id.11297	Brain glioblastoma (all cancers excluded) || id:finn-b-C3_GBM_EXALLC	finn-b-C3_GBM_EXALLC	rs9425984	7.20681e-06	0.5317	0.00598852	19.833
genus..Eubacteriumoxidoreducensgroup.id.11339	Brain glioblastoma (all cancers excluded) || id:finn-b-C3_GBM_EXALLC	finn-b-C3_GBM_EXALLC	rs12129908	5.79516e-06	0.4227	0.0037584	20.2776
genus..Eubacteriumoxidoreducensgroup.id.11339	Brain glioblastoma (all cancers excluded) || id:finn-b-C3_GBM_EXALLC	finn-b-C3_GBM_EXALLC	rs12423772	2.62925e-06	0.1465	0.00427298	22.8255
genus..Eubacteriumoxidoreducensgroup.id.11339	Brain glioblastoma (all cancers excluded) || id:finn-b-C3_GBM_EXALLC	finn-b-C3_GBM_EXALLC	rs2973294	2.38836e-06	0.8123	0.00413511	22.3227
genus..Eubacteriumoxidoreducensgroup.id.11339	Brain glioblastoma (all cancers excluded) || id:finn-b-C3_GBM_EXALLC	finn-b-C3_GBM_EXALLC	rs34561138	2.51163e-06	0.1946	0.0052486	22.076
genus..Eubacteriumoxidoreducensgroup.id.11339	Brain glioblastoma (all cancers excluded) || id:finn-b-C3_GBM_EXALLC	finn-b-C3_GBM_EXALLC	rs440215	1.65407e-06	0.9831	0.00422464	22.8038
genus..Eubacteriumrectalegroup.id.14374	Brain glioblastoma (all cancers excluded) || id:finn-b-C3_GBM_EXALLC	finn-b-C3_GBM_EXALLC	rs10248854	4.20676e-06	0.3143	0.00124589	21.6382
genus..Eubacteriumrectalegroup.id.14374	Brain glioblastoma (all cancers excluded) || id:finn-b-C3_GBM_EXALLC	finn-b-C3_GBM_EXALLC	rs10797540	3.53384e-06	0.699199	0.0012406	21.5487
genus..Eubacteriumrectalegroup.id.14374	Brain glioblastoma (all cancers excluded) || id:finn-b-C3_GBM_EXALLC	finn-b-C3_GBM_EXALLC	rs143694765	9.75369e-06	0.5204	0.00127772	19.3464
genus..Eubacteriumrectalegroup.id.14374	Brain glioblastoma (all cancers excluded) || id:finn-b-C3_GBM_EXALLC	finn-b-C3_GBM_EXALLC	rs2884897	6.44426e-06	0.9628	0.00184934	20.0303
genus..Eubacteriumrectalegroup.id.14374	Brain glioblastoma (all cancers excluded) || id:finn-b-C3_GBM_EXALLC	finn-b-C3_GBM_EXALLC	rs314726	1.37967e-06	0.3879	0.00137318	23.3266
genus..Eubacteriumrectalegroup.id.14374	Brain glioblastoma (all cancers excluded) || id:finn-b-C3_GBM_EXALLC	finn-b-C3_GBM_EXALLC	rs35398954	5.39945e-07	0.802	0.00160098	26.6494
genus..Eubacteriumrectalegroup.id.14374	Brain glioblastoma (all cancers excluded) || id:finn-b-C3_GBM_EXALLC	finn-b-C3_GBM_EXALLC	rs59427698	5.36906e-06	0.6864	0.00116513	19.3765
genus..Eubacteriumrectalegroup.id.14374	Brain glioblastoma (all cancers excluded) || id:finn-b-C3_GBM_EXALLC	finn-b-C3_GBM_EXALLC	rs62547233	9.8982e-06	0.2208	0.00114633	19.9059
genus..Eubacteriumruminantiumgroup.id.11340	Brain glioblastoma (all cancers excluded) || id:finn-b-C3_GBM_EXALLC	finn-b-C3_GBM_EXALLC	rs10131724	2.38663e-06	0.1848	0.00456081	23.2247
genus..Eubacteriumruminantiumgroup.id.11340	Brain glioblastoma (all cancers excluded) || id:finn-b-C3_GBM_EXALLC	finn-b-C3_GBM_EXALLC	rs10923018	6.79541e-06	0.68	0.0026262	20.3724
genus..Eubacteriumruminantiumgroup.id.11340	Brain glioblastoma (all cancers excluded) || id:finn-b-C3_GBM_EXALLC	finn-b-C3_GBM_EXALLC	rs11637981	5.43671e-06	0.9362	0.00267913	20.7277
genus..Eubacteriumruminantiumgroup.id.11340	Brain glioblastoma (all cancers excluded) || id:finn-b-C3_GBM_EXALLC	finn-b-C3_GBM_EXALLC	rs13025464	6.96842e-06	0.0179999	0.00261042	20.247
genus..Eubacteriumruminantiumgroup.id.11340	Brain glioblastoma (all cancers excluded) || id:finn-b-C3_GBM_EXALLC	finn-b-C3_GBM_EXALLC	rs139749	8.58845e-07	0.0869301	0.00330046	24.2129
genus..Eubacteriumruminantiumgroup.id.11340	Brain glioblastoma (all cancers excluded) || id:finn-b-C3_GBM_EXALLC	finn-b-C3_GBM_EXALLC	rs16891896	2.3812e-06	0.2289	0.00419586	20.0185
genus..Eubacteriumruminantiumgroup.id.11340	Brain glioblastoma (all cancers excluded) || id:finn-b-C3_GBM_EXALLC	finn-b-C3_GBM_EXALLC	rs17519472	4.70356e-06	0.5798	0.00274569	21.222
genus..Eubacteriumruminantiumgroup.id.11340	Brain glioblastoma (all cancers excluded) || id:finn-b-C3_GBM_EXALLC	finn-b-C3_GBM_EXALLC	rs209813	9.23146e-06	0.625101	0.00263148	19.1602
genus..Eubacteriumruminantiumgroup.id.11340	Brain glioblastoma (all cancers excluded) || id:finn-b-C3_GBM_EXALLC	finn-b-C3_GBM_EXALLC	rs2116427	4.67364e-07	0.5508	0.00321784	24.9768
genus..Eubacteriumruminantiumgroup.id.11340	Brain glioblastoma (all cancers excluded) || id:finn-b-C3_GBM_EXALLC	finn-b-C3_GBM_EXALLC	rs2229917	2.15894e-06	0.1846	0.00317672	22.4609
genus..Eubacteriumruminantiumgroup.id.11340	Brain glioblastoma (all cancers excluded) || id:finn-b-C3_GBM_EXALLC	finn-b-C3_GBM_EXALLC	rs2418654	6.17247e-06	0.3702	0.00277984	20.3829
genus..Eubacteriumruminantiumgroup.id.11340	Brain glioblastoma (all cancers excluded) || id:finn-b-C3_GBM_EXALLC	finn-b-C3_GBM_EXALLC	rs2817174	7.8696e-06	0.1195	0.00260339	20.1193
genus..Eubacteriumruminantiumgroup.id.11340	Brain glioblastoma (all cancers excluded) || id:finn-b-C3_GBM_EXALLC	finn-b-C3_GBM_EXALLC	rs57340348	4.93278e-06	0.8194	0.0029052	21.3047
genus..Eubacteriumruminantiumgroup.id.11340	Brain glioblastoma (all cancers excluded) || id:finn-b-C3_GBM_EXALLC	finn-b-C3_GBM_EXALLC	rs606117	4.81639e-06	0.2792	0.00292357	21.2903
genus..Eubacteriumruminantiumgroup.id.11340	Brain glioblastoma (all cancers excluded) || id:finn-b-C3_GBM_EXALLC	finn-b-C3_GBM_EXALLC	rs6676699	6.37979e-06	0.331	0.00264462	20.4335
genus..Eubacteriumruminantiumgroup.id.11340	Brain glioblastoma (all cancers excluded) || id:finn-b-C3_GBM_EXALLC	finn-b-C3_GBM_EXALLC	rs7000472	4.06848e-06	0.957	0.00274268	21.2785
genus..Eubacteriumruminantiumgroup.id.11340	Brain glioblastoma (all cancers excluded) || id:finn-b-C3_GBM_EXALLC	finn-b-C3_GBM_EXALLC	rs72836424	2.62125e-06	0.00325597	0.00294777	21.6178
genus..Eubacteriumruminantiumgroup.id.11340	Brain glioblastoma (all cancers excluded) || id:finn-b-C3_GBM_EXALLC	finn-b-C3_GBM_EXALLC	rs73139629	5.36199e-06	0.3478	0.00293843	21.5491
genus..Eubacteriumventriosumgroup.id.11341	Brain glioblastoma (all cancers excluded) || id:finn-b-C3_GBM_EXALLC	finn-b-C3_GBM_EXALLC	rs11617697	7.21757e-07	0.768399	0.00217667	25.0754
genus..Eubacteriumventriosumgroup.id.11341	Brain glioblastoma (all cancers excluded) || id:finn-b-C3_GBM_EXALLC	finn-b-C3_GBM_EXALLC	rs12964517	2.07499e-06	0.8471	0.00147755	22.6207
genus..Eubacteriumventriosumgroup.id.11341	Brain glioblastoma (all cancers excluded) || id:finn-b-C3_GBM_EXALLC	finn-b-C3_GBM_EXALLC	rs13082419	9.55987e-06	0.3361	0.00135399	19.6581
genus..Eubacteriumventriosumgroup.id.11341	Brain glioblastoma (all cancers excluded) || id:finn-b-C3_GBM_EXALLC	finn-b-C3_GBM_EXALLC	rs16884680	1.73969e-06	0.6501	0.00145701	22.3059
genus..Eubacteriumventriosumgroup.id.11341	Brain glioblastoma (all cancers excluded) || id:finn-b-C3_GBM_EXALLC	finn-b-C3_GBM_EXALLC	rs35179274	5.75792e-06	0.9868	0.00135243	20.6999
genus..Eubacteriumventriosumgroup.id.11341	Brain glioblastoma (all cancers excluded) || id:finn-b-C3_GBM_EXALLC	finn-b-C3_GBM_EXALLC	rs3809430	3.55317e-06	0.47	0.00139962	21.4232
genus..Eubacteriumventriosumgroup.id.11341	Brain glioblastoma (all cancers excluded) || id:finn-b-C3_GBM_EXALLC	finn-b-C3_GBM_EXALLC	rs57199565	7.97037e-07	0.3231	0.0015998	23.8929
genus..Eubacteriumventriosumgroup.id.11341	Brain glioblastoma (all cancers excluded) || id:finn-b-C3_GBM_EXALLC	finn-b-C3_GBM_EXALLC	rs66746423	6.11142e-06	0.8528	0.00142131	20.7465
genus..Eubacteriumventriosumgroup.id.11341	Brain glioblastoma (all cancers excluded) || id:finn-b-C3_GBM_EXALLC	finn-b-C3_GBM_EXALLC	rs6704822	6.6223e-06	0.5551	0.0012843	19.6583
genus..Eubacteriumventriosumgroup.id.11341	Brain glioblastoma (all cancers excluded) || id:finn-b-C3_GBM_EXALLC	finn-b-C3_GBM_EXALLC	rs72783037	6.54762e-06	0.1543	0.00137273	21.0097
genus..Eubacteriumventriosumgroup.id.11341	Brain glioblastoma (all cancers excluded) || id:finn-b-C3_GBM_EXALLC	finn-b-C3_GBM_EXALLC	rs73615400	9.53613e-07	0.5307	0.00161122	24.4398
genus..Eubacteriumventriosumgroup.id.11341	Brain glioblastoma (all cancers excluded) || id:finn-b-C3_GBM_EXALLC	finn-b-C3_GBM_EXALLC	rs73849225	5.20909e-06	0.3975	0.00129578	18.9053
genus..Eubacteriumventriosumgroup.id.11341	Brain glioblastoma (all cancers excluded) || id:finn-b-C3_GBM_EXALLC	finn-b-C3_GBM_EXALLC	rs78250280	3.35791e-06	0.8927	0.00139999	20.7951
genus..Eubacteriumventriosumgroup.id.11341	Brain glioblastoma (all cancers excluded) || id:finn-b-C3_GBM_EXALLC	finn-b-C3_GBM_EXALLC	rs876734	2.88908e-06	0.353	0.00145919	21.7898
genus..Eubacteriumventriosumgroup.id.11341	Brain glioblastoma (all cancers excluded) || id:finn-b-C3_GBM_EXALLC	finn-b-C3_GBM_EXALLC	rs9316536	7.83519e-06	0.573801	0.00130059	19.9081
genus..Eubacteriumxylanophilumgroup.id.14375	Brain glioblastoma (all cancers excluded) || id:finn-b-C3_GBM_EXALLC	finn-b-C3_GBM_EXALLC	rs10140184	4.95862e-06	0.4403	0.00161834	20.9558
genus..Eubacteriumxylanophilumgroup.id.14375	Brain glioblastoma (all cancers excluded) || id:finn-b-C3_GBM_EXALLC	finn-b-C3_GBM_EXALLC	rs10917203	3.15155e-06	0.732099	0.00169074	21.8949
genus..Eubacteriumxylanophilumgroup.id.14375	Brain glioblastoma (all cancers excluded) || id:finn-b-C3_GBM_EXALLC	finn-b-C3_GBM_EXALLC	rs112176119	3.32766e-06	0.3389	0.00174397	21.3084
genus..Eubacteriumxylanophilumgroup.id.14375	Brain glioblastoma (all cancers excluded) || id:finn-b-C3_GBM_EXALLC	finn-b-C3_GBM_EXALLC	rs13239072	1.81783e-06	0.768399	0.00174019	23.1936
genus..Eubacteriumxylanophilumgroup.id.14375	Brain glioblastoma (all cancers excluded) || id:finn-b-C3_GBM_EXALLC	finn-b-C3_GBM_EXALLC	rs17830032	2.38893e-07	0.9245	0.00279988	26.7437
genus..Eubacteriumxylanophilumgroup.id.14375	Brain glioblastoma (all cancers excluded) || id:finn-b-C3_GBM_EXALLC	finn-b-C3_GBM_EXALLC	rs1999224	3.75492e-06	0.8138	0.00163149	21.7457
genus..Eubacteriumxylanophilumgroup.id.14375	Brain glioblastoma (all cancers excluded) || id:finn-b-C3_GBM_EXALLC	finn-b-C3_GBM_EXALLC	rs2012708	6.5254e-06	0.9967	0.0015309	20.3983
genus..Eubacteriumxylanophilumgroup.id.14375	Brain glioblastoma (all cancers excluded) || id:finn-b-C3_GBM_EXALLC	finn-b-C3_GBM_EXALLC	rs2213117	4.21329e-06	0.9491	0.00167199	21.5646
genus..Eubacteriumxylanophilumgroup.id.14375	Brain glioblastoma (all cancers excluded) || id:finn-b-C3_GBM_EXALLC	finn-b-C3_GBM_EXALLC	rs75586835	9.38708e-06	0.4411	0.00150274	18.8847
genus..Ruminococcusgauvreauiigroup.id.11342	Brain glioblastoma (all cancers excluded) || id:finn-b-C3_GBM_EXALLC	finn-b-C3_GBM_EXALLC	rs10931481	3.38211e-06	0.55	0.00163098	21.8582
genus..Ruminococcusgauvreauiigroup.id.11342	Brain glioblastoma (all cancers excluded) || id:finn-b-C3_GBM_EXALLC	finn-b-C3_GBM_EXALLC	rs12079579	5.03725e-06	0.6902	0.00154035	20.0308
genus..Ruminococcusgauvreauiigroup.id.11342	Brain glioblastoma (all cancers excluded) || id:finn-b-C3_GBM_EXALLC	finn-b-C3_GBM_EXALLC	rs12539819	4.49375e-06	0.9636	0.00177901	21.1332
genus..Ruminococcusgauvreauiigroup.id.11342	Brain glioblastoma (all cancers excluded) || id:finn-b-C3_GBM_EXALLC	finn-b-C3_GBM_EXALLC	rs1391597	1.85964e-06	0.2144	0.001667	22.3417
genus..Ruminococcusgauvreauiigroup.id.11342	Brain glioblastoma (all cancers excluded) || id:finn-b-C3_GBM_EXALLC	finn-b-C3_GBM_EXALLC	rs2047242	2.46372e-07	0.6269	0.00190764	25.5481
genus..Ruminococcusgauvreauiigroup.id.11342	Brain glioblastoma (all cancers excluded) || id:finn-b-C3_GBM_EXALLC	finn-b-C3_GBM_EXALLC	rs2105937	5.10352e-06	0.0469202	0.00153982	20.6069
genus..Ruminococcusgauvreauiigroup.id.11342	Brain glioblastoma (all cancers excluded) || id:finn-b-C3_GBM_EXALLC	finn-b-C3_GBM_EXALLC	rs2166943	5.27717e-06	0.768399	0.00157316	21.0742
genus..Ruminococcusgauvreauiigroup.id.11342	Brain glioblastoma (all cancers excluded) || id:finn-b-C3_GBM_EXALLC	finn-b-C3_GBM_EXALLC	rs289410	2.27464e-06	0.5811	0.00165405	22.1645
genus..Ruminococcusgauvreauiigroup.id.11342	Brain glioblastoma (all cancers excluded) || id:finn-b-C3_GBM_EXALLC	finn-b-C3_GBM_EXALLC	rs431418	5.53667e-06	0.3087	0.00152685	20.3182
genus..Ruminococcusgauvreauiigroup.id.11342	Brain glioblastoma (all cancers excluded) || id:finn-b-C3_GBM_EXALLC	finn-b-C3_GBM_EXALLC	rs71386687	2.90761e-07	0.4752	0.00226412	25.7288
genus..Ruminococcusgauvreauiigroup.id.11342	Brain glioblastoma (all cancers excluded) || id:finn-b-C3_GBM_EXALLC	finn-b-C3_GBM_EXALLC	rs73802842	7.48026e-06	0.480799	0.00140732	18.8565
genus..Ruminococcusgauvreauiigroup.id.11342	Brain glioblastoma (all cancers excluded) || id:finn-b-C3_GBM_EXALLC	finn-b-C3_GBM_EXALLC	rs9870933	8.4912e-07	0.2275	0.00181358	24.3098
genus..Ruminococcusgnavusgroup.id.14376	Brain glioblastoma (all cancers excluded) || id:finn-b-C3_GBM_EXALLC	finn-b-C3_GBM_EXALLC	rs11597105	6.94868e-06	0.9147	0.00329667	20.9237
genus..Ruminococcusgnavusgroup.id.14376	Brain glioblastoma (all cancers excluded) || id:finn-b-C3_GBM_EXALLC	finn-b-C3_GBM_EXALLC	rs11864644	5.0088e-06	0.0519505	0.00308245	19.2909
genus..Ruminococcusgnavusgroup.id.14376	Brain glioblastoma (all cancers excluded) || id:finn-b-C3_GBM_EXALLC	finn-b-C3_GBM_EXALLC	rs12136548	3.09631e-06	0.8026	0.00328146	21.0672
genus..Ruminococcusgnavusgroup.id.14376	Brain glioblastoma (all cancers excluded) || id:finn-b-C3_GBM_EXALLC	finn-b-C3_GBM_EXALLC	rs12989336	7.11808e-06	0.0261198	0.00316213	20.2987
genus..Ruminococcusgnavusgroup.id.14376	Brain glioblastoma (all cancers excluded) || id:finn-b-C3_GBM_EXALLC	finn-b-C3_GBM_EXALLC	rs13163520	5.61015e-08	0.5021	0.00466688	29.6517
genus..Ruminococcusgnavusgroup.id.14376	Brain glioblastoma (all cancers excluded) || id:finn-b-C3_GBM_EXALLC	finn-b-C3_GBM_EXALLC	rs2909242	7.40957e-07	0.9425	0.00382663	24.5807
genus..Ruminococcusgnavusgroup.id.14376	Brain glioblastoma (all cancers excluded) || id:finn-b-C3_GBM_EXALLC	finn-b-C3_GBM_EXALLC	rs3124783	2.6652e-06	0.2038	0.00337581	21.675
genus..Ruminococcusgnavusgroup.id.14376	Brain glioblastoma (all cancers excluded) || id:finn-b-C3_GBM_EXALLC	finn-b-C3_GBM_EXALLC	rs4388134	9.11637e-06	0.9508	0.00307982	19.7625
genus..Ruminococcusgnavusgroup.id.14376	Brain glioblastoma (all cancers excluded) || id:finn-b-C3_GBM_EXALLC	finn-b-C3_GBM_EXALLC	rs62167033	3.49529e-06	0.0709594	0.00419117	21.8522
genus..Ruminococcusgnavusgroup.id.14376	Brain glioblastoma (all cancers excluded) || id:finn-b-C3_GBM_EXALLC	finn-b-C3_GBM_EXALLC	rs78399089	6.62998e-06	0.8018	0.00327959	19.5514
genus..Ruminococcusgnavusgroup.id.14376	Brain glioblastoma (all cancers excluded) || id:finn-b-C3_GBM_EXALLC	finn-b-C3_GBM_EXALLC	rs934940	2.73705e-06	0.817	0.00330713	20.9273
genus..Ruminococcusgnavusgroup.id.14376	Brain glioblastoma (all cancers excluded) || id:finn-b-C3_GBM_EXALLC	finn-b-C3_GBM_EXALLC	rs9872758	1.66029e-06	0.611699	0.00359956	23.106
genus..Ruminococcustorquesgroup.id.14377	Brain glioblastoma (all cancers excluded) || id:finn-b-C3_GBM_EXALLC	finn-b-C3_GBM_EXALLC	rs10904297	2.68713e-06	0.616	0.00586135	18.5191
genus..Ruminococcustorquesgroup.id.14377	Brain glioblastoma (all cancers excluded) || id:finn-b-C3_GBM_EXALLC	finn-b-C3_GBM_EXALLC	rs10967781	8.36865e-06	0.5209	0.00112822	20.0927
genus..Ruminococcustorquesgroup.id.14377	Brain glioblastoma (all cancers excluded) || id:finn-b-C3_GBM_EXALLC	finn-b-C3_GBM_EXALLC	rs12434631	2.77247e-06	0.0547697	0.00136454	23.7084
genus..Ruminococcustorquesgroup.id.14377	Brain glioblastoma (all cancers excluded) || id:finn-b-C3_GBM_EXALLC	finn-b-C3_GBM_EXALLC	rs1475330	8.13435e-06	0.9691	0.00112906	19.6125
genus..Ruminococcustorquesgroup.id.14377	Brain glioblastoma (all cancers excluded) || id:finn-b-C3_GBM_EXALLC	finn-b-C3_GBM_EXALLC	rs35866622	2.21337e-08	0.3493	0.00181138	31.2812
genus..Ruminococcustorquesgroup.id.14377	Brain glioblastoma (all cancers excluded) || id:finn-b-C3_GBM_EXALLC	finn-b-C3_GBM_EXALLC	rs4073731	4.0525e-06	0.3548	0.0011796	21.0111
genus..Ruminococcustorquesgroup.id.14377	Brain glioblastoma (all cancers excluded) || id:finn-b-C3_GBM_EXALLC	finn-b-C3_GBM_EXALLC	rs77034621	6.06872e-06	0.3069	0.00237086	20.3547
genus..Ruminococcustorquesgroup.id.14377	Brain glioblastoma (all cancers excluded) || id:finn-b-C3_GBM_EXALLC	finn-b-C3_GBM_EXALLC	rs8080469	3.49522e-06	0.4141	0.0011796	21.0169
genus..Ruminococcustorquesgroup.id.14377	Brain glioblastoma (all cancers excluded) || id:finn-b-C3_GBM_EXALLC	finn-b-C3_GBM_EXALLC	rs8141465	9.64837e-06	0.226	0.00112422	20.0212
genus.Actinomyces.id.423	Brain glioblastoma (all cancers excluded) || id:finn-b-C3_GBM_EXALLC	finn-b-C3_GBM_EXALLC	rs2715439	6.27e-06	0.8315	0.00274061	20.5177
genus.Actinomyces.id.423	Brain glioblastoma (all cancers excluded) || id:finn-b-C3_GBM_EXALLC	finn-b-C3_GBM_EXALLC	rs34583783	4.48529e-06	0.973	0.00296881	22.2311
genus.Actinomyces.id.423	Brain glioblastoma (all cancers excluded) || id:finn-b-C3_GBM_EXALLC	finn-b-C3_GBM_EXALLC	rs35011108	6.33832e-06	0.7615	0.00583798	20.6293
genus.Actinomyces.id.423	Brain glioblastoma (all cancers excluded) || id:finn-b-C3_GBM_EXALLC	finn-b-C3_GBM_EXALLC	rs4073240	7.94274e-06	0.1974	0.00267944	20.0585
genus.Actinomyces.id.423	Brain glioblastoma (all cancers excluded) || id:finn-b-C3_GBM_EXALLC	finn-b-C3_GBM_EXALLC	rs4146653	4.49647e-06	0.2333	0.00282533	21.1537
genus.Actinomyces.id.423	Brain glioblastoma (all cancers excluded) || id:finn-b-C3_GBM_EXALLC	finn-b-C3_GBM_EXALLC	rs71315246	9.82978e-06	0.8173	0.00261307	19.5603
genus.Actinomyces.id.423	Brain glioblastoma (all cancers excluded) || id:finn-b-C3_GBM_EXALLC	finn-b-C3_GBM_EXALLC	rs7915461	5.91984e-06	0.2274	0.00412048	21.8462
genus.Adlercreutzia.id.812	Brain glioblastoma (all cancers excluded) || id:finn-b-C3_GBM_EXALLC	finn-b-C3_GBM_EXALLC	rs11604400	9.74463e-06	0.6818	0.00234559	19.0557
genus.Adlercreutzia.id.812	Brain glioblastoma (all cancers excluded) || id:finn-b-C3_GBM_EXALLC	finn-b-C3_GBM_EXALLC	rs13231526	4.81355e-06	0.0394703	0.00261684	21.1182
genus.Adlercreutzia.id.812	Brain glioblastoma (all cancers excluded) || id:finn-b-C3_GBM_EXALLC	finn-b-C3_GBM_EXALLC	rs2717140	2.04594e-06	0.8167	0.00272795	22.5425
genus.Adlercreutzia.id.812	Brain glioblastoma (all cancers excluded) || id:finn-b-C3_GBM_EXALLC	finn-b-C3_GBM_EXALLC	rs55719207	9.60505e-06	0.776201	0.00236934	19.5721
genus.Adlercreutzia.id.812	Brain glioblastoma (all cancers excluded) || id:finn-b-C3_GBM_EXALLC	finn-b-C3_GBM_EXALLC	rs6664405	5.23422e-06	0.754699	0.00253378	20.4462
genus.Adlercreutzia.id.812	Brain glioblastoma (all cancers excluded) || id:finn-b-C3_GBM_EXALLC	finn-b-C3_GBM_EXALLC	rs7680684	9.76904e-07	0.4395	0.00294783	24.3649
genus.Adlercreutzia.id.812	Brain glioblastoma (all cancers excluded) || id:finn-b-C3_GBM_EXALLC	finn-b-C3_GBM_EXALLC	rs9490822	2.54421e-06	0.2922	0.00268949	22.2238
genus.Adlercreutzia.id.812	Brain glioblastoma (all cancers excluded) || id:finn-b-C3_GBM_EXALLC	finn-b-C3_GBM_EXALLC	rs9915817	8.21673e-06	0.2754	0.00239754	19.8056
genus.Akkermansia.id.4037	Brain glioblastoma (all cancers excluded) || id:finn-b-C3_GBM_EXALLC	finn-b-C3_GBM_EXALLC	rs111862613	3.39236e-06	0.9425	0.00184246	21.4452
genus.Akkermansia.id.4037	Brain glioblastoma (all cancers excluded) || id:finn-b-C3_GBM_EXALLC	finn-b-C3_GBM_EXALLC	rs117107102	3.01139e-06	0.9159	0.00448856	22.4178
genus.Akkermansia.id.4037	Brain glioblastoma (all cancers excluded) || id:finn-b-C3_GBM_EXALLC	finn-b-C3_GBM_EXALLC	rs11729256	6.58393e-07	0.1903	0.00210099	24.966
genus.Akkermansia.id.4037	Brain glioblastoma (all cancers excluded) || id:finn-b-C3_GBM_EXALLC	finn-b-C3_GBM_EXALLC	rs12908520	2.26482e-06	0.8576	0.0018723	22.2471
genus.Akkermansia.id.4037	Brain glioblastoma (all cancers excluded) || id:finn-b-C3_GBM_EXALLC	finn-b-C3_GBM_EXALLC	rs2602429	2.71569e-06	0.7545	0.00194416	22.7656
genus.Akkermansia.id.4037	Brain glioblastoma (all cancers excluded) || id:finn-b-C3_GBM_EXALLC	finn-b-C3_GBM_EXALLC	rs4242783	2.99799e-06	0.8512	0.00183914	21.5336
genus.Akkermansia.id.4037	Brain glioblastoma (all cancers excluded) || id:finn-b-C3_GBM_EXALLC	finn-b-C3_GBM_EXALLC	rs4936098	1.10359e-06	0.4229	0.00192011	22.8067
genus.Akkermansia.id.4037	Brain glioblastoma (all cancers excluded) || id:finn-b-C3_GBM_EXALLC	finn-b-C3_GBM_EXALLC	rs61779207	6.32116e-06	0.7042	0.00176997	20.5468
genus.Akkermansia.id.4037	Brain glioblastoma (all cancers excluded) || id:finn-b-C3_GBM_EXALLC	finn-b-C3_GBM_EXALLC	rs74542928	1.4802e-06	0.490601	0.00201908	22.6858
genus.Akkermansia.id.4037	Brain glioblastoma (all cancers excluded) || id:finn-b-C3_GBM_EXALLC	finn-b-C3_GBM_EXALLC	rs9349825	2.59886e-06	0.3633	0.0019239	22.8518
genus.Akkermansia.id.4037	Brain glioblastoma (all cancers excluded) || id:finn-b-C3_GBM_EXALLC	finn-b-C3_GBM_EXALLC	rs941682	9.17126e-06	0.7738	0.00163864	19.3775
genus.Alistipes.id.968	Brain glioblastoma (all cancers excluded) || id:finn-b-C3_GBM_EXALLC	finn-b-C3_GBM_EXALLC	rs1107244	3.59059e-06	0.3053	0.00111629	19.6341
genus.Alistipes.id.968	Brain glioblastoma (all cancers excluded) || id:finn-b-C3_GBM_EXALLC	finn-b-C3_GBM_EXALLC	rs11769002	1.44962e-06	0.0847891	0.00132817	23.3657
genus.Alistipes.id.968	Brain glioblastoma (all cancers excluded) || id:finn-b-C3_GBM_EXALLC	finn-b-C3_GBM_EXALLC	rs11958296	9.29574e-06	0.6674	0.00124482	20.2062
genus.Alistipes.id.968	Brain glioblastoma (all cancers excluded) || id:finn-b-C3_GBM_EXALLC	finn-b-C3_GBM_EXALLC	rs12990744	8.20725e-06	0.7993	0.0012059	20.1531
genus.Alistipes.id.968	Brain glioblastoma (all cancers excluded) || id:finn-b-C3_GBM_EXALLC	finn-b-C3_GBM_EXALLC	rs1689282	5.27578e-06	0.557799	0.00121751	20.8301
genus.Alistipes.id.968	Brain glioblastoma (all cancers excluded) || id:finn-b-C3_GBM_EXALLC	finn-b-C3_GBM_EXALLC	rs2290844	9.10135e-06	0.551501	0.00102574	18.0398
genus.Alistipes.id.968	Brain glioblastoma (all cancers excluded) || id:finn-b-C3_GBM_EXALLC	finn-b-C3_GBM_EXALLC	rs2450745	7.11836e-06	0.2145	0.00108054	19.0046
genus.Alistipes.id.968	Brain glioblastoma (all cancers excluded) || id:finn-b-C3_GBM_EXALLC	finn-b-C3_GBM_EXALLC	rs2875322	8.77703e-06	0.3713	0.00111779	19.5351
genus.Alistipes.id.968	Brain glioblastoma (all cancers excluded) || id:finn-b-C3_GBM_EXALLC	finn-b-C3_GBM_EXALLC	rs34417064	7.00749e-06	0.0416898	0.00115653	20.3414
genus.Alistipes.id.968	Brain glioblastoma (all cancers excluded) || id:finn-b-C3_GBM_EXALLC	finn-b-C3_GBM_EXALLC	rs4810359	7.49669e-06	0.3388	0.00114522	19.9244
genus.Alistipes.id.968	Brain glioblastoma (all cancers excluded) || id:finn-b-C3_GBM_EXALLC	finn-b-C3_GBM_EXALLC	rs62576416	7.50368e-06	0.9436	0.00114624	20.1534
genus.Alistipes.id.968	Brain glioblastoma (all cancers excluded) || id:finn-b-C3_GBM_EXALLC	finn-b-C3_GBM_EXALLC	rs7129639	1.78422e-06	0.9807	0.00130433	22.9458
genus.Alistipes.id.968	Brain glioblastoma (all cancers excluded) || id:finn-b-C3_GBM_EXALLC	finn-b-C3_GBM_EXALLC	rs8130320	4.83612e-06	0.640301	0.00118841	20.904
genus.Allisonella.id.2174	Brain glioblastoma (all cancers excluded) || id:finn-b-C3_GBM_EXALLC	finn-b-C3_GBM_EXALLC	rs1901739	3.58801e-06	0.9527	0.00670486	21.6679
genus.Allisonella.id.2174	Brain glioblastoma (all cancers excluded) || id:finn-b-C3_GBM_EXALLC	finn-b-C3_GBM_EXALLC	rs35110698	5.72322e-06	0.6447	0.00643326	20.7845
genus.Allisonella.id.2174	Brain glioblastoma (all cancers excluded) || id:finn-b-C3_GBM_EXALLC	finn-b-C3_GBM_EXALLC	rs35778461	1.2063e-06	0.3705	0.007527	24.3449
genus.Allisonella.id.2174	Brain glioblastoma (all cancers excluded) || id:finn-b-C3_GBM_EXALLC	finn-b-C3_GBM_EXALLC	rs594561	9.41103e-06	0.654501	0.00615272	19.8725
genus.Allisonella.id.2174	Brain glioblastoma (all cancers excluded) || id:finn-b-C3_GBM_EXALLC	finn-b-C3_GBM_EXALLC	rs602075	3.56575e-08	0.0505499	0.00997858	32.3541
genus.Allisonella.id.2174	Brain glioblastoma (all cancers excluded) || id:finn-b-C3_GBM_EXALLC	finn-b-C3_GBM_EXALLC	rs6742198	3.34514e-06	0.8606	0.00693158	22.1963
genus.Allisonella.id.2174	Brain glioblastoma (all cancers excluded) || id:finn-b-C3_GBM_EXALLC	finn-b-C3_GBM_EXALLC	rs76904847	6.08751e-06	0.303	0.00614462	19.6607
genus.Allisonella.id.2174	Brain glioblastoma (all cancers excluded) || id:finn-b-C3_GBM_EXALLC	finn-b-C3_GBM_EXALLC	rs7898615	8.87277e-06	0.2197	0.00625407	20.2019
genus.Alloprevotella.id.961	Brain glioblastoma (all cancers excluded) || id:finn-b-C3_GBM_EXALLC	finn-b-C3_GBM_EXALLC	rs12675596	9.63726e-07	0.404	0.00827981	25.0969
genus.Alloprevotella.id.961	Brain glioblastoma (all cancers excluded) || id:finn-b-C3_GBM_EXALLC	finn-b-C3_GBM_EXALLC	rs2154444	8.36755e-06	0.8224	0.00660881	20.0049
genus.Alloprevotella.id.961	Brain glioblastoma (all cancers excluded) || id:finn-b-C3_GBM_EXALLC	finn-b-C3_GBM_EXALLC	rs34619204	8.8419e-06	0.0963097	0.00678943	20.5144
genus.Alloprevotella.id.961	Brain glioblastoma (all cancers excluded) || id:finn-b-C3_GBM_EXALLC	finn-b-C3_GBM_EXALLC	rs4364940	8.58353e-06	0.0792903	0.00662695	20.0535
genus.Alloprevotella.id.961	Brain glioblastoma (all cancers excluded) || id:finn-b-C3_GBM_EXALLC	finn-b-C3_GBM_EXALLC	rs4680035	4.99052e-06	0.2798	0.00701735	21.2361
genus.Alloprevotella.id.961	Brain glioblastoma (all cancers excluded) || id:finn-b-C3_GBM_EXALLC	finn-b-C3_GBM_EXALLC	rs58212166	7.93614e-06	0.673501	0.00668624	20.2139
genus.Anaerofilum.id.2053	Brain glioblastoma (all cancers excluded) || id:finn-b-C3_GBM_EXALLC	finn-b-C3_GBM_EXALLC	rs10794359	2.23496e-06	0.04342	0.00450395	22.5854
genus.Anaerofilum.id.2053	Brain glioblastoma (all cancers excluded) || id:finn-b-C3_GBM_EXALLC	finn-b-C3_GBM_EXALLC	rs1563175	5.53848e-06	0.7698	0.00411757	20.8755
genus.Anaerofilum.id.2053	Brain glioblastoma (all cancers excluded) || id:finn-b-C3_GBM_EXALLC	finn-b-C3_GBM_EXALLC	rs17012738	7.24168e-06	0.9587	0.00401378	20.3472
genus.Anaerofilum.id.2053	Brain glioblastoma (all cancers excluded) || id:finn-b-C3_GBM_EXALLC	finn-b-C3_GBM_EXALLC	rs17096874	2.8603e-06	0.5838	0.00435058	22.062
genus.Anaerofilum.id.2053	Brain glioblastoma (all cancers excluded) || id:finn-b-C3_GBM_EXALLC	finn-b-C3_GBM_EXALLC	rs356049	6.55844e-06	0.5213	0.00417482	20.9281
genus.Anaerofilum.id.2053	Brain glioblastoma (all cancers excluded) || id:finn-b-C3_GBM_EXALLC	finn-b-C3_GBM_EXALLC	rs4244069	9.81202e-06	0.5479	0.00399923	20.1888
genus.Anaerofilum.id.2053	Brain glioblastoma (all cancers excluded) || id:finn-b-C3_GBM_EXALLC	finn-b-C3_GBM_EXALLC	rs4506496	1.4866e-06	0.8689	0.00473034	23.4457
genus.Anaerofilum.id.2053	Brain glioblastoma (all cancers excluded) || id:finn-b-C3_GBM_EXALLC	finn-b-C3_GBM_EXALLC	rs712981	6.83115e-07	0.9885	0.00485854	24.6505
genus.Anaerofilum.id.2053	Brain glioblastoma (all cancers excluded) || id:finn-b-C3_GBM_EXALLC	finn-b-C3_GBM_EXALLC	rs79598899	3.74728e-07	0.8457	0.00551538	26.1049
genus.Anaerofilum.id.2053	Brain glioblastoma (all cancers excluded) || id:finn-b-C3_GBM_EXALLC	finn-b-C3_GBM_EXALLC	rs816292	2.64038e-07	0.2214	0.00521241	26.2772
genus.Anaerofilum.id.2053	Brain glioblastoma (all cancers excluded) || id:finn-b-C3_GBM_EXALLC	finn-b-C3_GBM_EXALLC	rs9299345	8.04309e-06	0.3694	0.00401255	20.341
genus.Anaerostipes.id.1991	Brain glioblastoma (all cancers excluded) || id:finn-b-C3_GBM_EXALLC	finn-b-C3_GBM_EXALLC	rs10502061	7.93539e-06	0.8105	0.00112469	18.942
genus.Anaerostipes.id.1991	Brain glioblastoma (all cancers excluded) || id:finn-b-C3_GBM_EXALLC	finn-b-C3_GBM_EXALLC	rs2014785	4.68061e-06	0.1457	0.00128294	21.1224
genus.Anaerostipes.id.1991	Brain glioblastoma (all cancers excluded) || id:finn-b-C3_GBM_EXALLC	finn-b-C3_GBM_EXALLC	rs2396460	2.91088e-06	0.3843	0.00129307	21.8941
genus.Anaerostipes.id.1991	Brain glioblastoma (all cancers excluded) || id:finn-b-C3_GBM_EXALLC	finn-b-C3_GBM_EXALLC	rs2804244	2.04051e-06	0.2666	0.00135007	22.8795
genus.Anaerostipes.id.1991	Brain glioblastoma (all cancers excluded) || id:finn-b-C3_GBM_EXALLC	finn-b-C3_GBM_EXALLC	rs3900776	2.74765e-06	0.5296	0.00147291	21.6719
genus.Anaerostipes.id.1991	Brain glioblastoma (all cancers excluded) || id:finn-b-C3_GBM_EXALLC	finn-b-C3_GBM_EXALLC	rs60983350	4.42054e-06	0.7893	0.00131065	21.4468
genus.Anaerostipes.id.1991	Brain glioblastoma (all cancers excluded) || id:finn-b-C3_GBM_EXALLC	finn-b-C3_GBM_EXALLC	rs62157625	1.44909e-06	0.723501	0.00149544	22.7842
genus.Anaerostipes.id.1991	Brain glioblastoma (all cancers excluded) || id:finn-b-C3_GBM_EXALLC	finn-b-C3_GBM_EXALLC	rs62215703	1.9777e-06	0.6898	0.00142946	22.2571
genus.Anaerostipes.id.1991	Brain glioblastoma (all cancers excluded) || id:finn-b-C3_GBM_EXALLC	finn-b-C3_GBM_EXALLC	rs6474958	6.74483e-06	0.2944	0.00117693	19.9324
genus.Anaerostipes.id.1991	Brain glioblastoma (all cancers excluded) || id:finn-b-C3_GBM_EXALLC	finn-b-C3_GBM_EXALLC	rs6726833	3.32217e-06	0.0108901	0.0012666	21.4606
genus.Anaerostipes.id.1991	Brain glioblastoma (all cancers excluded) || id:finn-b-C3_GBM_EXALLC	finn-b-C3_GBM_EXALLC	rs6854026	3.19578e-06	0.5952	0.00128267	21.7294
genus.Anaerostipes.id.1991	Brain glioblastoma (all cancers excluded) || id:finn-b-C3_GBM_EXALLC	finn-b-C3_GBM_EXALLC	rs7193624	5.35482e-07	0.6595	0.00146324	24.8001
genus.Anaerostipes.id.1991	Brain glioblastoma (all cancers excluded) || id:finn-b-C3_GBM_EXALLC	finn-b-C3_GBM_EXALLC	rs78735375	5.33384e-06	0.9239	0.001952	20.2584
genus.Anaerotruncus.id.2054	Brain glioblastoma (all cancers excluded) || id:finn-b-C3_GBM_EXALLC	finn-b-C3_GBM_EXALLC	rs10150232	6.67667e-06	0.4707	0.0012779	20.6197
genus.Anaerotruncus.id.2054	Brain glioblastoma (all cancers excluded) || id:finn-b-C3_GBM_EXALLC	finn-b-C3_GBM_EXALLC	rs11018566	6.13709e-06	0.00249201	0.00290211	18.2666
genus.Anaerotruncus.id.2054	Brain glioblastoma (all cancers excluded) || id:finn-b-C3_GBM_EXALLC	finn-b-C3_GBM_EXALLC	rs115414803	6.83473e-06	0.8786	0.00222397	20.6644
genus.Anaerotruncus.id.2054	Brain glioblastoma (all cancers excluded) || id:finn-b-C3_GBM_EXALLC	finn-b-C3_GBM_EXALLC	rs1272208	4.27982e-06	0.774801	0.00137563	22.1988
genus.Anaerotruncus.id.2054	Brain glioblastoma (all cancers excluded) || id:finn-b-C3_GBM_EXALLC	finn-b-C3_GBM_EXALLC	rs1431492	7.35565e-06	0.547	0.00121079	20.0725
genus.Anaerotruncus.id.2054	Brain glioblastoma (all cancers excluded) || id:finn-b-C3_GBM_EXALLC	finn-b-C3_GBM_EXALLC	rs17734739	7.42772e-06	0.784701	0.00122927	19.6002
genus.Anaerotruncus.id.2054	Brain glioblastoma (all cancers excluded) || id:finn-b-C3_GBM_EXALLC	finn-b-C3_GBM_EXALLC	rs34449434	9.85065e-06	0.8843	0.00119035	19.2054
genus.Anaerotruncus.id.2054	Brain glioblastoma (all cancers excluded) || id:finn-b-C3_GBM_EXALLC	finn-b-C3_GBM_EXALLC	rs4669806	2.4206e-06	0.2005	0.00132395	21.9589
genus.Anaerotruncus.id.2054	Brain glioblastoma (all cancers excluded) || id:finn-b-C3_GBM_EXALLC	finn-b-C3_GBM_EXALLC	rs6494922	6.62362e-06	0.3653	0.00123937	19.9351
genus.Anaerotruncus.id.2054	Brain glioblastoma (all cancers excluded) || id:finn-b-C3_GBM_EXALLC	finn-b-C3_GBM_EXALLC	rs6563550	2.34517e-07	0.3061	0.00148449	24.6256
genus.Anaerotruncus.id.2054	Brain glioblastoma (all cancers excluded) || id:finn-b-C3_GBM_EXALLC	finn-b-C3_GBM_EXALLC	rs7155595	7.54982e-06	0.5206	0.00124142	20.5722
genus.Anaerotruncus.id.2054	Brain glioblastoma (all cancers excluded) || id:finn-b-C3_GBM_EXALLC	finn-b-C3_GBM_EXALLC	rs8005030	2.28298e-06	0.0709496	0.00133568	22.1297
genus.Anaerotruncus.id.2054	Brain glioblastoma (all cancers excluded) || id:finn-b-C3_GBM_EXALLC	finn-b-C3_GBM_EXALLC	rs9347879	4.22333e-06	0.7768	0.00126531	20.9851
genus.Bacteroides.id.918	Brain glioblastoma (all cancers excluded) || id:finn-b-C3_GBM_EXALLC	finn-b-C3_GBM_EXALLC	rs11585893	1.79511e-06	0.0679094	0.00141067	25.1722
genus.Bacteroides.id.918	Brain glioblastoma (all cancers excluded) || id:finn-b-C3_GBM_EXALLC	finn-b-C3_GBM_EXALLC	rs13207588	7.48504e-06	0.1984	0.00114879	20.3627
genus.Bacteroides.id.918	Brain glioblastoma (all cancers excluded) || id:finn-b-C3_GBM_EXALLC	finn-b-C3_GBM_EXALLC	rs1340391	6.7301e-06	0.3681	0.00109376	20.0377
genus.Bacteroides.id.918	Brain glioblastoma (all cancers excluded) || id:finn-b-C3_GBM_EXALLC	finn-b-C3_GBM_EXALLC	rs17619981	2.68683e-06	0.2411	0.00140263	22.1913
genus.Bacteroides.id.918	Brain glioblastoma (all cancers excluded) || id:finn-b-C3_GBM_EXALLC	finn-b-C3_GBM_EXALLC	rs2023437	5.01824e-06	0.4717	0.00124414	21.7771
genus.Bacteroides.id.918	Brain glioblastoma (all cancers excluded) || id:finn-b-C3_GBM_EXALLC	finn-b-C3_GBM_EXALLC	rs66474973	6.80966e-07	0.4727	0.0014001	24.4001
genus.Bacteroides.id.918	Brain glioblastoma (all cancers excluded) || id:finn-b-C3_GBM_EXALLC	finn-b-C3_GBM_EXALLC	rs66710942	5.86259e-06	0.2879	0.00115709	20.642
genus.Bacteroides.id.918	Brain glioblastoma (all cancers excluded) || id:finn-b-C3_GBM_EXALLC	finn-b-C3_GBM_EXALLC	rs6795673	3.37909e-07	0.1081	0.00142865	26.1803
genus.Bacteroides.id.918	Brain glioblastoma (all cancers excluded) || id:finn-b-C3_GBM_EXALLC	finn-b-C3_GBM_EXALLC	rs9507307	2.1271e-06	0.1853	0.00120359	21.91
genus.Barnesiella.id.944	Brain glioblastoma (all cancers excluded) || id:finn-b-C3_GBM_EXALLC	finn-b-C3_GBM_EXALLC	rs11155559	8.91914e-06	0.1001	0.00150359	20.1499
genus.Barnesiella.id.944	Brain glioblastoma (all cancers excluded) || id:finn-b-C3_GBM_EXALLC	finn-b-C3_GBM_EXALLC	rs113258194	7.31119e-06	0.3625	0.00153038	21.3708
genus.Barnesiella.id.944	Brain glioblastoma (all cancers excluded) || id:finn-b-C3_GBM_EXALLC	finn-b-C3_GBM_EXALLC	rs12909713	4.94527e-06	0.1592	0.00147954	21.045
genus.Barnesiella.id.944	Brain glioblastoma (all cancers excluded) || id:finn-b-C3_GBM_EXALLC	finn-b-C3_GBM_EXALLC	rs13242616	2.29017e-06	0.8047	0.00160798	22.4562
genus.Barnesiella.id.944	Brain glioblastoma (all cancers excluded) || id:finn-b-C3_GBM_EXALLC	finn-b-C3_GBM_EXALLC	rs199035	3.00294e-06	0.8687	0.00156384	21.8388
genus.Barnesiella.id.944	Brain glioblastoma (all cancers excluded) || id:finn-b-C3_GBM_EXALLC	finn-b-C3_GBM_EXALLC	rs2276875	4.65027e-07	0.3793	0.00179362	24.9599
genus.Barnesiella.id.944	Brain glioblastoma (all cancers excluded) || id:finn-b-C3_GBM_EXALLC	finn-b-C3_GBM_EXALLC	rs2428166	8.50874e-07	0.1686	0.00297936	24.172
genus.Barnesiella.id.944	Brain glioblastoma (all cancers excluded) || id:finn-b-C3_GBM_EXALLC	finn-b-C3_GBM_EXALLC	rs35177866	2.94763e-06	0.148	0.00173411	23.2635
genus.Barnesiella.id.944	Brain glioblastoma (all cancers excluded) || id:finn-b-C3_GBM_EXALLC	finn-b-C3_GBM_EXALLC	rs62251337	4.24161e-06	0.6425	0.00153117	21.3818
genus.Barnesiella.id.944	Brain glioblastoma (all cancers excluded) || id:finn-b-C3_GBM_EXALLC	finn-b-C3_GBM_EXALLC	rs72684847	6.76169e-06	0.314	0.00156062	20.2917
genus.Barnesiella.id.944	Brain glioblastoma (all cancers excluded) || id:finn-b-C3_GBM_EXALLC	finn-b-C3_GBM_EXALLC	rs76181748	6.7766e-06	0.7213	0.00144677	20.5724
genus.Barnesiella.id.944	Brain glioblastoma (all cancers excluded) || id:finn-b-C3_GBM_EXALLC	finn-b-C3_GBM_EXALLC	rs77455852	3.16354e-06	0.8769	0.0015485	20.7696
genus.Barnesiella.id.944	Brain glioblastoma (all cancers excluded) || id:finn-b-C3_GBM_EXALLC	finn-b-C3_GBM_EXALLC	rs79795328	4.23302e-06	0.0634205	0.00157382	21.5243
genus.Bifidobacterium.id.436	Brain glioblastoma (all cancers excluded) || id:finn-b-C3_GBM_EXALLC	finn-b-C3_GBM_EXALLC	rs12022129	7.99643e-06	0.730299	0.00134308	19.8693
genus.Bifidobacterium.id.436	Brain glioblastoma (all cancers excluded) || id:finn-b-C3_GBM_EXALLC	finn-b-C3_GBM_EXALLC	rs182549	1.27822e-20	0.6476	0.0059483	88.418
genus.Bifidobacterium.id.436	Brain glioblastoma (all cancers excluded) || id:finn-b-C3_GBM_EXALLC	finn-b-C3_GBM_EXALLC	rs2491158	8.04716e-06	0.9278	0.00141583	19.8766
genus.Bifidobacterium.id.436	Brain glioblastoma (all cancers excluded) || id:finn-b-C3_GBM_EXALLC	finn-b-C3_GBM_EXALLC	rs2686790	7.49893e-06	0.2723	0.00135591	20.0621
genus.Bifidobacterium.id.436	Brain glioblastoma (all cancers excluded) || id:finn-b-C3_GBM_EXALLC	finn-b-C3_GBM_EXALLC	rs540489	5.19458e-06	0.6298	0.00144841	21.118
genus.Bifidobacterium.id.436	Brain glioblastoma (all cancers excluded) || id:finn-b-C3_GBM_EXALLC	finn-b-C3_GBM_EXALLC	rs55888705	6.67019e-06	0.8097	0.0013745	20.3362
genus.Bifidobacterium.id.436	Brain glioblastoma (all cancers excluded) || id:finn-b-C3_GBM_EXALLC	finn-b-C3_GBM_EXALLC	rs56108664	2.4402e-06	0.617401	0.00153294	21.362
genus.Bifidobacterium.id.436	Brain glioblastoma (all cancers excluded) || id:finn-b-C3_GBM_EXALLC	finn-b-C3_GBM_EXALLC	rs5746486	8.99955e-06	0.9649	0.00133152	19.7008
genus.Bifidobacterium.id.436	Brain glioblastoma (all cancers excluded) || id:finn-b-C3_GBM_EXALLC	finn-b-C3_GBM_EXALLC	rs62181700	2.17246e-06	0.0628999	0.00153179	22.6622
genus.Bifidobacterium.id.436	Brain glioblastoma (all cancers excluded) || id:finn-b-C3_GBM_EXALLC	finn-b-C3_GBM_EXALLC	rs7322849	1.08368e-08	0.6086	0.0020957	31.0311
genus.Bifidobacterium.id.436	Brain glioblastoma (all cancers excluded) || id:finn-b-C3_GBM_EXALLC	finn-b-C3_GBM_EXALLC	rs73797465	4.38162e-06	0.0848008	0.00141417	20.7667
genus.Bifidobacterium.id.436	Brain glioblastoma (all cancers excluded) || id:finn-b-C3_GBM_EXALLC	finn-b-C3_GBM_EXALLC	rs75344046	4.86354e-06	0.367	0.00543914	21.0771
genus.Bifidobacterium.id.436	Brain glioblastoma (all cancers excluded) || id:finn-b-C3_GBM_EXALLC	finn-b-C3_GBM_EXALLC	rs857444	3.57097e-06	0.0784802	0.00143311	21.2047
genus.Bilophila.id.3170	Brain glioblastoma (all cancers excluded) || id:finn-b-C3_GBM_EXALLC	finn-b-C3_GBM_EXALLC	rs11069458	7.71547e-06	0.7005	0.00149843	19.2898
genus.Bilophila.id.3170	Brain glioblastoma (all cancers excluded) || id:finn-b-C3_GBM_EXALLC	finn-b-C3_GBM_EXALLC	rs1241171	4.24037e-06	0.2284	0.0016526	21.2777
genus.Bilophila.id.3170	Brain glioblastoma (all cancers excluded) || id:finn-b-C3_GBM_EXALLC	finn-b-C3_GBM_EXALLC	rs1571225	1.12289e-06	0.2859	0.0018236	23.4797
genus.Bilophila.id.3170	Brain glioblastoma (all cancers excluded) || id:finn-b-C3_GBM_EXALLC	finn-b-C3_GBM_EXALLC	rs1969927	9.0722e-06	0.502599	0.00154597	19.7804
genus.Bilophila.id.3170	Brain glioblastoma (all cancers excluded) || id:finn-b-C3_GBM_EXALLC	finn-b-C3_GBM_EXALLC	rs2728491	6.33255e-06	0.1138	0.00157197	20.2379
genus.Bilophila.id.3170	Brain glioblastoma (all cancers excluded) || id:finn-b-C3_GBM_EXALLC	finn-b-C3_GBM_EXALLC	rs3827020	1.78875e-06	0.7633	0.00179955	22.7621
genus.Bilophila.id.3170	Brain glioblastoma (all cancers excluded) || id:finn-b-C3_GBM_EXALLC	finn-b-C3_GBM_EXALLC	rs4798126	7.14662e-06	0.614601	0.00148739	19.0297
genus.Bilophila.id.3170	Brain glioblastoma (all cancers excluded) || id:finn-b-C3_GBM_EXALLC	finn-b-C3_GBM_EXALLC	rs542415	4.70948e-06	0.5326	0.00165238	21.1441
genus.Bilophila.id.3170	Brain glioblastoma (all cancers excluded) || id:finn-b-C3_GBM_EXALLC	finn-b-C3_GBM_EXALLC	rs60178956	8.05619e-06	0.641201	0.00152403	19.4993
genus.Bilophila.id.3170	Brain glioblastoma (all cancers excluded) || id:finn-b-C3_GBM_EXALLC	finn-b-C3_GBM_EXALLC	rs6793291	3.1132e-06	0.1725	0.00196564	21.7611
genus.Bilophila.id.3170	Brain glioblastoma (all cancers excluded) || id:finn-b-C3_GBM_EXALLC	finn-b-C3_GBM_EXALLC	rs72676854	5.62268e-06	0.4014	0.00180517	21.0031
genus.Bilophila.id.3170	Brain glioblastoma (all cancers excluded) || id:finn-b-C3_GBM_EXALLC	finn-b-C3_GBM_EXALLC	rs7802841	1.76952e-06	0.4955	0.00183865	23.6775
genus.Bilophila.id.3170	Brain glioblastoma (all cancers excluded) || id:finn-b-C3_GBM_EXALLC	finn-b-C3_GBM_EXALLC	rs9899990	9.06691e-06	0.631499	0.0015927	19.2801
genus.Blautia.id.1992	Brain glioblastoma (all cancers excluded) || id:finn-b-C3_GBM_EXALLC	finn-b-C3_GBM_EXALLC	rs11149971	1.03934e-06	0.4879	0.00155285	25.2777
genus.Blautia.id.1992	Brain glioblastoma (all cancers excluded) || id:finn-b-C3_GBM_EXALLC	finn-b-C3_GBM_EXALLC	rs113271346	6.85386e-06	0.1959	0.00118262	20.6765
genus.Blautia.id.1992	Brain glioblastoma (all cancers excluded) || id:finn-b-C3_GBM_EXALLC	finn-b-C3_GBM_EXALLC	rs115043014	5.186e-06	0.294	0.00447934	22.0475
genus.Blautia.id.1992	Brain glioblastoma (all cancers excluded) || id:finn-b-C3_GBM_EXALLC	finn-b-C3_GBM_EXALLC	rs117001700	8.83912e-06	0.9284	0.00397721	19.8177
genus.Blautia.id.1992	Brain glioblastoma (all cancers excluded) || id:finn-b-C3_GBM_EXALLC	finn-b-C3_GBM_EXALLC	rs12453000	1.26117e-06	0.2287	0.0012974	23.1406
genus.Blautia.id.1992	Brain glioblastoma (all cancers excluded) || id:finn-b-C3_GBM_EXALLC	finn-b-C3_GBM_EXALLC	rs16892041	8.82028e-06	0.5431	0.00105368	19.2753
genus.Blautia.id.1992	Brain glioblastoma (all cancers excluded) || id:finn-b-C3_GBM_EXALLC	finn-b-C3_GBM_EXALLC	rs2788271	7.16388e-06	0.5933	0.00101626	18.59
genus.Blautia.id.1992	Brain glioblastoma (all cancers excluded) || id:finn-b-C3_GBM_EXALLC	finn-b-C3_GBM_EXALLC	rs3005511	6.18905e-06	0.7665	0.00111848	20.4621
genus.Blautia.id.1992	Brain glioblastoma (all cancers excluded) || id:finn-b-C3_GBM_EXALLC	finn-b-C3_GBM_EXALLC	rs4926264	5.10293e-06	0.3608	0.0011743	21.4844
genus.Blautia.id.1992	Brain glioblastoma (all cancers excluded) || id:finn-b-C3_GBM_EXALLC	finn-b-C3_GBM_EXALLC	rs67794373	1.00003e-06	0.1233	0.00130679	23.7571
genus.Blautia.id.1992	Brain glioblastoma (all cancers excluded) || id:finn-b-C3_GBM_EXALLC	finn-b-C3_GBM_EXALLC	rs682885	4.4908e-06	0.706999	0.00115437	21.117
genus.Blautia.id.1992	Brain glioblastoma (all cancers excluded) || id:finn-b-C3_GBM_EXALLC	finn-b-C3_GBM_EXALLC	rs72973581	1.73934e-06	0.8852	0.0017395	22.2381
genus.Blautia.id.1992	Brain glioblastoma (all cancers excluded) || id:finn-b-C3_GBM_EXALLC	finn-b-C3_GBM_EXALLC	rs7860714	4.09147e-06	0.7264	0.00114929	20.8952
genus.Butyricicoccus.id.2055	Brain glioblastoma (all cancers excluded) || id:finn-b-C3_GBM_EXALLC	finn-b-C3_GBM_EXALLC	rs10084203	8.58646e-06	0.2982	0.00115369	19.789
genus.Butyricicoccus.id.2055	Brain glioblastoma (all cancers excluded) || id:finn-b-C3_GBM_EXALLC	finn-b-C3_GBM_EXALLC	rs12034718	9.57686e-06	0.7969	0.00120827	19.64
genus.Butyricicoccus.id.2055	Brain glioblastoma (all cancers excluded) || id:finn-b-C3_GBM_EXALLC	finn-b-C3_GBM_EXALLC	rs12585793	5.79191e-06	0.558799	0.00682955	21.5441
genus.Butyricicoccus.id.2055	Brain glioblastoma (all cancers excluded) || id:finn-b-C3_GBM_EXALLC	finn-b-C3_GBM_EXALLC	rs2017189	3.87256e-06	0.9248	0.0012328	21.1451
genus.Butyricicoccus.id.2055	Brain glioblastoma (all cancers excluded) || id:finn-b-C3_GBM_EXALLC	finn-b-C3_GBM_EXALLC	rs4962426	7.3849e-06	0.4107	0.00120662	20.4007
genus.Butyricicoccus.id.2055	Brain glioblastoma (all cancers excluded) || id:finn-b-C3_GBM_EXALLC	finn-b-C3_GBM_EXALLC	rs56221232	7.6194e-07	0.5602	0.00142601	24.4638
genus.Butyricicoccus.id.2055	Brain glioblastoma (all cancers excluded) || id:finn-b-C3_GBM_EXALLC	finn-b-C3_GBM_EXALLC	rs62478070	5.9377e-06	0.9102	0.00508716	20.4782
genus.Butyricicoccus.id.2055	Brain glioblastoma (all cancers excluded) || id:finn-b-C3_GBM_EXALLC	finn-b-C3_GBM_EXALLC	rs7322368	5.5178e-06	0.914	0.00115623	19.8314
genus.Butyricimonas.id.945	Brain glioblastoma (all cancers excluded) || id:finn-b-C3_GBM_EXALLC	finn-b-C3_GBM_EXALLC	rs11228830	6.55162e-06	0.2807	0.00228434	20.542
genus.Butyricimonas.id.945	Brain glioblastoma (all cancers excluded) || id:finn-b-C3_GBM_EXALLC	finn-b-C3_GBM_EXALLC	rs113054641	1.73694e-07	0.507	0.00279069	27.8367
genus.Butyricimonas.id.945	Brain glioblastoma (all cancers excluded) || id:finn-b-C3_GBM_EXALLC	finn-b-C3_GBM_EXALLC	rs12304031	6.70067e-06	0.961	0.00179924	19.2072
genus.Butyricimonas.id.945	Brain glioblastoma (all cancers excluded) || id:finn-b-C3_GBM_EXALLC	finn-b-C3_GBM_EXALLC	rs12458763	6.36646e-06	0.4238	0.00196972	20.488
genus.Butyricimonas.id.945	Brain glioblastoma (all cancers excluded) || id:finn-b-C3_GBM_EXALLC	finn-b-C3_GBM_EXALLC	rs1862649	4.76256e-06	0.8002	0.00204828	20.7732
genus.Butyricimonas.id.945	Brain glioblastoma (all cancers excluded) || id:finn-b-C3_GBM_EXALLC	finn-b-C3_GBM_EXALLC	rs2114713	6.87713e-06	0.8678	0.00189333	20.3577
genus.Butyricimonas.id.945	Brain glioblastoma (all cancers excluded) || id:finn-b-C3_GBM_EXALLC	finn-b-C3_GBM_EXALLC	rs62130338	3.8981e-06	0.2437	0.00202409	21.4076
genus.Butyricimonas.id.945	Brain glioblastoma (all cancers excluded) || id:finn-b-C3_GBM_EXALLC	finn-b-C3_GBM_EXALLC	rs62390301	7.41905e-07	0.6477	0.00233752	24.9107
genus.Butyricimonas.id.945	Brain glioblastoma (all cancers excluded) || id:finn-b-C3_GBM_EXALLC	finn-b-C3_GBM_EXALLC	rs7083431	8.8546e-07	0.1487	0.0022048	23.7208
genus.Butyricimonas.id.945	Brain glioblastoma (all cancers excluded) || id:finn-b-C3_GBM_EXALLC	finn-b-C3_GBM_EXALLC	rs71428626	4.80413e-06	0.3956	0.00215438	21.1024
genus.Butyricimonas.id.945	Brain glioblastoma (all cancers excluded) || id:finn-b-C3_GBM_EXALLC	finn-b-C3_GBM_EXALLC	rs72814525	8.24599e-06	0.5549	0.0018284	19.662
genus.Butyricimonas.id.945	Brain glioblastoma (all cancers excluded) || id:finn-b-C3_GBM_EXALLC	finn-b-C3_GBM_EXALLC	rs78453362	4.0581e-06	0.5539	0.00253858	20.882
genus.Butyricimonas.id.945	Brain glioblastoma (all cancers excluded) || id:finn-b-C3_GBM_EXALLC	finn-b-C3_GBM_EXALLC	rs9657374	4.50359e-06	0.0367003	0.00196185	21.1018
genus.Butyrivibrio.id.1993	Brain glioblastoma (all cancers excluded) || id:finn-b-C3_GBM_EXALLC	finn-b-C3_GBM_EXALLC	rs1007475	7.92312e-06	0.2176	0.00583036	20.4086
genus.Butyrivibrio.id.1993	Brain glioblastoma (all cancers excluded) || id:finn-b-C3_GBM_EXALLC	finn-b-C3_GBM_EXALLC	rs11761679	2.20231e-06	0.5282	0.00661038	23.1572
genus.Butyrivibrio.id.1993	Brain glioblastoma (all cancers excluded) || id:finn-b-C3_GBM_EXALLC	finn-b-C3_GBM_EXALLC	rs142855850	6.85543e-06	0.2204	0.00618069	20.1002
genus.Butyrivibrio.id.1993	Brain glioblastoma (all cancers excluded) || id:finn-b-C3_GBM_EXALLC	finn-b-C3_GBM_EXALLC	rs16934069	8.8591e-06	0.7453	0.00569991	19.9494
genus.Butyrivibrio.id.1993	Brain glioblastoma (all cancers excluded) || id:finn-b-C3_GBM_EXALLC	finn-b-C3_GBM_EXALLC	rs16941336	1.53182e-06	0.4228	0.00645996	22.6268
genus.Butyrivibrio.id.1993	Brain glioblastoma (all cancers excluded) || id:finn-b-C3_GBM_EXALLC	finn-b-C3_GBM_EXALLC	rs17163238	5.51196e-06	0.6438	0.00593876	20.7904
genus.Butyrivibrio.id.1993	Brain glioblastoma (all cancers excluded) || id:finn-b-C3_GBM_EXALLC	finn-b-C3_GBM_EXALLC	rs4537857	1.80192e-06	0.3122	0.00650203	22.7752
genus.Butyrivibrio.id.1993	Brain glioblastoma (all cancers excluded) || id:finn-b-C3_GBM_EXALLC	finn-b-C3_GBM_EXALLC	rs486484	6.61084e-06	0.560101	0.00586231	20.3678
genus.Butyrivibrio.id.1993	Brain glioblastoma (all cancers excluded) || id:finn-b-C3_GBM_EXALLC	finn-b-C3_GBM_EXALLC	rs4928024	8.18641e-06	0.0569797	0.00575155	20.1254
genus.Butyrivibrio.id.1993	Brain glioblastoma (all cancers excluded) || id:finn-b-C3_GBM_EXALLC	finn-b-C3_GBM_EXALLC	rs72723662	7.86241e-07	0.5283	0.00802773	24.8527
genus.Butyrivibrio.id.1993	Brain glioblastoma (all cancers excluded) || id:finn-b-C3_GBM_EXALLC	finn-b-C3_GBM_EXALLC	rs74622183	2.45748e-06	0.4771	0.00629702	22.0272
genus.Butyrivibrio.id.1993	Brain glioblastoma (all cancers excluded) || id:finn-b-C3_GBM_EXALLC	finn-b-C3_GBM_EXALLC	rs77356209	6.6643e-06	0.9878	0.00592401	20.1246
genus.Butyrivibrio.id.1993	Brain glioblastoma (all cancers excluded) || id:finn-b-C3_GBM_EXALLC	finn-b-C3_GBM_EXALLC	rs7752361	7.69113e-07	0.712901	0.00704156	24.6713
genus.Butyrivibrio.id.1993	Brain glioblastoma (all cancers excluded) || id:finn-b-C3_GBM_EXALLC	finn-b-C3_GBM_EXALLC	rs7763512	3.10655e-06	0.5142	0.0068185	22.3603
genus.Butyrivibrio.id.1993	Brain glioblastoma (all cancers excluded) || id:finn-b-C3_GBM_EXALLC	finn-b-C3_GBM_EXALLC	rs9349693	5.54958e-06	0.7327	0.00588424	20.5984
genus.CandidatusSoleaferrea.id.11350	Brain glioblastoma (all cancers excluded) || id:finn-b-C3_GBM_EXALLC	finn-b-C3_GBM_EXALLC	rs10090365	4.17309e-06	0.9189	0.00344697	21.248
genus.CandidatusSoleaferrea.id.11350	Brain glioblastoma (all cancers excluded) || id:finn-b-C3_GBM_EXALLC	finn-b-C3_GBM_EXALLC	rs10108780	3.64079e-06	0.9634	0.00358555	21.5799
genus.CandidatusSoleaferrea.id.11350	Brain glioblastoma (all cancers excluded) || id:finn-b-C3_GBM_EXALLC	finn-b-C3_GBM_EXALLC	rs10809135	5.47174e-06	0.729201	0.00347903	20.9366
genus.CandidatusSoleaferrea.id.11350	Brain glioblastoma (all cancers excluded) || id:finn-b-C3_GBM_EXALLC	finn-b-C3_GBM_EXALLC	rs36155147	5.41138e-06	0.8951	0.00317395	18.9642
genus.CandidatusSoleaferrea.id.11350	Brain glioblastoma (all cancers excluded) || id:finn-b-C3_GBM_EXALLC	finn-b-C3_GBM_EXALLC	rs4294381	1.3685e-06	0.6725	0.00379606	23.4081
genus.CandidatusSoleaferrea.id.11350	Brain glioblastoma (all cancers excluded) || id:finn-b-C3_GBM_EXALLC	finn-b-C3_GBM_EXALLC	rs4678258	5.53183e-06	0.5641	0.00341588	20.9049
genus.CandidatusSoleaferrea.id.11350	Brain glioblastoma (all cancers excluded) || id:finn-b-C3_GBM_EXALLC	finn-b-C3_GBM_EXALLC	rs6489992	7.88786e-06	0.9902	0.0032768	20.1857
genus.CandidatusSoleaferrea.id.11350	Brain glioblastoma (all cancers excluded) || id:finn-b-C3_GBM_EXALLC	finn-b-C3_GBM_EXALLC	rs6494306	5.80051e-06	0.7941	0.0033207	20.467
genus.CandidatusSoleaferrea.id.11350	Brain glioblastoma (all cancers excluded) || id:finn-b-C3_GBM_EXALLC	finn-b-C3_GBM_EXALLC	rs7400877	9.29448e-06	0.5805	0.00324017	19.9691
genus.CandidatusSoleaferrea.id.11350	Brain glioblastoma (all cancers excluded) || id:finn-b-C3_GBM_EXALLC	finn-b-C3_GBM_EXALLC	rs9973954	5.94796e-06	0.3681	0.0033803	20.8356
genus.Catenibacterium.id.2153	Brain glioblastoma (all cancers excluded) || id:finn-b-C3_GBM_EXALLC	finn-b-C3_GBM_EXALLC	rs12404911	2.79891e-06	0.662	0.00656552	21.3931
genus.Catenibacterium.id.2153	Brain glioblastoma (all cancers excluded) || id:finn-b-C3_GBM_EXALLC	finn-b-C3_GBM_EXALLC	rs212393	3.62489e-06	0.5687	0.0068476	22.3185
genus.Catenibacterium.id.2153	Brain glioblastoma (all cancers excluded) || id:finn-b-C3_GBM_EXALLC	finn-b-C3_GBM_EXALLC	rs73128290	4.29372e-06	0.5986	0.00637546	20.7698
genus.Catenibacterium.id.2153	Brain glioblastoma (all cancers excluded) || id:finn-b-C3_GBM_EXALLC	finn-b-C3_GBM_EXALLC	rs7742829	5.60729e-06	0.9023	0.0063356	20.6391
genus.ChristensenellaceaeR.7group.id.11283	Brain glioblastoma (all cancers excluded) || id:finn-b-C3_GBM_EXALLC	finn-b-C3_GBM_EXALLC	rs10461257	6.50746e-06	0.664599	0.00127731	20.4439
genus.ChristensenellaceaeR.7group.id.11283	Brain glioblastoma (all cancers excluded) || id:finn-b-C3_GBM_EXALLC	finn-b-C3_GBM_EXALLC	rs17081797	3.34031e-06	0.9332	0.0011994	19.6001
genus.ChristensenellaceaeR.7group.id.11283	Brain glioblastoma (all cancers excluded) || id:finn-b-C3_GBM_EXALLC	finn-b-C3_GBM_EXALLC	rs62132810	5.66711e-06	0.2222	0.00141131	21.29
genus.ChristensenellaceaeR.7group.id.11283	Brain glioblastoma (all cancers excluded) || id:finn-b-C3_GBM_EXALLC	finn-b-C3_GBM_EXALLC	rs62190261	8.74023e-06	0.0638705	0.00130261	19.9193
genus.ChristensenellaceaeR.7group.id.11283	Brain glioblastoma (all cancers excluded) || id:finn-b-C3_GBM_EXALLC	finn-b-C3_GBM_EXALLC	rs62467127	3.25362e-06	0.7771	0.00160968	20.5033
genus.ChristensenellaceaeR.7group.id.11283	Brain glioblastoma (all cancers excluded) || id:finn-b-C3_GBM_EXALLC	finn-b-C3_GBM_EXALLC	rs73952017	8.45769e-06	0.4644	0.00128671	19.676
genus.ChristensenellaceaeR.7group.id.11283	Brain glioblastoma (all cancers excluded) || id:finn-b-C3_GBM_EXALLC	finn-b-C3_GBM_EXALLC	rs78521377	5.60674e-06	0.679301	0.00163864	20.6857
genus.ChristensenellaceaeR.7group.id.11283	Brain glioblastoma (all cancers excluded) || id:finn-b-C3_GBM_EXALLC	finn-b-C3_GBM_EXALLC	rs79150079	9.41804e-06	0.3961	0.00167466	20.1163
genus.ChristensenellaceaeR.7group.id.11283	Brain glioblastoma (all cancers excluded) || id:finn-b-C3_GBM_EXALLC	finn-b-C3_GBM_EXALLC	rs892686	3.96861e-06	0.942	0.00130382	21.31
genus.Clostridiumsensustricto1.id.1873	Brain glioblastoma (all cancers excluded) || id:finn-b-C3_GBM_EXALLC	finn-b-C3_GBM_EXALLC	rs11264403	7.75544e-06	0.708699	0.00236745	17.2831
genus.Clostridiumsensustricto1.id.1873	Brain glioblastoma (all cancers excluded) || id:finn-b-C3_GBM_EXALLC	finn-b-C3_GBM_EXALLC	rs115807074	4.31688e-06	0.408	0.00501259	21.295
genus.Clostridiumsensustricto1.id.1873	Brain glioblastoma (all cancers excluded) || id:finn-b-C3_GBM_EXALLC	finn-b-C3_GBM_EXALLC	rs116847295	4.58118e-06	0.6962	0.00154659	19.9943
genus.Clostridiumsensustricto1.id.1873	Brain glioblastoma (all cancers excluded) || id:finn-b-C3_GBM_EXALLC	finn-b-C3_GBM_EXALLC	rs12341505	4.82174e-06	0.6418	0.00143289	20.2558
genus.Clostridiumsensustricto1.id.1873	Brain glioblastoma (all cancers excluded) || id:finn-b-C3_GBM_EXALLC	finn-b-C3_GBM_EXALLC	rs2795528	2.7204e-06	0.6285	0.0034572	22.078
genus.Clostridiumsensustricto1.id.1873	Brain glioblastoma (all cancers excluded) || id:finn-b-C3_GBM_EXALLC	finn-b-C3_GBM_EXALLC	rs2817172	2.76655e-06	0.1242	0.0015943	21.8065
genus.Clostridiumsensustricto1.id.1873	Brain glioblastoma (all cancers excluded) || id:finn-b-C3_GBM_EXALLC	finn-b-C3_GBM_EXALLC	rs550843	2.05071e-06	0.4566	0.00151708	21.4233
genus.Collinsella.id.815	Brain glioblastoma (all cancers excluded) || id:finn-b-C3_GBM_EXALLC	finn-b-C3_GBM_EXALLC	rs10890671	6.52136e-06	0.2115	0.00142438	20.4433
genus.Collinsella.id.815	Brain glioblastoma (all cancers excluded) || id:finn-b-C3_GBM_EXALLC	finn-b-C3_GBM_EXALLC	rs11597285	9.37615e-06	0.781101	0.00138734	19.911
genus.Collinsella.id.815	Brain glioblastoma (all cancers excluded) || id:finn-b-C3_GBM_EXALLC	finn-b-C3_GBM_EXALLC	rs1496626	6.78175e-06	0.2016	0.00139183	19.9755
genus.Collinsella.id.815	Brain glioblastoma (all cancers excluded) || id:finn-b-C3_GBM_EXALLC	finn-b-C3_GBM_EXALLC	rs149807560	7.0987e-06	0.1258	0.00144857	19.5419
genus.Collinsella.id.815	Brain glioblastoma (all cancers excluded) || id:finn-b-C3_GBM_EXALLC	finn-b-C3_GBM_EXALLC	rs2103510	2.42474e-06	0.1673	0.00152295	21.8602
genus.Collinsella.id.815	Brain glioblastoma (all cancers excluded) || id:finn-b-C3_GBM_EXALLC	finn-b-C3_GBM_EXALLC	rs62448871	6.78253e-06	0.5967	0.00140476	20.1613
genus.Collinsella.id.815	Brain glioblastoma (all cancers excluded) || id:finn-b-C3_GBM_EXALLC	finn-b-C3_GBM_EXALLC	rs73052258	1.7158e-06	0.3361	0.00146757	21.0641
genus.Collinsella.id.815	Brain glioblastoma (all cancers excluded) || id:finn-b-C3_GBM_EXALLC	finn-b-C3_GBM_EXALLC	rs75672793	6.13549e-06	0.35	0.00162443	20.4995
genus.Collinsella.id.815	Brain glioblastoma (all cancers excluded) || id:finn-b-C3_GBM_EXALLC	finn-b-C3_GBM_EXALLC	rs9541268	8.79419e-07	0.8589	0.00182855	23.6535
genus.Coprobacter.id.949	Brain glioblastoma (all cancers excluded) || id:finn-b-C3_GBM_EXALLC	finn-b-C3_GBM_EXALLC	rs11532348	5.71184e-06	0.1257	0.00328806	20.9876
genus.Coprobacter.id.949	Brain glioblastoma (all cancers excluded) || id:finn-b-C3_GBM_EXALLC	finn-b-C3_GBM_EXALLC	rs12684609	6.10177e-06	0.9696	0.00327873	20.9279
genus.Coprobacter.id.949	Brain glioblastoma (all cancers excluded) || id:finn-b-C3_GBM_EXALLC	finn-b-C3_GBM_EXALLC	rs12996055	8.07639e-06	0.0699906	0.00294084	19.3724
genus.Coprobacter.id.949	Brain glioblastoma (all cancers excluded) || id:finn-b-C3_GBM_EXALLC	finn-b-C3_GBM_EXALLC	rs143662916	3.07252e-06	0.121	0.00708064	21.971
genus.Coprobacter.id.949	Brain glioblastoma (all cancers excluded) || id:finn-b-C3_GBM_EXALLC	finn-b-C3_GBM_EXALLC	rs189356	6.26291e-06	0.885	0.00304329	20.6385
genus.Coprobacter.id.949	Brain glioblastoma (all cancers excluded) || id:finn-b-C3_GBM_EXALLC	finn-b-C3_GBM_EXALLC	rs213863	2.34883e-06	0.605701	0.00325385	22.1853
genus.Coprobacter.id.949	Brain glioblastoma (all cancers excluded) || id:finn-b-C3_GBM_EXALLC	finn-b-C3_GBM_EXALLC	rs305411	1.00906e-06	0.590599	0.00350893	23.8567
genus.Coprobacter.id.949	Brain glioblastoma (all cancers excluded) || id:finn-b-C3_GBM_EXALLC	finn-b-C3_GBM_EXALLC	rs3828477	2.88974e-06	0.9396	0.00318606	21.7217
genus.Coprobacter.id.949	Brain glioblastoma (all cancers excluded) || id:finn-b-C3_GBM_EXALLC	finn-b-C3_GBM_EXALLC	rs72821405	4.7576e-06	0.00412401	0.00342203	21.2036
genus.Coprobacter.id.949	Brain glioblastoma (all cancers excluded) || id:finn-b-C3_GBM_EXALLC	finn-b-C3_GBM_EXALLC	rs74919520	5.76326e-06	0.4288	0.00323028	20.6922
genus.Coprococcus1.id.11301	Brain glioblastoma (all cancers excluded) || id:finn-b-C3_GBM_EXALLC	finn-b-C3_GBM_EXALLC	rs1010560	1.95915e-06	0.6513	0.00133496	22.3517
genus.Coprococcus1.id.11301	Brain glioblastoma (all cancers excluded) || id:finn-b-C3_GBM_EXALLC	finn-b-C3_GBM_EXALLC	rs12794898	4.91531e-06	0.543599	0.0013796	20.9767
genus.Coprococcus1.id.11301	Brain glioblastoma (all cancers excluded) || id:finn-b-C3_GBM_EXALLC	finn-b-C3_GBM_EXALLC	rs1519491	8.95283e-06	0.2349	0.00115355	19.3223
genus.Coprococcus1.id.11301	Brain glioblastoma (all cancers excluded) || id:finn-b-C3_GBM_EXALLC	finn-b-C3_GBM_EXALLC	rs1576241	3.32862e-06	0.2501	0.00129595	21.7056
genus.Coprococcus1.id.11301	Brain glioblastoma (all cancers excluded) || id:finn-b-C3_GBM_EXALLC	finn-b-C3_GBM_EXALLC	rs1762123	8.01468e-06	0.3018	0.00120407	20.1588
genus.Coprococcus1.id.11301	Brain glioblastoma (all cancers excluded) || id:finn-b-C3_GBM_EXALLC	finn-b-C3_GBM_EXALLC	rs2907920	7.65327e-06	0.258	0.00121915	19.5766
genus.Coprococcus1.id.11301	Brain glioblastoma (all cancers excluded) || id:finn-b-C3_GBM_EXALLC	finn-b-C3_GBM_EXALLC	rs4277593	1.13969e-07	0.1466	0.00170213	28.387
genus.Coprococcus1.id.11301	Brain glioblastoma (all cancers excluded) || id:finn-b-C3_GBM_EXALLC	finn-b-C3_GBM_EXALLC	rs56405618	1.57195e-06	0.7405	0.00140803	23.0918
genus.Coprococcus1.id.11301	Brain glioblastoma (all cancers excluded) || id:finn-b-C3_GBM_EXALLC	finn-b-C3_GBM_EXALLC	rs73031725	1.97917e-06	0.9597	0.00307938	22.2524
genus.Coprococcus1.id.11301	Brain glioblastoma (all cancers excluded) || id:finn-b-C3_GBM_EXALLC	finn-b-C3_GBM_EXALLC	rs73167075	8.56864e-06	0.2936	0.00120476	20.1812
genus.Coprococcus1.id.11301	Brain glioblastoma (all cancers excluded) || id:finn-b-C3_GBM_EXALLC	finn-b-C3_GBM_EXALLC	rs74101919	1.03291e-06	0.5125	0.00147439	24.7029
genus.Coprococcus1.id.11301	Brain glioblastoma (all cancers excluded) || id:finn-b-C3_GBM_EXALLC	finn-b-C3_GBM_EXALLC	rs946513	8.61855e-06	0.3833	0.00462666	20.0243
genus.Coprococcus2.id.11302	Brain glioblastoma (all cancers excluded) || id:finn-b-C3_GBM_EXALLC	finn-b-C3_GBM_EXALLC	rs10070053	7.64883e-06	0.2424	0.00167704	19.2697
genus.Coprococcus2.id.11302	Brain glioblastoma (all cancers excluded) || id:finn-b-C3_GBM_EXALLC	finn-b-C3_GBM_EXALLC	rs12634070	9.95104e-06	0.722099	0.0017376	19.9388
genus.Coprococcus2.id.11302	Brain glioblastoma (all cancers excluded) || id:finn-b-C3_GBM_EXALLC	finn-b-C3_GBM_EXALLC	rs2482516	4.72333e-06	0.6064	0.00182563	20.9984
genus.Coprococcus2.id.11302	Brain glioblastoma (all cancers excluded) || id:finn-b-C3_GBM_EXALLC	finn-b-C3_GBM_EXALLC	rs35890118	8.25962e-06	0.6148	0.00176583	20.3005
genus.Coprococcus2.id.11302	Brain glioblastoma (all cancers excluded) || id:finn-b-C3_GBM_EXALLC	finn-b-C3_GBM_EXALLC	rs61823518	6.68258e-06	0.1766	0.00178311	19.6099
genus.Coprococcus2.id.11302	Brain glioblastoma (all cancers excluded) || id:finn-b-C3_GBM_EXALLC	finn-b-C3_GBM_EXALLC	rs6677933	1.18501e-06	0.0887994	0.00208524	23.9906
genus.Coprococcus2.id.11302	Brain glioblastoma (all cancers excluded) || id:finn-b-C3_GBM_EXALLC	finn-b-C3_GBM_EXALLC	rs72680320	2.27115e-06	0.3296	0.00197323	21.7623
genus.Coprococcus2.id.11302	Brain glioblastoma (all cancers excluded) || id:finn-b-C3_GBM_EXALLC	finn-b-C3_GBM_EXALLC	rs9426473	6.30687e-06	0.5259	0.00175935	20.24
genus.Coprococcus3.id.11303	Brain glioblastoma (all cancers excluded) || id:finn-b-C3_GBM_EXALLC	finn-b-C3_GBM_EXALLC	rs10810043	9.27424e-06	0.00802103	0.00124751	19.7739
genus.Coprococcus3.id.11303	Brain glioblastoma (all cancers excluded) || id:finn-b-C3_GBM_EXALLC	finn-b-C3_GBM_EXALLC	rs11077359	9.63598e-06	0.1534	0.00122148	18.8044
genus.Coprococcus3.id.11303	Brain glioblastoma (all cancers excluded) || id:finn-b-C3_GBM_EXALLC	finn-b-C3_GBM_EXALLC	rs11080344	4.78692e-06	0.3856	0.00131851	20.9036
genus.Coprococcus3.id.11303	Brain glioblastoma (all cancers excluded) || id:finn-b-C3_GBM_EXALLC	finn-b-C3_GBM_EXALLC	rs13247359	7.32611e-06	0.663399	0.00129481	20.5247
genus.Coprococcus3.id.11303	Brain glioblastoma (all cancers excluded) || id:finn-b-C3_GBM_EXALLC	finn-b-C3_GBM_EXALLC	rs13394391	2.20317e-06	0.7133	0.00139311	22.0864
genus.Coprococcus3.id.11303	Brain glioblastoma (all cancers excluded) || id:finn-b-C3_GBM_EXALLC	finn-b-C3_GBM_EXALLC	rs178271	7.81088e-07	0.8622	0.00225275	24.3665
genus.Coprococcus3.id.11303	Brain glioblastoma (all cancers excluded) || id:finn-b-C3_GBM_EXALLC	finn-b-C3_GBM_EXALLC	rs4575475	7.04284e-06	0.0911507	0.00133223	20.2128
genus.Coprococcus3.id.11303	Brain glioblastoma (all cancers excluded) || id:finn-b-C3_GBM_EXALLC	finn-b-C3_GBM_EXALLC	rs7521171	4.32242e-06	0.7865	0.00137382	21.2822
genus.Coprococcus3.id.11303	Brain glioblastoma (all cancers excluded) || id:finn-b-C3_GBM_EXALLC	finn-b-C3_GBM_EXALLC	rs8100692	4.16459e-07	0.1906	0.00163305	25.8885
genus.DefluviitaleaceaeUCG011.id.11287	Brain glioblastoma (all cancers excluded) || id:finn-b-C3_GBM_EXALLC	finn-b-C3_GBM_EXALLC	rs112893842	1.44535e-06	0.1842	0.00291203	23.8929
genus.DefluviitaleaceaeUCG011.id.11287	Brain glioblastoma (all cancers excluded) || id:finn-b-C3_GBM_EXALLC	finn-b-C3_GBM_EXALLC	rs1582238	1.56775e-06	0.4671	0.0028936	23.1609
genus.DefluviitaleaceaeUCG011.id.11287	Brain glioblastoma (all cancers excluded) || id:finn-b-C3_GBM_EXALLC	finn-b-C3_GBM_EXALLC	rs2892880	6.82881e-06	0.7792	0.00246984	20.2533
genus.DefluviitaleaceaeUCG011.id.11287	Brain glioblastoma (all cancers excluded) || id:finn-b-C3_GBM_EXALLC	finn-b-C3_GBM_EXALLC	rs4344384	4.83238e-06	0.1252	0.00255838	20.9761
genus.DefluviitaleaceaeUCG011.id.11287	Brain glioblastoma (all cancers excluded) || id:finn-b-C3_GBM_EXALLC	finn-b-C3_GBM_EXALLC	rs4677103	9.59557e-07	0.6334	0.00306906	24.5696
genus.DefluviitaleaceaeUCG011.id.11287	Brain glioblastoma (all cancers excluded) || id:finn-b-C3_GBM_EXALLC	finn-b-C3_GBM_EXALLC	rs55658617	2.15292e-06	0.2835	0.00346579	23.1659
genus.DefluviitaleaceaeUCG011.id.11287	Brain glioblastoma (all cancers excluded) || id:finn-b-C3_GBM_EXALLC	finn-b-C3_GBM_EXALLC	rs72731813	4.33116e-07	0.540201	0.00322957	25.1588
genus.DefluviitaleaceaeUCG011.id.11287	Brain glioblastoma (all cancers excluded) || id:finn-b-C3_GBM_EXALLC	finn-b-C3_GBM_EXALLC	rs9608282	2.52045e-06	0.6609	0.00293758	22.7273
genus.DefluviitaleaceaeUCG011.id.11287	Brain glioblastoma (all cancers excluded) || id:finn-b-C3_GBM_EXALLC	finn-b-C3_GBM_EXALLC	rs9725395	3.51921e-06	0.8972	0.00272765	21.9055
genus.Desulfovibrio.id.3173	Brain glioblastoma (all cancers excluded) || id:finn-b-C3_GBM_EXALLC	finn-b-C3_GBM_EXALLC	rs12031543	6.54764e-06	0.336	0.00229369	20.3527
genus.Desulfovibrio.id.3173	Brain glioblastoma (all cancers excluded) || id:finn-b-C3_GBM_EXALLC	finn-b-C3_GBM_EXALLC	rs13066142	3.78665e-06	0.5767	0.0024343	22.5453
genus.Desulfovibrio.id.3173	Brain glioblastoma (all cancers excluded) || id:finn-b-C3_GBM_EXALLC	finn-b-C3_GBM_EXALLC	rs16863365	1.7945e-06	0.7966	0.00264056	23.2296
genus.Desulfovibrio.id.3173	Brain glioblastoma (all cancers excluded) || id:finn-b-C3_GBM_EXALLC	finn-b-C3_GBM_EXALLC	rs2032031	9.14277e-06	0.2141	0.00209532	19.3993
genus.Desulfovibrio.id.3173	Brain glioblastoma (all cancers excluded) || id:finn-b-C3_GBM_EXALLC	finn-b-C3_GBM_EXALLC	rs2590913	6.65421e-06	0.782899	0.0028598	20.7156
genus.Desulfovibrio.id.3173	Brain glioblastoma (all cancers excluded) || id:finn-b-C3_GBM_EXALLC	finn-b-C3_GBM_EXALLC	rs2853179	2.42439e-06	0.2023	0.00242095	21.7128
genus.Desulfovibrio.id.3173	Brain glioblastoma (all cancers excluded) || id:finn-b-C3_GBM_EXALLC	finn-b-C3_GBM_EXALLC	rs4797774	5.64315e-06	0.569	0.00584988	20.4421
genus.Desulfovibrio.id.3173	Brain glioblastoma (all cancers excluded) || id:finn-b-C3_GBM_EXALLC	finn-b-C3_GBM_EXALLC	rs6580353	4.93857e-06	0.5274	0.00222768	20.6275
genus.Desulfovibrio.id.3173	Brain glioblastoma (all cancers excluded) || id:finn-b-C3_GBM_EXALLC	finn-b-C3_GBM_EXALLC	rs72647089	8.29763e-06	0.9051	0.0022028	19.8314
genus.Desulfovibrio.id.3173	Brain glioblastoma (all cancers excluded) || id:finn-b-C3_GBM_EXALLC	finn-b-C3_GBM_EXALLC	rs7729080	9.95869e-06	0.8277	0.00214528	19.8628
genus.Dialister.id.2183	Brain glioblastoma (all cancers excluded) || id:finn-b-C3_GBM_EXALLC	finn-b-C3_GBM_EXALLC	rs10138457	7.88122e-06	0.0881698	0.00169561	18.6257
genus.Dialister.id.2183	Brain glioblastoma (all cancers excluded) || id:finn-b-C3_GBM_EXALLC	finn-b-C3_GBM_EXALLC	rs10938938	7.37063e-06	0.112	0.00179331	20.4786
genus.Dialister.id.2183	Brain glioblastoma (all cancers excluded) || id:finn-b-C3_GBM_EXALLC	finn-b-C3_GBM_EXALLC	rs11071887	5.91407e-06	0.578801	0.00170664	20.4925
genus.Dialister.id.2183	Brain glioblastoma (all cancers excluded) || id:finn-b-C3_GBM_EXALLC	finn-b-C3_GBM_EXALLC	rs11166701	5.50746e-07	0.8357	0.00210288	24.6934
genus.Dialister.id.2183	Brain glioblastoma (all cancers excluded) || id:finn-b-C3_GBM_EXALLC	finn-b-C3_GBM_EXALLC	rs2314294	8.07899e-06	0.8675	0.00175907	19.9778
genus.Dialister.id.2183	Brain glioblastoma (all cancers excluded) || id:finn-b-C3_GBM_EXALLC	finn-b-C3_GBM_EXALLC	rs2435610	5.93269e-06	0.681	0.0016985	20.3861
genus.Dialister.id.2183	Brain glioblastoma (all cancers excluded) || id:finn-b-C3_GBM_EXALLC	finn-b-C3_GBM_EXALLC	rs4747450	5.83729e-06	0.875	0.00170642	20.4864
genus.Dialister.id.2183	Brain glioblastoma (all cancers excluded) || id:finn-b-C3_GBM_EXALLC	finn-b-C3_GBM_EXALLC	rs4753063	4.85684e-06	0.2103	0.00175044	21.0194
genus.Dialister.id.2183	Brain glioblastoma (all cancers excluded) || id:finn-b-C3_GBM_EXALLC	finn-b-C3_GBM_EXALLC	rs75416973	9.46091e-06	0.4562	0.00171091	19.5378
genus.Dialister.id.2183	Brain glioblastoma (all cancers excluded) || id:finn-b-C3_GBM_EXALLC	finn-b-C3_GBM_EXALLC	rs764177	9.60772e-06	0.577301	0.00164409	19.7385
genus.Dialister.id.2183	Brain glioblastoma (all cancers excluded) || id:finn-b-C3_GBM_EXALLC	finn-b-C3_GBM_EXALLC	rs76680460	8.19213e-06	0.606801	0.00272387	19.5944
genus.Dorea.id.1997	Brain glioblastoma (all cancers excluded) || id:finn-b-C3_GBM_EXALLC	finn-b-C3_GBM_EXALLC	rs11150408	7.05777e-06	0.5597	0.00116284	20.0393
genus.Dorea.id.1997	Brain glioblastoma (all cancers excluded) || id:finn-b-C3_GBM_EXALLC	finn-b-C3_GBM_EXALLC	rs12537781	9.15137e-06	0.713099	0.00111612	19.6724
genus.Dorea.id.1997	Brain glioblastoma (all cancers excluded) || id:finn-b-C3_GBM_EXALLC	finn-b-C3_GBM_EXALLC	rs13279148	2.25283e-06	0.0714398	0.00127511	22.4744
genus.Dorea.id.1997	Brain glioblastoma (all cancers excluded) || id:finn-b-C3_GBM_EXALLC	finn-b-C3_GBM_EXALLC	rs1899291	4.56686e-06	0.6909	0.00122079	21.5208
genus.Dorea.id.1997	Brain glioblastoma (all cancers excluded) || id:finn-b-C3_GBM_EXALLC	finn-b-C3_GBM_EXALLC	rs3005511	5.28702e-06	0.7665	0.00118636	20.9143
genus.Dorea.id.1997	Brain glioblastoma (all cancers excluded) || id:finn-b-C3_GBM_EXALLC	finn-b-C3_GBM_EXALLC	rs345219	8.8006e-06	0.5157	0.00113167	19.5015
genus.Dorea.id.1997	Brain glioblastoma (all cancers excluded) || id:finn-b-C3_GBM_EXALLC	finn-b-C3_GBM_EXALLC	rs3752849	7.68057e-06	0.717	0.00374984	20.0242
genus.Dorea.id.1997	Brain glioblastoma (all cancers excluded) || id:finn-b-C3_GBM_EXALLC	finn-b-C3_GBM_EXALLC	rs4793307	4.0069e-06	0.3504	0.00124723	21.9762
genus.Dorea.id.1997	Brain glioblastoma (all cancers excluded) || id:finn-b-C3_GBM_EXALLC	finn-b-C3_GBM_EXALLC	rs62503162	7.46605e-07	0.9905	0.00154684	25.11
genus.Dorea.id.1997	Brain glioblastoma (all cancers excluded) || id:finn-b-C3_GBM_EXALLC	finn-b-C3_GBM_EXALLC	rs73729431	3.1674e-06	0.6878	0.00218302	20.9897
genus.Eggerthella.id.819	Brain glioblastoma (all cancers excluded) || id:finn-b-C3_GBM_EXALLC	finn-b-C3_GBM_EXALLC	rs112205261	3.34648e-06	0.4807	0.00431788	21.8305
genus.Eggerthella.id.819	Brain glioblastoma (all cancers excluded) || id:finn-b-C3_GBM_EXALLC	finn-b-C3_GBM_EXALLC	rs13070736	7.61915e-06	0.7915	0.00385035	19.8866
genus.Eggerthella.id.819	Brain glioblastoma (all cancers excluded) || id:finn-b-C3_GBM_EXALLC	finn-b-C3_GBM_EXALLC	rs1784446	5.23136e-06	0.5813	0.00406292	20.989
genus.Eggerthella.id.819	Brain glioblastoma (all cancers excluded) || id:finn-b-C3_GBM_EXALLC	finn-b-C3_GBM_EXALLC	rs2223081	3.88889e-06	0.3735	0.00416372	21.5119
genus.Eggerthella.id.819	Brain glioblastoma (all cancers excluded) || id:finn-b-C3_GBM_EXALLC	finn-b-C3_GBM_EXALLC	rs2240838	7.36205e-07	0.9119	0.00475922	24.6033
genus.Eggerthella.id.819	Brain glioblastoma (all cancers excluded) || id:finn-b-C3_GBM_EXALLC	finn-b-C3_GBM_EXALLC	rs3851328	4.17589e-06	0.1797	0.0040176	20.754
genus.Eggerthella.id.819	Brain glioblastoma (all cancers excluded) || id:finn-b-C3_GBM_EXALLC	finn-b-C3_GBM_EXALLC	rs4985746	5.71461e-06	0.3473	0.00404322	19.9084
genus.Eggerthella.id.819	Brain glioblastoma (all cancers excluded) || id:finn-b-C3_GBM_EXALLC	finn-b-C3_GBM_EXALLC	rs6430926	8.37122e-06	0.1634	0.0038546	19.9087
genus.Eggerthella.id.819	Brain glioblastoma (all cancers excluded) || id:finn-b-C3_GBM_EXALLC	finn-b-C3_GBM_EXALLC	rs67490567	8.94216e-06	0.958	0.00382895	19.5297
genus.Eggerthella.id.819	Brain glioblastoma (all cancers excluded) || id:finn-b-C3_GBM_EXALLC	finn-b-C3_GBM_EXALLC	rs76663501	4.82574e-06	0.6552	0.00443674	21.4448
genus.Eisenbergiella.id.11304	Brain glioblastoma (all cancers excluded) || id:finn-b-C3_GBM_EXALLC	finn-b-C3_GBM_EXALLC	rs11027642	4.91871e-06	0.1624	0.00366052	20.5044
genus.Eisenbergiella.id.11304	Brain glioblastoma (all cancers excluded) || id:finn-b-C3_GBM_EXALLC	finn-b-C3_GBM_EXALLC	rs11079158	7.34849e-06	0.764499	0.0035559	19.9128
genus.Eisenbergiella.id.11304	Brain glioblastoma (all cancers excluded) || id:finn-b-C3_GBM_EXALLC	finn-b-C3_GBM_EXALLC	rs11938607	8.2182e-06	0.1835	0.00363813	20.3786
genus.Eisenbergiella.id.11304	Brain glioblastoma (all cancers excluded) || id:finn-b-C3_GBM_EXALLC	finn-b-C3_GBM_EXALLC	rs12257723	8.85121e-06	0.2714	0.00361978	20.2717
genus.Eisenbergiella.id.11304	Brain glioblastoma (all cancers excluded) || id:finn-b-C3_GBM_EXALLC	finn-b-C3_GBM_EXALLC	rs12710729	9.8441e-06	0.5916	0.00359448	20.1332
genus.Eisenbergiella.id.11304	Brain glioblastoma (all cancers excluded) || id:finn-b-C3_GBM_EXALLC	finn-b-C3_GBM_EXALLC	rs13258851	7.74648e-06	0.2463	0.00366957	20.5553
genus.Eisenbergiella.id.11304	Brain glioblastoma (all cancers excluded) || id:finn-b-C3_GBM_EXALLC	finn-b-C3_GBM_EXALLC	rs1508033	3.22889e-06	0.1468	0.00390284	21.8553
genus.Eisenbergiella.id.11304	Brain glioblastoma (all cancers excluded) || id:finn-b-C3_GBM_EXALLC	finn-b-C3_GBM_EXALLC	rs1553971	5.26837e-06	0.1797	0.00377325	21.1383
genus.Eisenbergiella.id.11304	Brain glioblastoma (all cancers excluded) || id:finn-b-C3_GBM_EXALLC	finn-b-C3_GBM_EXALLC	rs2683098	2.2375e-06	0.9564	0.00405372	22.7118
genus.Eisenbergiella.id.11304	Brain glioblastoma (all cancers excluded) || id:finn-b-C3_GBM_EXALLC	finn-b-C3_GBM_EXALLC	rs3812426	2.71687e-06	0.1585	0.0040229	22.5425
genus.Eisenbergiella.id.11304	Brain glioblastoma (all cancers excluded) || id:finn-b-C3_GBM_EXALLC	finn-b-C3_GBM_EXALLC	rs4462860	4.16221e-06	0.739301	0.00397769	21.7969
genus.Enterorhabdus.id.820	Brain glioblastoma (all cancers excluded) || id:finn-b-C3_GBM_EXALLC	finn-b-C3_GBM_EXALLC	rs10098492	6.40572e-06	0.5497	0.00275021	20.2946
genus.Enterorhabdus.id.820	Brain glioblastoma (all cancers excluded) || id:finn-b-C3_GBM_EXALLC	finn-b-C3_GBM_EXALLC	rs114731706	2.17342e-06	0.0330103	0.00380363	22.7333
genus.Enterorhabdus.id.820	Brain glioblastoma (all cancers excluded) || id:finn-b-C3_GBM_EXALLC	finn-b-C3_GBM_EXALLC	rs2051957	8.89859e-06	0.0470197	0.00261507	19.7221
genus.Enterorhabdus.id.820	Brain glioblastoma (all cancers excluded) || id:finn-b-C3_GBM_EXALLC	finn-b-C3_GBM_EXALLC	rs3017103	2.94044e-06	0.4035	0.00291916	22.0222
genus.Enterorhabdus.id.820	Brain glioblastoma (all cancers excluded) || id:finn-b-C3_GBM_EXALLC	finn-b-C3_GBM_EXALLC	rs73331712	4.84923e-06	0.556	0.00721335	22.5747
genus.Enterorhabdus.id.820	Brain glioblastoma (all cancers excluded) || id:finn-b-C3_GBM_EXALLC	finn-b-C3_GBM_EXALLC	rs77655283	5.88042e-06	0.687	0.00264506	19.8694
genus.Erysipelatoclostridium.id.11381	Brain glioblastoma (all cancers excluded) || id:finn-b-C3_GBM_EXALLC	finn-b-C3_GBM_EXALLC	rs1434153	6.85295e-06	0.6064	0.00208253	20.1592
genus.Erysipelatoclostridium.id.11381	Brain glioblastoma (all cancers excluded) || id:finn-b-C3_GBM_EXALLC	finn-b-C3_GBM_EXALLC	rs16936671	6.04309e-06	0.1526	0.00207611	19.735
genus.Erysipelatoclostridium.id.11381	Brain glioblastoma (all cancers excluded) || id:finn-b-C3_GBM_EXALLC	finn-b-C3_GBM_EXALLC	rs17804233	4.58605e-06	0.2524	0.00215554	21.1289
genus.Erysipelatoclostridium.id.11381	Brain glioblastoma (all cancers excluded) || id:finn-b-C3_GBM_EXALLC	finn-b-C3_GBM_EXALLC	rs2901723	8.79469e-06	0.0632295	0.00204043	19.7508
genus.Erysipelatoclostridium.id.11381	Brain glioblastoma (all cancers excluded) || id:finn-b-C3_GBM_EXALLC	finn-b-C3_GBM_EXALLC	rs340991	3.74942e-06	0.1953	0.00221555	21.714
genus.Erysipelatoclostridium.id.11381	Brain glioblastoma (all cancers excluded) || id:finn-b-C3_GBM_EXALLC	finn-b-C3_GBM_EXALLC	rs3804326	9.85273e-06	0.2706	0.00251083	17.6855
genus.Erysipelatoclostridium.id.11381	Brain glioblastoma (all cancers excluded) || id:finn-b-C3_GBM_EXALLC	finn-b-C3_GBM_EXALLC	rs45480394	7.66155e-06	0.6862	0.00212794	20.4761
genus.Erysipelatoclostridium.id.11381	Brain glioblastoma (all cancers excluded) || id:finn-b-C3_GBM_EXALLC	finn-b-C3_GBM_EXALLC	rs4697572	7.5935e-07	0.0684699	0.00251333	24.6347
genus.Erysipelatoclostridium.id.11381	Brain glioblastoma (all cancers excluded) || id:finn-b-C3_GBM_EXALLC	finn-b-C3_GBM_EXALLC	rs58236560	2.1612e-06	0.1376	0.00239428	22.4786
genus.Erysipelatoclostridium.id.11381	Brain glioblastoma (all cancers excluded) || id:finn-b-C3_GBM_EXALLC	finn-b-C3_GBM_EXALLC	rs61806970	9.0941e-06	0.5429	0.00228061	19.754
genus.Erysipelatoclostridium.id.11381	Brain glioblastoma (all cancers excluded) || id:finn-b-C3_GBM_EXALLC	finn-b-C3_GBM_EXALLC	rs622418	3.68156e-06	0.2817	0.00221895	21.7518
genus.Erysipelatoclostridium.id.11381	Brain glioblastoma (all cancers excluded) || id:finn-b-C3_GBM_EXALLC	finn-b-C3_GBM_EXALLC	rs6474512	3.01546e-06	0.2251	0.0022336	21.8958
genus.Erysipelatoclostridium.id.11381	Brain glioblastoma (all cancers excluded) || id:finn-b-C3_GBM_EXALLC	finn-b-C3_GBM_EXALLC	rs710230	6.3312e-07	0.8607	0.00286895	25.9352
genus.Erysipelatoclostridium.id.11381	Brain glioblastoma (all cancers excluded) || id:finn-b-C3_GBM_EXALLC	finn-b-C3_GBM_EXALLC	rs7221249	4.30951e-09	0.6974	0.00352693	34.6119
genus.Erysipelatoclostridium.id.11381	Brain glioblastoma (all cancers excluded) || id:finn-b-C3_GBM_EXALLC	finn-b-C3_GBM_EXALLC	rs9590927	6.39042e-06	0.0505801	0.00206806	20.2675
genus.ErysipelotrichaceaeUCG003.id.11384	Brain glioblastoma (all cancers excluded) || id:finn-b-C3_GBM_EXALLC	finn-b-C3_GBM_EXALLC	rs10164067	1.13086e-06	0.627001	0.00163549	23.6306
genus.ErysipelotrichaceaeUCG003.id.11384	Brain glioblastoma (all cancers excluded) || id:finn-b-C3_GBM_EXALLC	finn-b-C3_GBM_EXALLC	rs11666127	7.90414e-06	0.5296	0.0014359	19.8597
genus.ErysipelotrichaceaeUCG003.id.11384	Brain glioblastoma (all cancers excluded) || id:finn-b-C3_GBM_EXALLC	finn-b-C3_GBM_EXALLC	rs11994308	1.32563e-06	0.8267	0.00166797	22.6488
genus.ErysipelotrichaceaeUCG003.id.11384	Brain glioblastoma (all cancers excluded) || id:finn-b-C3_GBM_EXALLC	finn-b-C3_GBM_EXALLC	rs12251396	9.51839e-06	0.7601	0.00138716	19.7376
genus.ErysipelotrichaceaeUCG003.id.11384	Brain glioblastoma (all cancers excluded) || id:finn-b-C3_GBM_EXALLC	finn-b-C3_GBM_EXALLC	rs17798136	3.23598e-06	0.1138	0.00280395	20.861
genus.ErysipelotrichaceaeUCG003.id.11384	Brain glioblastoma (all cancers excluded) || id:finn-b-C3_GBM_EXALLC	finn-b-C3_GBM_EXALLC	rs28568391	6.41953e-07	0.715201	0.00165993	24.1788
genus.ErysipelotrichaceaeUCG003.id.11384	Brain glioblastoma (all cancers excluded) || id:finn-b-C3_GBM_EXALLC	finn-b-C3_GBM_EXALLC	rs4758231	6.54912e-06	0.136	0.00137072	20.4353
genus.ErysipelotrichaceaeUCG003.id.11384	Brain glioblastoma (all cancers excluded) || id:finn-b-C3_GBM_EXALLC	finn-b-C3_GBM_EXALLC	rs59068084	3.11742e-06	0.6724	0.00151504	22.0651
genus.ErysipelotrichaceaeUCG003.id.11384	Brain glioblastoma (all cancers excluded) || id:finn-b-C3_GBM_EXALLC	finn-b-C3_GBM_EXALLC	rs59104037	4.48256e-06	0.0233598	0.00145174	21.5838
genus.ErysipelotrichaceaeUCG003.id.11384	Brain glioblastoma (all cancers excluded) || id:finn-b-C3_GBM_EXALLC	finn-b-C3_GBM_EXALLC	rs62403464	3.43738e-06	0.3086	0.0014649	21.8546
genus.ErysipelotrichaceaeUCG003.id.11384	Brain glioblastoma (all cancers excluded) || id:finn-b-C3_GBM_EXALLC	finn-b-C3_GBM_EXALLC	rs6875357	6.69637e-06	0.675	0.00310713	21.9175
genus.ErysipelotrichaceaeUCG003.id.11384	Brain glioblastoma (all cancers excluded) || id:finn-b-C3_GBM_EXALLC	finn-b-C3_GBM_EXALLC	rs73074432	9.9902e-06	0.0889201	0.00135344	19.2652
genus.ErysipelotrichaceaeUCG003.id.11384	Brain glioblastoma (all cancers excluded) || id:finn-b-C3_GBM_EXALLC	finn-b-C3_GBM_EXALLC	rs74988980	8.64276e-06	0.6853	0.00244845	14.5844
genus.ErysipelotrichaceaeUCG003.id.11384	Brain glioblastoma (all cancers excluded) || id:finn-b-C3_GBM_EXALLC	finn-b-C3_GBM_EXALLC	rs75949021	3.57507e-06	0.0485199	0.00304887	20.548
genus.ErysipelotrichaceaeUCG003.id.11384	Brain glioblastoma (all cancers excluded) || id:finn-b-C3_GBM_EXALLC	finn-b-C3_GBM_EXALLC	rs76502207	6.41121e-07	0.3785	0.00231848	24.9537
genus.ErysipelotrichaceaeUCG003.id.11384	Brain glioblastoma (all cancers excluded) || id:finn-b-C3_GBM_EXALLC	finn-b-C3_GBM_EXALLC	rs8053479	5.83413e-06	0.3947	0.00146011	20.195
genus.Escherichia.Shigella.id.3504	Brain glioblastoma (all cancers excluded) || id:finn-b-C3_GBM_EXALLC	finn-b-C3_GBM_EXALLC	rs112767262	8.20636e-06	0.0677298	0.00170257	20.0717
genus.Escherichia.Shigella.id.3504	Brain glioblastoma (all cancers excluded) || id:finn-b-C3_GBM_EXALLC	finn-b-C3_GBM_EXALLC	rs113127095	3.33349e-06	0.2759	0.00257829	21.7938
genus.Escherichia.Shigella.id.3504	Brain glioblastoma (all cancers excluded) || id:finn-b-C3_GBM_EXALLC	finn-b-C3_GBM_EXALLC	rs113513883	5.27716e-06	0.3143	0.00325541	20.5042
genus.Escherichia.Shigella.id.3504	Brain glioblastoma (all cancers excluded) || id:finn-b-C3_GBM_EXALLC	finn-b-C3_GBM_EXALLC	rs1154904	3.03751e-06	0.8293	0.00183325	22.0395
genus.Escherichia.Shigella.id.3504	Brain glioblastoma (all cancers excluded) || id:finn-b-C3_GBM_EXALLC	finn-b-C3_GBM_EXALLC	rs118526	7.99566e-06	0.6028	0.00160946	19.1045
genus.Escherichia.Shigella.id.3504	Brain glioblastoma (all cancers excluded) || id:finn-b-C3_GBM_EXALLC	finn-b-C3_GBM_EXALLC	rs2798105	8.24501e-06	0.416	0.00182289	20.6253
genus.Escherichia.Shigella.id.3504	Brain glioblastoma (all cancers excluded) || id:finn-b-C3_GBM_EXALLC	finn-b-C3_GBM_EXALLC	rs4731451	7.4731e-06	0.6204	0.00169381	20.3585
genus.Escherichia.Shigella.id.3504	Brain glioblastoma (all cancers excluded) || id:finn-b-C3_GBM_EXALLC	finn-b-C3_GBM_EXALLC	rs57024273	9.70464e-06	0.758901	0.00168684	20.0246
genus.Escherichia.Shigella.id.3504	Brain glioblastoma (all cancers excluded) || id:finn-b-C3_GBM_EXALLC	finn-b-C3_GBM_EXALLC	rs592299	4.76927e-06	0.5719	0.00173958	20.8992
genus.Escherichia.Shigella.id.3504	Brain glioblastoma (all cancers excluded) || id:finn-b-C3_GBM_EXALLC	finn-b-C3_GBM_EXALLC	rs73208162	2.19391e-06	0.2019	0.0020788	23.0623
genus.Faecalibacterium.id.2057	Brain glioblastoma (all cancers excluded) || id:finn-b-C3_GBM_EXALLC	finn-b-C3_GBM_EXALLC	rs10927394	7.01885e-06	0.4063	0.00584529	20.5376
genus.Faecalibacterium.id.2057	Brain glioblastoma (all cancers excluded) || id:finn-b-C3_GBM_EXALLC	finn-b-C3_GBM_EXALLC	rs114946999	5.69574e-06	0.5209	0.00131575	20.6463
genus.Faecalibacterium.id.2057	Brain glioblastoma (all cancers excluded) || id:finn-b-C3_GBM_EXALLC	finn-b-C3_GBM_EXALLC	rs11776390	6.39675e-06	0.5211	0.00124222	20.7907
genus.Faecalibacterium.id.2057	Brain glioblastoma (all cancers excluded) || id:finn-b-C3_GBM_EXALLC	finn-b-C3_GBM_EXALLC	rs1271565	1.30169e-06	0.1995	0.00131336	23.1929
genus.Faecalibacterium.id.2057	Brain glioblastoma (all cancers excluded) || id:finn-b-C3_GBM_EXALLC	finn-b-C3_GBM_EXALLC	rs12753492	8.80273e-06	0.2478	0.00104285	18.2929
genus.Faecalibacterium.id.2057	Brain glioblastoma (all cancers excluded) || id:finn-b-C3_GBM_EXALLC	finn-b-C3_GBM_EXALLC	rs2835874	7.54405e-06	0.9713	0.00110537	19.4374
genus.Faecalibacterium.id.2057	Brain glioblastoma (all cancers excluded) || id:finn-b-C3_GBM_EXALLC	finn-b-C3_GBM_EXALLC	rs6910935	1.37848e-06	0.1131	0.00187142	23.6954
genus.Faecalibacterium.id.2057	Brain glioblastoma (all cancers excluded) || id:finn-b-C3_GBM_EXALLC	finn-b-C3_GBM_EXALLC	rs75499067	1.76448e-06	0.2279	0.00525295	23.8899
genus.Faecalibacterium.id.2057	Brain glioblastoma (all cancers excluded) || id:finn-b-C3_GBM_EXALLC	finn-b-C3_GBM_EXALLC	rs79656633	8.13557e-06	0.0196499	0.00223354	20.3215
genus.Faecalibacterium.id.2057	Brain glioblastoma (all cancers excluded) || id:finn-b-C3_GBM_EXALLC	finn-b-C3_GBM_EXALLC	rs9536330	5.33258e-06	0.5423	0.00110628	20.0237
genus.FamilyXIIIAD3011group.id.11293	Brain glioblastoma (all cancers excluded) || id:finn-b-C3_GBM_EXALLC	finn-b-C3_GBM_EXALLC	rs11126423	5.91249e-06	0.4118	0.00154303	21.2232
genus.FamilyXIIIAD3011group.id.11293	Brain glioblastoma (all cancers excluded) || id:finn-b-C3_GBM_EXALLC	finn-b-C3_GBM_EXALLC	rs11736617	9.02048e-06	0.9512	0.00141151	19.4724
genus.FamilyXIIIAD3011group.id.11293	Brain glioblastoma (all cancers excluded) || id:finn-b-C3_GBM_EXALLC	finn-b-C3_GBM_EXALLC	rs12812672	2.55807e-06	0.092151	0.00156579	21.2701
genus.FamilyXIIIAD3011group.id.11293	Brain glioblastoma (all cancers excluded) || id:finn-b-C3_GBM_EXALLC	finn-b-C3_GBM_EXALLC	rs149302	7.4818e-06	0.2001	0.00142979	20.3178
genus.FamilyXIIIAD3011group.id.11293	Brain glioblastoma (all cancers excluded) || id:finn-b-C3_GBM_EXALLC	finn-b-C3_GBM_EXALLC	rs16840310	6.75113e-07	0.518601	0.00174191	24.7765
genus.FamilyXIIIAD3011group.id.11293	Brain glioblastoma (all cancers excluded) || id:finn-b-C3_GBM_EXALLC	finn-b-C3_GBM_EXALLC	rs16940167	3.90837e-06	0.274	0.00147581	20.986
genus.FamilyXIIIAD3011group.id.11293	Brain glioblastoma (all cancers excluded) || id:finn-b-C3_GBM_EXALLC	finn-b-C3_GBM_EXALLC	rs17156849	4.19171e-06	0.1528	0.00158385	21.178
genus.FamilyXIIIAD3011group.id.11293	Brain glioblastoma (all cancers excluded) || id:finn-b-C3_GBM_EXALLC	finn-b-C3_GBM_EXALLC	rs62029761	3.89083e-06	0.8543	0.00224885	21.757
genus.FamilyXIIIAD3011group.id.11293	Brain glioblastoma (all cancers excluded) || id:finn-b-C3_GBM_EXALLC	finn-b-C3_GBM_EXALLC	rs62200412	5.80219e-07	0.1579	0.00174603	23.8908
genus.FamilyXIIIAD3011group.id.11293	Brain glioblastoma (all cancers excluded) || id:finn-b-C3_GBM_EXALLC	finn-b-C3_GBM_EXALLC	rs72730932	6.88766e-07	0.4998	0.00196516	25.7943
genus.FamilyXIIIAD3011group.id.11293	Brain glioblastoma (all cancers excluded) || id:finn-b-C3_GBM_EXALLC	finn-b-C3_GBM_EXALLC	rs739451	7.8781e-06	0.3049	0.00136365	19.3834
genus.FamilyXIIIAD3011group.id.11293	Brain glioblastoma (all cancers excluded) || id:finn-b-C3_GBM_EXALLC	finn-b-C3_GBM_EXALLC	rs9276029	8.92766e-06	0.9973	0.00140577	19.0947
genus.FamilyXIIIAD3011group.id.11293	Brain glioblastoma (all cancers excluded) || id:finn-b-C3_GBM_EXALLC	finn-b-C3_GBM_EXALLC	rs9837139	8.70808e-06	0.2497	0.00147562	19.9872
genus.FamilyXIIIUCG001.id.11294	Brain glioblastoma (all cancers excluded) || id:finn-b-C3_GBM_EXALLC	finn-b-C3_GBM_EXALLC	rs112362903	7.8777e-06	0.5798	0.00232596	19.9963
genus.FamilyXIIIUCG001.id.11294	Brain glioblastoma (all cancers excluded) || id:finn-b-C3_GBM_EXALLC	finn-b-C3_GBM_EXALLC	rs12049454	1.17378e-06	0.8707	0.00182532	23.3081
genus.FamilyXIIIUCG001.id.11294	Brain glioblastoma (all cancers excluded) || id:finn-b-C3_GBM_EXALLC	finn-b-C3_GBM_EXALLC	rs1426266	1.24935e-06	0.0957789	0.00184324	23.5429
genus.FamilyXIIIUCG001.id.11294	Brain glioblastoma (all cancers excluded) || id:finn-b-C3_GBM_EXALLC	finn-b-C3_GBM_EXALLC	rs3842897	5.19705e-06	0.206	0.00173236	21.5272
genus.FamilyXIIIUCG001.id.11294	Brain glioblastoma (all cancers excluded) || id:finn-b-C3_GBM_EXALLC	finn-b-C3_GBM_EXALLC	rs62414802	4.29181e-06	0.9623	0.00161904	20.673
genus.FamilyXIIIUCG001.id.11294	Brain glioblastoma (all cancers excluded) || id:finn-b-C3_GBM_EXALLC	finn-b-C3_GBM_EXALLC	rs7119679	3.52494e-06	0.697599	0.00171891	21.4252
genus.FamilyXIIIUCG001.id.11294	Brain glioblastoma (all cancers excluded) || id:finn-b-C3_GBM_EXALLC	finn-b-C3_GBM_EXALLC	rs76463770	3.77476e-06	0.5298	0.00373017	21.1506
genus.FamilyXIIIUCG001.id.11294	Brain glioblastoma (all cancers excluded) || id:finn-b-C3_GBM_EXALLC	finn-b-C3_GBM_EXALLC	rs8076666	8.0183e-06	0.4888	0.00163037	20.0259
genus.Flavonifractor.id.2059	Brain glioblastoma (all cancers excluded) || id:finn-b-C3_GBM_EXALLC	finn-b-C3_GBM_EXALLC	rs114873521	7.12522e-06	0.3693	0.00213181	19.5563
genus.Flavonifractor.id.2059	Brain glioblastoma (all cancers excluded) || id:finn-b-C3_GBM_EXALLC	finn-b-C3_GBM_EXALLC	rs11811696	2.07346e-06	0.3785	0.00226377	23.1859
genus.Flavonifractor.id.2059	Brain glioblastoma (all cancers excluded) || id:finn-b-C3_GBM_EXALLC	finn-b-C3_GBM_EXALLC	rs12030302	5.6084e-07	0.4488	0.00234163	25.356
genus.Flavonifractor.id.2059	Brain glioblastoma (all cancers excluded) || id:finn-b-C3_GBM_EXALLC	finn-b-C3_GBM_EXALLC	rs34066017	1.52086e-06	0.2908	0.00213261	22.8741
genus.Flavonifractor.id.2059	Brain glioblastoma (all cancers excluded) || id:finn-b-C3_GBM_EXALLC	finn-b-C3_GBM_EXALLC	rs806808	1.17972e-06	0.8364	0.00220573	23.8723
genus.Fusicatenibacter.id.11305	Brain glioblastoma (all cancers excluded) || id:finn-b-C3_GBM_EXALLC	finn-b-C3_GBM_EXALLC	rs10439674	7.68485e-06	0.4847	0.00111301	19.3645
genus.Fusicatenibacter.id.11305	Brain glioblastoma (all cancers excluded) || id:finn-b-C3_GBM_EXALLC	finn-b-C3_GBM_EXALLC	rs167879	5.86893e-06	0.9736	0.00118685	19.6538
genus.Fusicatenibacter.id.11305	Brain glioblastoma (all cancers excluded) || id:finn-b-C3_GBM_EXALLC	finn-b-C3_GBM_EXALLC	rs1864685	4.96161e-06	0.9197	0.00120433	20.9468
genus.Fusicatenibacter.id.11305	Brain glioblastoma (all cancers excluded) || id:finn-b-C3_GBM_EXALLC	finn-b-C3_GBM_EXALLC	rs2025938	2.98832e-06	0.5002	0.00141693	22.1695
genus.Fusicatenibacter.id.11305	Brain glioblastoma (all cancers excluded) || id:finn-b-C3_GBM_EXALLC	finn-b-C3_GBM_EXALLC	rs206581	8.95756e-06	0.1187	0.00113467	19.7453
genus.Fusicatenibacter.id.11305	Brain glioblastoma (all cancers excluded) || id:finn-b-C3_GBM_EXALLC	finn-b-C3_GBM_EXALLC	rs2132128	1.07686e-06	0.2666	0.00133245	23.1729
genus.Fusicatenibacter.id.11305	Brain glioblastoma (all cancers excluded) || id:finn-b-C3_GBM_EXALLC	finn-b-C3_GBM_EXALLC	rs3303	3.93891e-06	0.7783	0.00129232	21.8361
genus.Fusicatenibacter.id.11305	Brain glioblastoma (all cancers excluded) || id:finn-b-C3_GBM_EXALLC	finn-b-C3_GBM_EXALLC	rs4378146	7.20451e-07	0.6503	0.0013924	24.2364
genus.Fusicatenibacter.id.11305	Brain glioblastoma (all cancers excluded) || id:finn-b-C3_GBM_EXALLC	finn-b-C3_GBM_EXALLC	rs60254196	5.46739e-06	0.2577	0.00119268	20.2711
genus.Fusicatenibacter.id.11305	Brain glioblastoma (all cancers excluded) || id:finn-b-C3_GBM_EXALLC	finn-b-C3_GBM_EXALLC	rs62187631	4.54526e-06	0.5938	0.00120372	19.9094
genus.Fusicatenibacter.id.11305	Brain glioblastoma (all cancers excluded) || id:finn-b-C3_GBM_EXALLC	finn-b-C3_GBM_EXALLC	rs62353480	1.56768e-06	0.7296	0.00143783	23.2069
genus.Fusicatenibacter.id.11305	Brain glioblastoma (all cancers excluded) || id:finn-b-C3_GBM_EXALLC	finn-b-C3_GBM_EXALLC	rs6515626	7.28654e-06	0.9983	0.00260813	20.3809
genus.Fusicatenibacter.id.11305	Brain glioblastoma (all cancers excluded) || id:finn-b-C3_GBM_EXALLC	finn-b-C3_GBM_EXALLC	rs704418	7.77428e-07	0.981	0.00143764	23.9337
genus.Fusicatenibacter.id.11305	Brain glioblastoma (all cancers excluded) || id:finn-b-C3_GBM_EXALLC	finn-b-C3_GBM_EXALLC	rs73103914	8.29563e-06	0.8822	0.00113398	19.7333
genus.Fusicatenibacter.id.11305	Brain glioblastoma (all cancers excluded) || id:finn-b-C3_GBM_EXALLC	finn-b-C3_GBM_EXALLC	rs792108	8.49535e-06	0.3526	0.00117302	19.9366
genus.Fusicatenibacter.id.11305	Brain glioblastoma (all cancers excluded) || id:finn-b-C3_GBM_EXALLC	finn-b-C3_GBM_EXALLC	rs8028026	8.0633e-06	0.3189	0.0011643	19.2566
genus.Fusicatenibacter.id.11305	Brain glioblastoma (all cancers excluded) || id:finn-b-C3_GBM_EXALLC	finn-b-C3_GBM_EXALLC	rs8063430	4.9289e-06	0.8692	0.00140773	21.9211
genus.Fusicatenibacter.id.11305	Brain glioblastoma (all cancers excluded) || id:finn-b-C3_GBM_EXALLC	finn-b-C3_GBM_EXALLC	rs9905659	7.30993e-06	0.98	0.00116949	20.3518
genus.Gordonibacter.id.821	Brain glioblastoma (all cancers excluded) || id:finn-b-C3_GBM_EXALLC	finn-b-C3_GBM_EXALLC	rs13412653	8.61141e-06	0.2821	0.00540424	20.2184
genus.Gordonibacter.id.821	Brain glioblastoma (all cancers excluded) || id:finn-b-C3_GBM_EXALLC	finn-b-C3_GBM_EXALLC	rs16955299	6.37019e-06	0.167	0.00571387	20.5157
genus.Gordonibacter.id.821	Brain glioblastoma (all cancers excluded) || id:finn-b-C3_GBM_EXALLC	finn-b-C3_GBM_EXALLC	rs322296	4.02422e-06	0.1881	0.0062031	22.4268
genus.Gordonibacter.id.821	Brain glioblastoma (all cancers excluded) || id:finn-b-C3_GBM_EXALLC	finn-b-C3_GBM_EXALLC	rs35042269	8.10852e-06	0.8038	0.00552842	19.974
genus.Gordonibacter.id.821	Brain glioblastoma (all cancers excluded) || id:finn-b-C3_GBM_EXALLC	finn-b-C3_GBM_EXALLC	rs3765837	7.16906e-06	0.9808	0.0054115	19.3371
genus.Gordonibacter.id.821	Brain glioblastoma (all cancers excluded) || id:finn-b-C3_GBM_EXALLC	finn-b-C3_GBM_EXALLC	rs4596722	9.0568e-06	0.9956	0.00527645	19.7378
genus.Gordonibacter.id.821	Brain glioblastoma (all cancers excluded) || id:finn-b-C3_GBM_EXALLC	finn-b-C3_GBM_EXALLC	rs61934597	8.36672e-06	0.2971	0.00532087	19.6962
genus.Gordonibacter.id.821	Brain glioblastoma (all cancers excluded) || id:finn-b-C3_GBM_EXALLC	finn-b-C3_GBM_EXALLC	rs71545975	7.03944e-06	0.4233	0.00577059	20.6277
genus.Gordonibacter.id.821	Brain glioblastoma (all cancers excluded) || id:finn-b-C3_GBM_EXALLC	finn-b-C3_GBM_EXALLC	rs72714787	1.42889e-06	0.1515	0.00617727	23.1285
genus.Gordonibacter.id.821	Brain glioblastoma (all cancers excluded) || id:finn-b-C3_GBM_EXALLC	finn-b-C3_GBM_EXALLC	rs72939513	7.98199e-06	0.8075	0.00550832	19.0148
genus.Gordonibacter.id.821	Brain glioblastoma (all cancers excluded) || id:finn-b-C3_GBM_EXALLC	finn-b-C3_GBM_EXALLC	rs7294633	3.43763e-07	0.1426	0.00706786	26.4867
genus.Gordonibacter.id.821	Brain glioblastoma (all cancers excluded) || id:finn-b-C3_GBM_EXALLC	finn-b-C3_GBM_EXALLC	rs768830	7.75583e-06	0.9237	0.00539976	20.2016
genus.Haemophilus.id.3698	Brain glioblastoma (all cancers excluded) || id:finn-b-C3_GBM_EXALLC	finn-b-C3_GBM_EXALLC	rs10781340	4.32266e-06	0.00322203	0.00240684	21.7983
genus.Haemophilus.id.3698	Brain glioblastoma (all cancers excluded) || id:finn-b-C3_GBM_EXALLC	finn-b-C3_GBM_EXALLC	rs111582866	1.27347e-06	0.8361	0.00271839	22.8095
genus.Haemophilus.id.3698	Brain glioblastoma (all cancers excluded) || id:finn-b-C3_GBM_EXALLC	finn-b-C3_GBM_EXALLC	rs35509	2.00952e-06	0.7039	0.0026935	22.7622
genus.Haemophilus.id.3698	Brain glioblastoma (all cancers excluded) || id:finn-b-C3_GBM_EXALLC	finn-b-C3_GBM_EXALLC	rs4822728	3.47849e-06	0.1343	0.00237835	21.7351
genus.Haemophilus.id.3698	Brain glioblastoma (all cancers excluded) || id:finn-b-C3_GBM_EXALLC	finn-b-C3_GBM_EXALLC	rs76022354	1.83031e-06	0.4914	0.0064317	23.4076
genus.Haemophilus.id.3698	Brain glioblastoma (all cancers excluded) || id:finn-b-C3_GBM_EXALLC	finn-b-C3_GBM_EXALLC	rs78909003	1.66745e-06	0.5144	0.00666516	23.867
genus.Haemophilus.id.3698	Brain glioblastoma (all cancers excluded) || id:finn-b-C3_GBM_EXALLC	finn-b-C3_GBM_EXALLC	rs9328464	1.42269e-06	0.157	0.00258296	23.6098
genus.Haemophilus.id.3698	Brain glioblastoma (all cancers excluded) || id:finn-b-C3_GBM_EXALLC	finn-b-C3_GBM_EXALLC	rs9382510	7.12051e-08	0.4603	0.00320808	29.3358
genus.Haemophilus.id.3698	Brain glioblastoma (all cancers excluded) || id:finn-b-C3_GBM_EXALLC	finn-b-C3_GBM_EXALLC	rs9895850	2.1406e-06	0.713099	0.00464659	21.4274
genus.Holdemanella.id.11393	Brain glioblastoma (all cancers excluded) || id:finn-b-C3_GBM_EXALLC	finn-b-C3_GBM_EXALLC	rs12513188	4.6548e-06	0.9301	0.00277492	21.4208
genus.Holdemanella.id.11393	Brain glioblastoma (all cancers excluded) || id:finn-b-C3_GBM_EXALLC	finn-b-C3_GBM_EXALLC	rs17586763	7.71949e-06	0.121	0.00517363	19.84
genus.Holdemanella.id.11393	Brain glioblastoma (all cancers excluded) || id:finn-b-C3_GBM_EXALLC	finn-b-C3_GBM_EXALLC	rs1926302	7.50141e-06	0.0575997	0.0028183	21.7622
genus.Holdemanella.id.11393	Brain glioblastoma (all cancers excluded) || id:finn-b-C3_GBM_EXALLC	finn-b-C3_GBM_EXALLC	rs34187114	5.13495e-06	0.5219	0.0027676	21.3752
genus.Holdemanella.id.11393	Brain glioblastoma (all cancers excluded) || id:finn-b-C3_GBM_EXALLC	finn-b-C3_GBM_EXALLC	rs35228298	7.29849e-06	0.3978	0.00283938	21.225
genus.Holdemanella.id.11393	Brain glioblastoma (all cancers excluded) || id:finn-b-C3_GBM_EXALLC	finn-b-C3_GBM_EXALLC	rs4541991	2.10094e-06	0.1007	0.00296195	22.7411
genus.Holdemanella.id.11393	Brain glioblastoma (all cancers excluded) || id:finn-b-C3_GBM_EXALLC	finn-b-C3_GBM_EXALLC	rs607782	7.19447e-07	0.8771	0.00327754	24.5111
genus.Holdemanella.id.11393	Brain glioblastoma (all cancers excluded) || id:finn-b-C3_GBM_EXALLC	finn-b-C3_GBM_EXALLC	rs62113381	5.53879e-06	0.5975	0.00281736	20.6474
genus.Holdemanella.id.11393	Brain glioblastoma (all cancers excluded) || id:finn-b-C3_GBM_EXALLC	finn-b-C3_GBM_EXALLC	rs73011279	1.36046e-06	0.2778	0.00311185	23.2681
genus.Holdemanella.id.11393	Brain glioblastoma (all cancers excluded) || id:finn-b-C3_GBM_EXALLC	finn-b-C3_GBM_EXALLC	rs75764681	1.94273e-06	0.256	0.0073835	22.3227
genus.Holdemanella.id.11393	Brain glioblastoma (all cancers excluded) || id:finn-b-C3_GBM_EXALLC	finn-b-C3_GBM_EXALLC	rs8113760	4.62395e-06	0.2855	0.00277606	20.7504
genus.Holdemania.id.2157	Brain glioblastoma (all cancers excluded) || id:finn-b-C3_GBM_EXALLC	finn-b-C3_GBM_EXALLC	rs10885477	8.59833e-06	0.679201	0.00230047	20.0325
genus.Holdemania.id.2157	Brain glioblastoma (all cancers excluded) || id:finn-b-C3_GBM_EXALLC	finn-b-C3_GBM_EXALLC	rs11080063	6.66887e-06	0.9536	0.00216068	19.7069
genus.Holdemania.id.2157	Brain glioblastoma (all cancers excluded) || id:finn-b-C3_GBM_EXALLC	finn-b-C3_GBM_EXALLC	rs111745969	3.70776e-06	0.6494	0.00249779	20.6108
genus.Holdemania.id.2157	Brain glioblastoma (all cancers excluded) || id:finn-b-C3_GBM_EXALLC	finn-b-C3_GBM_EXALLC	rs113593397	9.35728e-06	0.4239	0.00250417	20.8218
genus.Holdemania.id.2157	Brain glioblastoma (all cancers excluded) || id:finn-b-C3_GBM_EXALLC	finn-b-C3_GBM_EXALLC	rs116500994	2.34479e-06	0.8758	0.00260006	21.9757
genus.Holdemania.id.2157	Brain glioblastoma (all cancers excluded) || id:finn-b-C3_GBM_EXALLC	finn-b-C3_GBM_EXALLC	rs12701617	9.51844e-06	0.9159	0.00214183	19.541
genus.Holdemania.id.2157	Brain glioblastoma (all cancers excluded) || id:finn-b-C3_GBM_EXALLC	finn-b-C3_GBM_EXALLC	rs1867876	2.7388e-07	0.4187	0.00295636	27.0034
genus.Holdemania.id.2157	Brain glioblastoma (all cancers excluded) || id:finn-b-C3_GBM_EXALLC	finn-b-C3_GBM_EXALLC	rs4146507	7.22973e-06	0.05319	0.00220934	20.1628
genus.Holdemania.id.2157	Brain glioblastoma (all cancers excluded) || id:finn-b-C3_GBM_EXALLC	finn-b-C3_GBM_EXALLC	rs73139538	7.77178e-06	0.8983	0.00253711	20.5851
genus.Holdemania.id.2157	Brain glioblastoma (all cancers excluded) || id:finn-b-C3_GBM_EXALLC	finn-b-C3_GBM_EXALLC	rs77293403	1.77466e-06	0.8437	0.00304698	23.1758
genus.Holdemania.id.2157	Brain glioblastoma (all cancers excluded) || id:finn-b-C3_GBM_EXALLC	finn-b-C3_GBM_EXALLC	rs80149660	6.04217e-06	0.0404399	0.00609673	20.1261
genus.Holdemania.id.2157	Brain glioblastoma (all cancers excluded) || id:finn-b-C3_GBM_EXALLC	finn-b-C3_GBM_EXALLC	rs9500080	4.08515e-07	0.8829	0.00293886	26.8343
genus.Holdemania.id.2157	Brain glioblastoma (all cancers excluded) || id:finn-b-C3_GBM_EXALLC	finn-b-C3_GBM_EXALLC	rs9529719	5.96669e-06	0.0818502	0.00233131	21.2762
genus.Holdemania.id.2157	Brain glioblastoma (all cancers excluded) || id:finn-b-C3_GBM_EXALLC	finn-b-C3_GBM_EXALLC	rs967319	8.38155e-06	0.0604004	0.0021812	19.9054
genus.Howardella.id.2000	Brain glioblastoma (all cancers excluded) || id:finn-b-C3_GBM_EXALLC	finn-b-C3_GBM_EXALLC	rs10048062	8.58873e-06	0.708401	0.00501988	19.1617
genus.Howardella.id.2000	Brain glioblastoma (all cancers excluded) || id:finn-b-C3_GBM_EXALLC	finn-b-C3_GBM_EXALLC	rs12452946	3.80393e-06	0.5469	0.00559213	21.3584
genus.Howardella.id.2000	Brain glioblastoma (all cancers excluded) || id:finn-b-C3_GBM_EXALLC	finn-b-C3_GBM_EXALLC	rs1484873	2.55918e-06	0.163	0.00665642	24.1639
genus.Howardella.id.2000	Brain glioblastoma (all cancers excluded) || id:finn-b-C3_GBM_EXALLC	finn-b-C3_GBM_EXALLC	rs17167098	1.12323e-06	0.9861	0.00641201	23.1289
genus.Howardella.id.2000	Brain glioblastoma (all cancers excluded) || id:finn-b-C3_GBM_EXALLC	finn-b-C3_GBM_EXALLC	rs2154047	9.97042e-06	0.4846	0.00576564	20.9985
genus.Howardella.id.2000	Brain glioblastoma (all cancers excluded) || id:finn-b-C3_GBM_EXALLC	finn-b-C3_GBM_EXALLC	rs36081916	4.7004e-06	0.5378	0.00624939	20.2119
genus.Howardella.id.2000	Brain glioblastoma (all cancers excluded) || id:finn-b-C3_GBM_EXALLC	finn-b-C3_GBM_EXALLC	rs3791893	9.49716e-06	0.704901	0.00489727	18.6668
genus.Howardella.id.2000	Brain glioblastoma (all cancers excluded) || id:finn-b-C3_GBM_EXALLC	finn-b-C3_GBM_EXALLC	rs609430	3.34484e-06	0.7851	0.00573782	21.9065
genus.Howardella.id.2000	Brain glioblastoma (all cancers excluded) || id:finn-b-C3_GBM_EXALLC	finn-b-C3_GBM_EXALLC	rs672217	3.52468e-06	0.8061	0.00605447	21.9837
genus.Hungatella.id.11306	Brain glioblastoma (all cancers excluded) || id:finn-b-C3_GBM_EXALLC	finn-b-C3_GBM_EXALLC	rs10044993	8.06668e-06	0.1908	0.00459025	19.4002
genus.Hungatella.id.11306	Brain glioblastoma (all cancers excluded) || id:finn-b-C3_GBM_EXALLC	finn-b-C3_GBM_EXALLC	rs13128780	1.74998e-06	0.7683	0.00569753	22.9035
genus.Hungatella.id.11306	Brain glioblastoma (all cancers excluded) || id:finn-b-C3_GBM_EXALLC	finn-b-C3_GBM_EXALLC	rs13249325	9.69162e-06	0.2049	0.00463693	19.5984
genus.Hungatella.id.11306	Brain glioblastoma (all cancers excluded) || id:finn-b-C3_GBM_EXALLC	finn-b-C3_GBM_EXALLC	rs17092615	7.37677e-06	0.5471	0.00503854	20.2917
genus.Hungatella.id.11306	Brain glioblastoma (all cancers excluded) || id:finn-b-C3_GBM_EXALLC	finn-b-C3_GBM_EXALLC	rs72759041	3.86095e-06	0.5109	0.00507322	19.9272
genus.Intestinibacter.id.11345	Brain glioblastoma (all cancers excluded) || id:finn-b-C3_GBM_EXALLC	finn-b-C3_GBM_EXALLC	rs10805326	3.54544e-08	0.4288	0.00249748	30.7984
genus.Intestinibacter.id.11345	Brain glioblastoma (all cancers excluded) || id:finn-b-C3_GBM_EXALLC	finn-b-C3_GBM_EXALLC	rs11109097	5.49484e-06	0.0526696	0.0017054	20.3016
genus.Intestinibacter.id.11345	Brain glioblastoma (all cancers excluded) || id:finn-b-C3_GBM_EXALLC	finn-b-C3_GBM_EXALLC	rs118030283	2.67439e-06	0.663599	0.00247355	21.8907
genus.Intestinibacter.id.11345	Brain glioblastoma (all cancers excluded) || id:finn-b-C3_GBM_EXALLC	finn-b-C3_GBM_EXALLC	rs16938435	1.80097e-06	0.494899	0.00184217	22.7023
genus.Intestinibacter.id.11345	Brain glioblastoma (all cancers excluded) || id:finn-b-C3_GBM_EXALLC	finn-b-C3_GBM_EXALLC	rs2098844	6.78879e-06	0.207	0.00163023	20.0667
genus.Intestinibacter.id.11345	Brain glioblastoma (all cancers excluded) || id:finn-b-C3_GBM_EXALLC	finn-b-C3_GBM_EXALLC	rs2702387	4.25994e-06	0.3957	0.00172252	21.2046
genus.Intestinibacter.id.11345	Brain glioblastoma (all cancers excluded) || id:finn-b-C3_GBM_EXALLC	finn-b-C3_GBM_EXALLC	rs4327025	1.64326e-07	0.7366	0.002234	27.5419
genus.Intestinibacter.id.11345	Brain glioblastoma (all cancers excluded) || id:finn-b-C3_GBM_EXALLC	finn-b-C3_GBM_EXALLC	rs447950	5.63911e-06	0.5107	0.00171554	21.1391
genus.Intestinibacter.id.11345	Brain glioblastoma (all cancers excluded) || id:finn-b-C3_GBM_EXALLC	finn-b-C3_GBM_EXALLC	rs478972	1.81991e-06	0.4067	0.00222682	23.0566
genus.Intestinibacter.id.11345	Brain glioblastoma (all cancers excluded) || id:finn-b-C3_GBM_EXALLC	finn-b-C3_GBM_EXALLC	rs6062862	6.67984e-06	0.738599	0.00167136	20.4029
genus.Intestinibacter.id.11345	Brain glioblastoma (all cancers excluded) || id:finn-b-C3_GBM_EXALLC	finn-b-C3_GBM_EXALLC	rs62430350	6.84229e-06	0.7952	0.00240992	18.4756
genus.Intestinibacter.id.11345	Brain glioblastoma (all cancers excluded) || id:finn-b-C3_GBM_EXALLC	finn-b-C3_GBM_EXALLC	rs68093214	9.25769e-06	0.692599	0.00163996	19.5213
genus.Intestinibacter.id.11345	Brain glioblastoma (all cancers excluded) || id:finn-b-C3_GBM_EXALLC	finn-b-C3_GBM_EXALLC	rs6875660	3.05781e-06	0.6753	0.00171255	21.0851
genus.Intestinibacter.id.11345	Brain glioblastoma (all cancers excluded) || id:finn-b-C3_GBM_EXALLC	finn-b-C3_GBM_EXALLC	rs893394	7.85038e-06	0.4413	0.00167227	19.9066
genus.Intestinibacter.id.11345	Brain glioblastoma (all cancers excluded) || id:finn-b-C3_GBM_EXALLC	finn-b-C3_GBM_EXALLC	rs9348442	6.25936e-06	0.6136	0.00162194	19.9839
genus.Intestinimonas.id.2062	Brain glioblastoma (all cancers excluded) || id:finn-b-C3_GBM_EXALLC	finn-b-C3_GBM_EXALLC	rs10262702	2.06073e-06	0.4467	0.00188234	22.1857
genus.Intestinimonas.id.2062	Brain glioblastoma (all cancers excluded) || id:finn-b-C3_GBM_EXALLC	finn-b-C3_GBM_EXALLC	rs11258178	6.98195e-07	0.9832	0.00205793	24.2595
genus.Intestinimonas.id.2062	Brain glioblastoma (all cancers excluded) || id:finn-b-C3_GBM_EXALLC	finn-b-C3_GBM_EXALLC	rs12226153	5.12171e-07	0.6912	0.0026804	24.2449
genus.Intestinimonas.id.2062	Brain glioblastoma (all cancers excluded) || id:finn-b-C3_GBM_EXALLC	finn-b-C3_GBM_EXALLC	rs17067892	6.37926e-06	0.9898	0.00158988	18.3797
genus.Intestinimonas.id.2062	Brain glioblastoma (all cancers excluded) || id:finn-b-C3_GBM_EXALLC	finn-b-C3_GBM_EXALLC	rs1859797	4.12235e-06	0.6814	0.00178004	20.9777
genus.Intestinimonas.id.2062	Brain glioblastoma (all cancers excluded) || id:finn-b-C3_GBM_EXALLC	finn-b-C3_GBM_EXALLC	rs2276760	7.84062e-06	0.6281	0.00166744	20.1746
genus.Intestinimonas.id.2062	Brain glioblastoma (all cancers excluded) || id:finn-b-C3_GBM_EXALLC	finn-b-C3_GBM_EXALLC	rs2731794	1.91744e-06	0.5807	0.00197657	21.9379
genus.Intestinimonas.id.2062	Brain glioblastoma (all cancers excluded) || id:finn-b-C3_GBM_EXALLC	finn-b-C3_GBM_EXALLC	rs2930225	1.34622e-06	0.6294	0.00189181	22.7466
genus.Intestinimonas.id.2062	Brain glioblastoma (all cancers excluded) || id:finn-b-C3_GBM_EXALLC	finn-b-C3_GBM_EXALLC	rs4113676	7.41635e-06	0.6083	0.00623011	19.8607
genus.Intestinimonas.id.2062	Brain glioblastoma (all cancers excluded) || id:finn-b-C3_GBM_EXALLC	finn-b-C3_GBM_EXALLC	rs4784055	8.71812e-07	0.2096	0.00641998	20.6185
genus.Intestinimonas.id.2062	Brain glioblastoma (all cancers excluded) || id:finn-b-C3_GBM_EXALLC	finn-b-C3_GBM_EXALLC	rs62240188	2.20308e-06	0.0953498	0.00230655	23.6968
genus.Intestinimonas.id.2062	Brain glioblastoma (all cancers excluded) || id:finn-b-C3_GBM_EXALLC	finn-b-C3_GBM_EXALLC	rs6934519	8.56956e-06	0.575	0.00173261	20.9784
genus.Intestinimonas.id.2062	Brain glioblastoma (all cancers excluded) || id:finn-b-C3_GBM_EXALLC	finn-b-C3_GBM_EXALLC	rs716604	8.5663e-07	0.1028	0.00200496	24.2846
genus.Intestinimonas.id.2062	Brain glioblastoma (all cancers excluded) || id:finn-b-C3_GBM_EXALLC	finn-b-C3_GBM_EXALLC	rs7170984	2.98356e-06	0.722	0.00180464	21.8539
genus.Intestinimonas.id.2062	Brain glioblastoma (all cancers excluded) || id:finn-b-C3_GBM_EXALLC	finn-b-C3_GBM_EXALLC	rs72982915	4.91157e-06	0.1028	0.00368555	20.6748
genus.Intestinimonas.id.2062	Brain glioblastoma (all cancers excluded) || id:finn-b-C3_GBM_EXALLC	finn-b-C3_GBM_EXALLC	rs9823439	9.85876e-06	0.4419	0.00166289	19.5948
genus.Lachnoclostridium.id.11308	Brain glioblastoma (all cancers excluded) || id:finn-b-C3_GBM_EXALLC	finn-b-C3_GBM_EXALLC	rs1031599	6.31376e-06	0.4923	0.00115047	20.0367
genus.Lachnoclostridium.id.11308	Brain glioblastoma (all cancers excluded) || id:finn-b-C3_GBM_EXALLC	finn-b-C3_GBM_EXALLC	rs12566975	9.57204e-06	0.102	0.00109137	19.5776
genus.Lachnoclostridium.id.11308	Brain glioblastoma (all cancers excluded) || id:finn-b-C3_GBM_EXALLC	finn-b-C3_GBM_EXALLC	rs1528479	9.63976e-06	0.3672	0.00113068	19.781
genus.Lachnoclostridium.id.11308	Brain glioblastoma (all cancers excluded) || id:finn-b-C3_GBM_EXALLC	finn-b-C3_GBM_EXALLC	rs1997204	5.97081e-06	0.0136899	0.00140844	19.9378
genus.Lachnoclostridium.id.11308	Brain glioblastoma (all cancers excluded) || id:finn-b-C3_GBM_EXALLC	finn-b-C3_GBM_EXALLC	rs2385421	7.13717e-06	0.9958	0.000951206	17.0438
genus.Lachnoclostridium.id.11308	Brain glioblastoma (all cancers excluded) || id:finn-b-C3_GBM_EXALLC	finn-b-C3_GBM_EXALLC	rs3821998	6.72052e-06	0.6476	0.00112284	20.1417
genus.Lachnoclostridium.id.11308	Brain glioblastoma (all cancers excluded) || id:finn-b-C3_GBM_EXALLC	finn-b-C3_GBM_EXALLC	rs4738679	4.41754e-06	0.5077	0.00116003	20.8106
genus.Lachnoclostridium.id.11308	Brain glioblastoma (all cancers excluded) || id:finn-b-C3_GBM_EXALLC	finn-b-C3_GBM_EXALLC	rs6112314	2.43212e-07	0.0647605	0.00150899	26.961
genus.Lachnoclostridium.id.11308	Brain glioblastoma (all cancers excluded) || id:finn-b-C3_GBM_EXALLC	finn-b-C3_GBM_EXALLC	rs615997	2.02677e-06	0.0860399	0.00128771	23.0913
genus.Lachnoclostridium.id.11308	Brain glioblastoma (all cancers excluded) || id:finn-b-C3_GBM_EXALLC	finn-b-C3_GBM_EXALLC	rs62285313	1.58331e-06	0.8832	0.00133158	22.6524
genus.Lachnoclostridium.id.11308	Brain glioblastoma (all cancers excluded) || id:finn-b-C3_GBM_EXALLC	finn-b-C3_GBM_EXALLC	rs72829893	5.57766e-06	0.5531	0.00154538	19.1954
genus.Lachnoclostridium.id.11308	Brain glioblastoma (all cancers excluded) || id:finn-b-C3_GBM_EXALLC	finn-b-C3_GBM_EXALLC	rs78068103	3.66519e-06	0.0204498	0.0011895	20.8113
genus.Lachnoclostridium.id.11308	Brain glioblastoma (all cancers excluded) || id:finn-b-C3_GBM_EXALLC	finn-b-C3_GBM_EXALLC	rs789029	3.75328e-06	0.5505	0.00120393	21.6005
genus.Lachnospira.id.2004	Brain glioblastoma (all cancers excluded) || id:finn-b-C3_GBM_EXALLC	finn-b-C3_GBM_EXALLC	rs13157098	5.99315e-07	0.507	0.00153121	24.4525
genus.Lachnospira.id.2004	Brain glioblastoma (all cancers excluded) || id:finn-b-C3_GBM_EXALLC	finn-b-C3_GBM_EXALLC	rs159484	6.67622e-06	0.5696	0.00122112	20.1548
genus.Lachnospira.id.2004	Brain glioblastoma (all cancers excluded) || id:finn-b-C3_GBM_EXALLC	finn-b-C3_GBM_EXALLC	rs2520509	7.41854e-06	0.0179999	0.00121664	20.0966
genus.Lachnospira.id.2004	Brain glioblastoma (all cancers excluded) || id:finn-b-C3_GBM_EXALLC	finn-b-C3_GBM_EXALLC	rs4686798	2.73936e-06	0.524901	0.00132335	21.8576
genus.Lachnospira.id.2004	Brain glioblastoma (all cancers excluded) || id:finn-b-C3_GBM_EXALLC	finn-b-C3_GBM_EXALLC	rs4923324	2.43593e-06	0.9319	0.00129722	21.4163
genus.Lachnospira.id.2004	Brain glioblastoma (all cancers excluded) || id:finn-b-C3_GBM_EXALLC	finn-b-C3_GBM_EXALLC	rs56791201	2.92823e-06	0.9678	0.00132765	21.9141
genus.LachnospiraceaeFCS020group.id.11314	Brain glioblastoma (all cancers excluded) || id:finn-b-C3_GBM_EXALLC	finn-b-C3_GBM_EXALLC	rs10093861	3.05624e-06	0.2875	0.00159835	22.0445
genus.LachnospiraceaeFCS020group.id.11314	Brain glioblastoma (all cancers excluded) || id:finn-b-C3_GBM_EXALLC	finn-b-C3_GBM_EXALLC	rs1254846	5.59664e-06	0.4969	0.00157441	20.7677
genus.LachnospiraceaeFCS020group.id.11314	Brain glioblastoma (all cancers excluded) || id:finn-b-C3_GBM_EXALLC	finn-b-C3_GBM_EXALLC	rs1363769	1.58163e-06	0.9534	0.00557577	19.9218
genus.LachnospiraceaeFCS020group.id.11314	Brain glioblastoma (all cancers excluded) || id:finn-b-C3_GBM_EXALLC	finn-b-C3_GBM_EXALLC	rs2322265	5.20809e-06	0.4963	0.00160572	22.1463
genus.LachnospiraceaeFCS020group.id.11314	Brain glioblastoma (all cancers excluded) || id:finn-b-C3_GBM_EXALLC	finn-b-C3_GBM_EXALLC	rs2862811	3.91911e-06	0.3511	0.00156125	21.532
genus.LachnospiraceaeFCS020group.id.11314	Brain glioblastoma (all cancers excluded) || id:finn-b-C3_GBM_EXALLC	finn-b-C3_GBM_EXALLC	rs35035870	2.62028e-06	0.4429	0.00373604	21.1503
genus.LachnospiraceaeFCS020group.id.11314	Brain glioblastoma (all cancers excluded) || id:finn-b-C3_GBM_EXALLC	finn-b-C3_GBM_EXALLC	rs3999074	6.55048e-06	0.1655	0.00148041	20.4155
genus.LachnospiraceaeFCS020group.id.11314	Brain glioblastoma (all cancers excluded) || id:finn-b-C3_GBM_EXALLC	finn-b-C3_GBM_EXALLC	rs4452603	8.9819e-06	0.5182	0.00146208	19.745
genus.LachnospiraceaeFCS020group.id.11314	Brain glioblastoma (all cancers excluded) || id:finn-b-C3_GBM_EXALLC	finn-b-C3_GBM_EXALLC	rs7249113	3.72097e-07	0.3043	0.00191058	25.9034
genus.LachnospiraceaeFCS020group.id.11314	Brain glioblastoma (all cancers excluded) || id:finn-b-C3_GBM_EXALLC	finn-b-C3_GBM_EXALLC	rs72793667	1.63421e-06	0.1101	0.00180913	22.463
genus.LachnospiraceaeFCS020group.id.11314	Brain glioblastoma (all cancers excluded) || id:finn-b-C3_GBM_EXALLC	finn-b-C3_GBM_EXALLC	rs9308097	7.4729e-06	0.9007	0.00147891	20.0541
genus.LachnospiraceaeFCS020group.id.11314	Brain glioblastoma (all cancers excluded) || id:finn-b-C3_GBM_EXALLC	finn-b-C3_GBM_EXALLC	rs9788306	1.38618e-06	0.5498	0.00167265	23.071
genus.LachnospiraceaeNC2004group.id.11316	Brain glioblastoma (all cancers excluded) || id:finn-b-C3_GBM_EXALLC	finn-b-C3_GBM_EXALLC	rs117467633	9.13317e-06	0.2038	0.00384803	19.6042
genus.LachnospiraceaeNC2004group.id.11316	Brain glioblastoma (all cancers excluded) || id:finn-b-C3_GBM_EXALLC	finn-b-C3_GBM_EXALLC	rs12127733	3.10594e-06	0.0867102	0.00350863	21.9146
genus.LachnospiraceaeNC2004group.id.11316	Brain glioblastoma (all cancers excluded) || id:finn-b-C3_GBM_EXALLC	finn-b-C3_GBM_EXALLC	rs12208226	9.7484e-06	0.631401	0.00366405	20.6603
genus.LachnospiraceaeNC2004group.id.11316	Brain glioblastoma (all cancers excluded) || id:finn-b-C3_GBM_EXALLC	finn-b-C3_GBM_EXALLC	rs12863463	6.03984e-06	0.522701	0.00370229	20.4903
genus.LachnospiraceaeNC2004group.id.11316	Brain glioblastoma (all cancers excluded) || id:finn-b-C3_GBM_EXALLC	finn-b-C3_GBM_EXALLC	rs17067076	5.61206e-06	0.2949	0.00431412	19.268
genus.LachnospiraceaeNC2004group.id.11316	Brain glioblastoma (all cancers excluded) || id:finn-b-C3_GBM_EXALLC	finn-b-C3_GBM_EXALLC	rs1928659	6.17241e-06	0.0664401	0.00370231	20.4904
genus.LachnospiraceaeNC2004group.id.11316	Brain glioblastoma (all cancers excluded) || id:finn-b-C3_GBM_EXALLC	finn-b-C3_GBM_EXALLC	rs1929743	9.0551e-06	0.1688	0.00304771	19.3449
genus.LachnospiraceaeNC2004group.id.11316	Brain glioblastoma (all cancers excluded) || id:finn-b-C3_GBM_EXALLC	finn-b-C3_GBM_EXALLC	rs3756315	3.32583e-06	0.2919	0.00346308	21.9836
genus.LachnospiraceaeNC2004group.id.11316	Brain glioblastoma (all cancers excluded) || id:finn-b-C3_GBM_EXALLC	finn-b-C3_GBM_EXALLC	rs6116753	2.9225e-06	0.4223	0.00359064	22.616
genus.LachnospiraceaeND3007group.id.11317	Brain glioblastoma (all cancers excluded) || id:finn-b-C3_GBM_EXALLC	finn-b-C3_GBM_EXALLC	rs2861203	7.36931e-06	0.3164	0.00131927	20.2155
genus.LachnospiraceaeND3007group.id.11317	Brain glioblastoma (all cancers excluded) || id:finn-b-C3_GBM_EXALLC	finn-b-C3_GBM_EXALLC	rs72776675	8.71689e-06	0.6278	0.00124813	19.1203
genus.LachnospiraceaeND3007group.id.11317	Brain glioblastoma (all cancers excluded) || id:finn-b-C3_GBM_EXALLC	finn-b-C3_GBM_EXALLC	rs9932954	1.24882e-06	0.3933	0.0015393	23.4643
genus.LachnospiraceaeNK4A136group.id.11319	Brain glioblastoma (all cancers excluded) || id:finn-b-C3_GBM_EXALLC	finn-b-C3_GBM_EXALLC	rs10952110	9.08113e-06	0.4494	0.00117949	19.794
genus.LachnospiraceaeNK4A136group.id.11319	Brain glioblastoma (all cancers excluded) || id:finn-b-C3_GBM_EXALLC	finn-b-C3_GBM_EXALLC	rs11263806	5.06517e-06	0.7501	0.00116994	20.1864
genus.LachnospiraceaeNK4A136group.id.11319	Brain glioblastoma (all cancers excluded) || id:finn-b-C3_GBM_EXALLC	finn-b-C3_GBM_EXALLC	rs12611395	5.83039e-06	0.2058	0.00123801	20.4326
genus.LachnospiraceaeNK4A136group.id.11319	Brain glioblastoma (all cancers excluded) || id:finn-b-C3_GBM_EXALLC	finn-b-C3_GBM_EXALLC	rs160061	2.12198e-06	0.2684	0.00130943	22.5936
genus.LachnospiraceaeNK4A136group.id.11319	Brain glioblastoma (all cancers excluded) || id:finn-b-C3_GBM_EXALLC	finn-b-C3_GBM_EXALLC	rs28540839	9.34319e-06	0.53	0.00125849	21.1214
genus.LachnospiraceaeNK4A136group.id.11319	Brain glioblastoma (all cancers excluded) || id:finn-b-C3_GBM_EXALLC	finn-b-C3_GBM_EXALLC	rs2880566	5.61428e-06	0.5451	0.0011486	19.8132
genus.LachnospiraceaeNK4A136group.id.11319	Brain glioblastoma (all cancers excluded) || id:finn-b-C3_GBM_EXALLC	finn-b-C3_GBM_EXALLC	rs4955932	7.05426e-06	0.9124	0.00117367	20.2508
genus.LachnospiraceaeNK4A136group.id.11319	Brain glioblastoma (all cancers excluded) || id:finn-b-C3_GBM_EXALLC	finn-b-C3_GBM_EXALLC	rs59805249	9.45385e-06	0.1618	0.00133159	20.2578
genus.LachnospiraceaeNK4A136group.id.11319	Brain glioblastoma (all cancers excluded) || id:finn-b-C3_GBM_EXALLC	finn-b-C3_GBM_EXALLC	rs68104925	2.36779e-06	0.5855	0.00131289	22.6443
genus.LachnospiraceaeNK4A136group.id.11319	Brain glioblastoma (all cancers excluded) || id:finn-b-C3_GBM_EXALLC	finn-b-C3_GBM_EXALLC	rs7073658	5.2691e-06	0.16	0.00120217	20.7432
genus.LachnospiraceaeNK4A136group.id.11319	Brain glioblastoma (all cancers excluded) || id:finn-b-C3_GBM_EXALLC	finn-b-C3_GBM_EXALLC	rs73044693	3.57256e-06	0.7416	0.00171162	21.8965
genus.LachnospiraceaeNK4A136group.id.11319	Brain glioblastoma (all cancers excluded) || id:finn-b-C3_GBM_EXALLC	finn-b-C3_GBM_EXALLC	rs7616165	2.77391e-06	0.3594	0.00552354	22.7279
genus.LachnospiraceaeNK4A136group.id.11319	Brain glioblastoma (all cancers excluded) || id:finn-b-C3_GBM_EXALLC	finn-b-C3_GBM_EXALLC	rs76193507	2.9309e-06	0.1314	0.00587068	21.1175
genus.LachnospiraceaeNK4A136group.id.11319	Brain glioblastoma (all cancers excluded) || id:finn-b-C3_GBM_EXALLC	finn-b-C3_GBM_EXALLC	rs7832116	3.57084e-06	0.2725	0.00128754	22.1961
genus.LachnospiraceaeNK4A136group.id.11319	Brain glioblastoma (all cancers excluded) || id:finn-b-C3_GBM_EXALLC	finn-b-C3_GBM_EXALLC	rs954878	1.78203e-06	0.4506	0.00132072	22.7795
genus.LachnospiraceaeUCG001.id.11321	Brain glioblastoma (all cancers excluded) || id:finn-b-C3_GBM_EXALLC	finn-b-C3_GBM_EXALLC	rs12131224	7.39863e-06	0.9803	0.00210637	20.42
genus.LachnospiraceaeUCG001.id.11321	Brain glioblastoma (all cancers excluded) || id:finn-b-C3_GBM_EXALLC	finn-b-C3_GBM_EXALLC	rs2050911	1.10648e-06	0.713199	0.00234287	23.8266
genus.LachnospiraceaeUCG001.id.11321	Brain glioblastoma (all cancers excluded) || id:finn-b-C3_GBM_EXALLC	finn-b-C3_GBM_EXALLC	rs2371284	7.55967e-06	0.2175	0.0020094	20.0519
genus.LachnospiraceaeUCG001.id.11321	Brain glioblastoma (all cancers excluded) || id:finn-b-C3_GBM_EXALLC	finn-b-C3_GBM_EXALLC	rs437876	7.1655e-08	0.3452	0.00288584	29.3703
genus.LachnospiraceaeUCG001.id.11321	Brain glioblastoma (all cancers excluded) || id:finn-b-C3_GBM_EXALLC	finn-b-C3_GBM_EXALLC	rs4981345	6.08596e-06	0.244	0.0020755	20.7129
genus.LachnospiraceaeUCG001.id.11321	Brain glioblastoma (all cancers excluded) || id:finn-b-C3_GBM_EXALLC	finn-b-C3_GBM_EXALLC	rs573933	3.10508e-06	0.000193602	0.00212017	21.5612
genus.LachnospiraceaeUCG001.id.11321	Brain glioblastoma (all cancers excluded) || id:finn-b-C3_GBM_EXALLC	finn-b-C3_GBM_EXALLC	rs62496417	5.87504e-06	0.3424	0.00200681	20.4061
genus.LachnospiraceaeUCG001.id.11321	Brain glioblastoma (all cancers excluded) || id:finn-b-C3_GBM_EXALLC	finn-b-C3_GBM_EXALLC	rs7341608	9.48124e-06	0.4111	0.00196389	19.5103
genus.LachnospiraceaeUCG001.id.11321	Brain glioblastoma (all cancers excluded) || id:finn-b-C3_GBM_EXALLC	finn-b-C3_GBM_EXALLC	rs74034332	3.33351e-06	0.2371	0.00320218	19.2813
genus.LachnospiraceaeUCG001.id.11321	Brain glioblastoma (all cancers excluded) || id:finn-b-C3_GBM_EXALLC	finn-b-C3_GBM_EXALLC	rs78848836	3.38171e-06	0.742	0.00219814	20.9371
genus.LachnospiraceaeUCG001.id.11321	Brain glioblastoma (all cancers excluded) || id:finn-b-C3_GBM_EXALLC	finn-b-C3_GBM_EXALLC	rs8104225	8.04216e-06	0.7732	0.00205158	20.3647
genus.LachnospiraceaeUCG001.id.11321	Brain glioblastoma (all cancers excluded) || id:finn-b-C3_GBM_EXALLC	finn-b-C3_GBM_EXALLC	rs9403580	3.46785e-06	0.498799	0.00217558	22.006
genus.LachnospiraceaeUCG001.id.11321	Brain glioblastoma (all cancers excluded) || id:finn-b-C3_GBM_EXALLC	finn-b-C3_GBM_EXALLC	rs985416	1.45591e-07	0.1243	0.0028637	28.4752
genus.LachnospiraceaeUCG004.id.11324	Brain glioblastoma (all cancers excluded) || id:finn-b-C3_GBM_EXALLC	finn-b-C3_GBM_EXALLC	rs11128180	4.51737e-06	0.2025	0.00147743	21.4011
genus.LachnospiraceaeUCG004.id.11324	Brain glioblastoma (all cancers excluded) || id:finn-b-C3_GBM_EXALLC	finn-b-C3_GBM_EXALLC	rs12072562	7.0737e-06	0.7837	0.0020908	19.2212
genus.LachnospiraceaeUCG004.id.11324	Brain glioblastoma (all cancers excluded) || id:finn-b-C3_GBM_EXALLC	finn-b-C3_GBM_EXALLC	rs12673420	2.98079e-06	0.978	0.00151402	21.9274
genus.LachnospiraceaeUCG004.id.11324	Brain glioblastoma (all cancers excluded) || id:finn-b-C3_GBM_EXALLC	finn-b-C3_GBM_EXALLC	rs12747809	8.64875e-07	0.591701	0.00169025	24.4858
genus.LachnospiraceaeUCG004.id.11324	Brain glioblastoma (all cancers excluded) || id:finn-b-C3_GBM_EXALLC	finn-b-C3_GBM_EXALLC	rs12894272	4.33949e-06	0.7074	0.0014799	21.4326
genus.LachnospiraceaeUCG004.id.11324	Brain glioblastoma (all cancers excluded) || id:finn-b-C3_GBM_EXALLC	finn-b-C3_GBM_EXALLC	rs233486	6.28457e-06	0.6853	0.00147344	20.2277
genus.LachnospiraceaeUCG004.id.11324	Brain glioblastoma (all cancers excluded) || id:finn-b-C3_GBM_EXALLC	finn-b-C3_GBM_EXALLC	rs2444793	4.77076e-06	0.9256	0.00145432	21.0615
genus.LachnospiraceaeUCG004.id.11324	Brain glioblastoma (all cancers excluded) || id:finn-b-C3_GBM_EXALLC	finn-b-C3_GBM_EXALLC	rs2726805	6.30399e-06	0.4181	0.00142158	20.591
genus.LachnospiraceaeUCG004.id.11324	Brain glioblastoma (all cancers excluded) || id:finn-b-C3_GBM_EXALLC	finn-b-C3_GBM_EXALLC	rs2882478	1.20811e-06	0.295	0.00164125	23.7781
genus.LachnospiraceaeUCG004.id.11324	Brain glioblastoma (all cancers excluded) || id:finn-b-C3_GBM_EXALLC	finn-b-C3_GBM_EXALLC	rs35182105	4.86508e-06	0.0216202	0.00155582	20.519
genus.LachnospiraceaeUCG004.id.11324	Brain glioblastoma (all cancers excluded) || id:finn-b-C3_GBM_EXALLC	finn-b-C3_GBM_EXALLC	rs6656451	5.56781e-06	0.1314	0.00142992	20.7005
genus.LachnospiraceaeUCG004.id.11324	Brain glioblastoma (all cancers excluded) || id:finn-b-C3_GBM_EXALLC	finn-b-C3_GBM_EXALLC	rs7629954	5.77222e-06	0.338	0.00164566	20.7134
genus.LachnospiraceaeUCG008.id.11328	Brain glioblastoma (all cancers excluded) || id:finn-b-C3_GBM_EXALLC	finn-b-C3_GBM_EXALLC	rs10741777	7.68659e-07	0.3373	0.00355081	24.987
genus.LachnospiraceaeUCG008.id.11328	Brain glioblastoma (all cancers excluded) || id:finn-b-C3_GBM_EXALLC	finn-b-C3_GBM_EXALLC	rs10793103	9.34937e-08	0.5246	0.00410183	28.8805
genus.LachnospiraceaeUCG008.id.11328	Brain glioblastoma (all cancers excluded) || id:finn-b-C3_GBM_EXALLC	finn-b-C3_GBM_EXALLC	rs10801803	1.40029e-06	0.2245	0.00329222	23.1712
genus.LachnospiraceaeUCG008.id.11328	Brain glioblastoma (all cancers excluded) || id:finn-b-C3_GBM_EXALLC	finn-b-C3_GBM_EXALLC	rs13024781	2.29166e-06	0.3854	0.00317973	22.3738
genus.LachnospiraceaeUCG008.id.11328	Brain glioblastoma (all cancers excluded) || id:finn-b-C3_GBM_EXALLC	finn-b-C3_GBM_EXALLC	rs57091572	2.85822e-06	0.8717	0.0031465	21.9309
genus.LachnospiraceaeUCG008.id.11328	Brain glioblastoma (all cancers excluded) || id:finn-b-C3_GBM_EXALLC	finn-b-C3_GBM_EXALLC	rs57254474	6.92061e-06	0.723801	0.00281896	19.8309
genus.LachnospiraceaeUCG008.id.11328	Brain glioblastoma (all cancers excluded) || id:finn-b-C3_GBM_EXALLC	finn-b-C3_GBM_EXALLC	rs61944774	6.34122e-06	0.6307	0.00346385	20.8484
genus.LachnospiraceaeUCG008.id.11328	Brain glioblastoma (all cancers excluded) || id:finn-b-C3_GBM_EXALLC	finn-b-C3_GBM_EXALLC	rs62277846	1.58892e-06	0.519501	0.00329751	23.2052
genus.LachnospiraceaeUCG008.id.11328	Brain glioblastoma (all cancers excluded) || id:finn-b-C3_GBM_EXALLC	finn-b-C3_GBM_EXALLC	rs67078837	7.68189e-07	0.2289	0.00348777	24.5489
genus.LachnospiraceaeUCG008.id.11328	Brain glioblastoma (all cancers excluded) || id:finn-b-C3_GBM_EXALLC	finn-b-C3_GBM_EXALLC	rs75356640	9.83206e-06	0.8512	0.00314814	20.2781
genus.LachnospiraceaeUCG008.id.11328	Brain glioblastoma (all cancers excluded) || id:finn-b-C3_GBM_EXALLC	finn-b-C3_GBM_EXALLC	rs955844	1.80994e-06	0.8532	0.00349641	24.0731
genus.LachnospiraceaeUCG010.id.11330	Brain glioblastoma (all cancers excluded) || id:finn-b-C3_GBM_EXALLC	finn-b-C3_GBM_EXALLC	rs10414815	4.23977e-06	0.742699	0.00177905	20.606
genus.LachnospiraceaeUCG010.id.11330	Brain glioblastoma (all cancers excluded) || id:finn-b-C3_GBM_EXALLC	finn-b-C3_GBM_EXALLC	rs11192447	4.68957e-07	0.0383504	0.00212538	27.0349
genus.LachnospiraceaeUCG010.id.11330	Brain glioblastoma (all cancers excluded) || id:finn-b-C3_GBM_EXALLC	finn-b-C3_GBM_EXALLC	rs12346653	2.70321e-06	0.0666392	0.00172963	22.2019
genus.LachnospiraceaeUCG010.id.11330	Brain glioblastoma (all cancers excluded) || id:finn-b-C3_GBM_EXALLC	finn-b-C3_GBM_EXALLC	rs17730011	7.84597e-06	0.939	0.00150973	19.9948
genus.LachnospiraceaeUCG010.id.11330	Brain glioblastoma (all cancers excluded) || id:finn-b-C3_GBM_EXALLC	finn-b-C3_GBM_EXALLC	rs2833528	9.9199e-06	0.833	0.00146082	19.3564
genus.LachnospiraceaeUCG010.id.11330	Brain glioblastoma (all cancers excluded) || id:finn-b-C3_GBM_EXALLC	finn-b-C3_GBM_EXALLC	rs336138	7.48417e-06	0.2597	0.00155193	20.5701
genus.LachnospiraceaeUCG010.id.11330	Brain glioblastoma (all cancers excluded) || id:finn-b-C3_GBM_EXALLC	finn-b-C3_GBM_EXALLC	rs4576377	7.63056e-06	0.0215601	0.00153049	20.2687
genus.LachnospiraceaeUCG010.id.11330	Brain glioblastoma (all cancers excluded) || id:finn-b-C3_GBM_EXALLC	finn-b-C3_GBM_EXALLC	rs72894957	5.68428e-06	0.9095	0.00481421	20.869
genus.LachnospiraceaeUCG010.id.11330	Brain glioblastoma (all cancers excluded) || id:finn-b-C3_GBM_EXALLC	finn-b-C3_GBM_EXALLC	rs74315802	3.19006e-06	0.8142	0.00175412	22.3393
genus.LachnospiraceaeUCG010.id.11330	Brain glioblastoma (all cancers excluded) || id:finn-b-C3_GBM_EXALLC	finn-b-C3_GBM_EXALLC	rs9981767	9.96373e-07	0.609399	0.00191809	24.6256
genus.Lactobacillus.id.1837	Brain glioblastoma (all cancers excluded) || id:finn-b-C3_GBM_EXALLC	finn-b-C3_GBM_EXALLC	rs12693845	8.9632e-06	0.903	0.00295296	20.6016
genus.Lactobacillus.id.1837	Brain glioblastoma (all cancers excluded) || id:finn-b-C3_GBM_EXALLC	finn-b-C3_GBM_EXALLC	rs1530559	4.93109e-06	0.888	0.00304921	20.3484
genus.Lactobacillus.id.1837	Brain glioblastoma (all cancers excluded) || id:finn-b-C3_GBM_EXALLC	finn-b-C3_GBM_EXALLC	rs16861661	1.2781e-06	0.0327499	0.00430983	23.0405
genus.Lactobacillus.id.1837	Brain glioblastoma (all cancers excluded) || id:finn-b-C3_GBM_EXALLC	finn-b-C3_GBM_EXALLC	rs62314653	2.24383e-06	0.2832	0.00379212	22.6185
genus.Lactobacillus.id.1837	Brain glioblastoma (all cancers excluded) || id:finn-b-C3_GBM_EXALLC	finn-b-C3_GBM_EXALLC	rs7399658	3.12099e-06	0.0820692	0.003513	23.3063
genus.Lactobacillus.id.1837	Brain glioblastoma (all cancers excluded) || id:finn-b-C3_GBM_EXALLC	finn-b-C3_GBM_EXALLC	rs75127669	6.83434e-06	0.5783	0.00295591	20.2724
genus.Lactobacillus.id.1837	Brain glioblastoma (all cancers excluded) || id:finn-b-C3_GBM_EXALLC	finn-b-C3_GBM_EXALLC	rs768253	4.2477e-06	0.2782	0.00304499	21.2456
genus.Lactobacillus.id.1837	Brain glioblastoma (all cancers excluded) || id:finn-b-C3_GBM_EXALLC	finn-b-C3_GBM_EXALLC	rs77478751	7.32705e-06	0.8218	0.0057883	21.3493
genus.Lactobacillus.id.1837	Brain glioblastoma (all cancers excluded) || id:finn-b-C3_GBM_EXALLC	finn-b-C3_GBM_EXALLC	rs921925	9.71665e-07	0.6131	0.00336817	23.4879
genus.Lactococcus.id.1851	Brain glioblastoma (all cancers excluded) || id:finn-b-C3_GBM_EXALLC	finn-b-C3_GBM_EXALLC	rs10417872	1.28678e-06	0.5302	0.00570582	23.2641
genus.Lactococcus.id.1851	Brain glioblastoma (all cancers excluded) || id:finn-b-C3_GBM_EXALLC	finn-b-C3_GBM_EXALLC	rs123059	1.26562e-06	0.681601	0.00654429	24.7555
genus.Lactococcus.id.1851	Brain glioblastoma (all cancers excluded) || id:finn-b-C3_GBM_EXALLC	finn-b-C3_GBM_EXALLC	rs12621813	6.60829e-06	0.4575	0.00500624	20.4025
genus.Lactococcus.id.1851	Brain glioblastoma (all cancers excluded) || id:finn-b-C3_GBM_EXALLC	finn-b-C3_GBM_EXALLC	rs17168302	6.28602e-06	0.3493	0.00504565	20.3915
genus.Lactococcus.id.1851	Brain glioblastoma (all cancers excluded) || id:finn-b-C3_GBM_EXALLC	finn-b-C3_GBM_EXALLC	rs2293361	1.39593e-06	0.2762	0.00561099	21.3574
genus.Lactococcus.id.1851	Brain glioblastoma (all cancers excluded) || id:finn-b-C3_GBM_EXALLC	finn-b-C3_GBM_EXALLC	rs4766997	2.06145e-06	0.2089	0.00566945	23.0979
genus.Lactococcus.id.1851	Brain glioblastoma (all cancers excluded) || id:finn-b-C3_GBM_EXALLC	finn-b-C3_GBM_EXALLC	rs55910161	2.36214e-06	0.187	0.00588141	22.6827
genus.Lactococcus.id.1851	Brain glioblastoma (all cancers excluded) || id:finn-b-C3_GBM_EXALLC	finn-b-C3_GBM_EXALLC	rs6674304	6.17759e-06	0.2488	0.00530096	20.608
genus.Lactococcus.id.1851	Brain glioblastoma (all cancers excluded) || id:finn-b-C3_GBM_EXALLC	finn-b-C3_GBM_EXALLC	rs7992246	4.44724e-06	0.4922	0.00500264	20.3877
genus.Marvinbryantia.id.2005	Brain glioblastoma (all cancers excluded) || id:finn-b-C3_GBM_EXALLC	finn-b-C3_GBM_EXALLC	rs11620597	7.80178e-06	0.9491	0.00175013	19.336
genus.Marvinbryantia.id.2005	Brain glioblastoma (all cancers excluded) || id:finn-b-C3_GBM_EXALLC	finn-b-C3_GBM_EXALLC	rs1187983	2.02427e-06	0.297	0.00196739	23.4463
genus.Marvinbryantia.id.2005	Brain glioblastoma (all cancers excluded) || id:finn-b-C3_GBM_EXALLC	finn-b-C3_GBM_EXALLC	rs146541147	6.86288e-06	0.3672	0.00181551	19.5995
genus.Marvinbryantia.id.2005	Brain glioblastoma (all cancers excluded) || id:finn-b-C3_GBM_EXALLC	finn-b-C3_GBM_EXALLC	rs2724813	6.28451e-07	0.3662	0.00216415	25.1759
genus.Marvinbryantia.id.2005	Brain glioblastoma (all cancers excluded) || id:finn-b-C3_GBM_EXALLC	finn-b-C3_GBM_EXALLC	rs2842896	7.25363e-07	0.5602	0.00208967	24.515
genus.Marvinbryantia.id.2005	Brain glioblastoma (all cancers excluded) || id:finn-b-C3_GBM_EXALLC	finn-b-C3_GBM_EXALLC	rs2863363	3.11281e-06	0.2142	0.00181161	21.6844
genus.Marvinbryantia.id.2005	Brain glioblastoma (all cancers excluded) || id:finn-b-C3_GBM_EXALLC	finn-b-C3_GBM_EXALLC	rs3125832	5.02731e-06	0.9255	0.00174581	20.4739
genus.Marvinbryantia.id.2005	Brain glioblastoma (all cancers excluded) || id:finn-b-C3_GBM_EXALLC	finn-b-C3_GBM_EXALLC	rs61884471	1.01163e-06	0.5022	0.00216546	25.0806
genus.Marvinbryantia.id.2005	Brain glioblastoma (all cancers excluded) || id:finn-b-C3_GBM_EXALLC	finn-b-C3_GBM_EXALLC	rs72948274	3.2591e-06	0.9308	0.0018602	21.5421
genus.Marvinbryantia.id.2005	Brain glioblastoma (all cancers excluded) || id:finn-b-C3_GBM_EXALLC	finn-b-C3_GBM_EXALLC	rs8006832	6.58083e-06	0.3945	0.00168983	19.3136
genus.Methanobrevibacter.id.123	Brain glioblastoma (all cancers excluded) || id:finn-b-C3_GBM_EXALLC	finn-b-C3_GBM_EXALLC	rs10202904	3.08549e-06	0.9337	0.00617426	22.2474
genus.Methanobrevibacter.id.123	Brain glioblastoma (all cancers excluded) || id:finn-b-C3_GBM_EXALLC	finn-b-C3_GBM_EXALLC	rs1334944	7.6138e-06	0.5776	0.00563712	20.318
genus.Methanobrevibacter.id.123	Brain glioblastoma (all cancers excluded) || id:finn-b-C3_GBM_EXALLC	finn-b-C3_GBM_EXALLC	rs4802933	9.73818e-06	0.8076	0.00537352	19.3627
genus.Methanobrevibacter.id.123	Brain glioblastoma (all cancers excluded) || id:finn-b-C3_GBM_EXALLC	finn-b-C3_GBM_EXALLC	rs6776814	8.04905e-06	0.1466	0.00613025	20.2374
genus.Methanobrevibacter.id.123	Brain glioblastoma (all cancers excluded) || id:finn-b-C3_GBM_EXALLC	finn-b-C3_GBM_EXALLC	rs76029318	1.07552e-06	0.1147	0.00705357	24.0459
genus.Methanobrevibacter.id.123	Brain glioblastoma (all cancers excluded) || id:finn-b-C3_GBM_EXALLC	finn-b-C3_GBM_EXALLC	rs894996	3.81567e-06	0.0687195	0.00630195	22.0509
genus.Odoribacter.id.952	Brain glioblastoma (all cancers excluded) || id:finn-b-C3_GBM_EXALLC	finn-b-C3_GBM_EXALLC	rs10093869	3.67441e-06	0.5296	0.00149121	21.2308
genus.Odoribacter.id.952	Brain glioblastoma (all cancers excluded) || id:finn-b-C3_GBM_EXALLC	finn-b-C3_GBM_EXALLC	rs10423795	6.57936e-06	0.5562	0.0014593	20.6544
genus.Odoribacter.id.952	Brain glioblastoma (all cancers excluded) || id:finn-b-C3_GBM_EXALLC	finn-b-C3_GBM_EXALLC	rs28417404	3.68032e-06	0.9487	0.00137858	20.2876
genus.Odoribacter.id.952	Brain glioblastoma (all cancers excluded) || id:finn-b-C3_GBM_EXALLC	finn-b-C3_GBM_EXALLC	rs4793970	6.02696e-06	0.3176	0.00135395	19.9098
genus.Odoribacter.id.952	Brain glioblastoma (all cancers excluded) || id:finn-b-C3_GBM_EXALLC	finn-b-C3_GBM_EXALLC	rs6856150	6.0595e-06	0.3279	0.00141164	20.6321
genus.Odoribacter.id.952	Brain glioblastoma (all cancers excluded) || id:finn-b-C3_GBM_EXALLC	finn-b-C3_GBM_EXALLC	rs74553962	9.48684e-06	0.1013	0.00178839	21.1426
genus.Odoribacter.id.952	Brain glioblastoma (all cancers excluded) || id:finn-b-C3_GBM_EXALLC	finn-b-C3_GBM_EXALLC	rs77779484	6.56256e-07	0.9215	0.00206633	24.7086
genus.Olsenella.id.822	Brain glioblastoma (all cancers excluded) || id:finn-b-C3_GBM_EXALLC	finn-b-C3_GBM_EXALLC	rs1035588	4.85501e-06	0.723099	0.00554536	20.8386
genus.Olsenella.id.822	Brain glioblastoma (all cancers excluded) || id:finn-b-C3_GBM_EXALLC	finn-b-C3_GBM_EXALLC	rs17148768	2.1984e-06	0.3727	0.00614891	22.5576
genus.Olsenella.id.822	Brain glioblastoma (all cancers excluded) || id:finn-b-C3_GBM_EXALLC	finn-b-C3_GBM_EXALLC	rs2759329	3.43201e-06	0.2727	0.00583552	21.9353
genus.Olsenella.id.822	Brain glioblastoma (all cancers excluded) || id:finn-b-C3_GBM_EXALLC	finn-b-C3_GBM_EXALLC	rs35225860	3.87041e-06	0.566301	0.00588422	21.4743
genus.Olsenella.id.822	Brain glioblastoma (all cancers excluded) || id:finn-b-C3_GBM_EXALLC	finn-b-C3_GBM_EXALLC	rs61090148	6.43728e-06	0.2473	0.00545678	20.5039
genus.Olsenella.id.822	Brain glioblastoma (all cancers excluded) || id:finn-b-C3_GBM_EXALLC	finn-b-C3_GBM_EXALLC	rs62112538	1.1882e-06	0.2283	0.00656984	23.993
genus.Olsenella.id.822	Brain glioblastoma (all cancers excluded) || id:finn-b-C3_GBM_EXALLC	finn-b-C3_GBM_EXALLC	rs72691585	2.95294e-06	0.8271	0.00737606	22.8573
genus.Olsenella.id.822	Brain glioblastoma (all cancers excluded) || id:finn-b-C3_GBM_EXALLC	finn-b-C3_GBM_EXALLC	rs7540303	5.32027e-06	0.6836	0.00555654	20.8808
genus.Olsenella.id.822	Brain glioblastoma (all cancers excluded) || id:finn-b-C3_GBM_EXALLC	finn-b-C3_GBM_EXALLC	rs8066522	9.70095e-06	0.6891	0.00522528	19.6295
genus.Olsenella.id.822	Brain glioblastoma (all cancers excluded) || id:finn-b-C3_GBM_EXALLC	finn-b-C3_GBM_EXALLC	rs9460691	7.28354e-06	0.1168	0.00530508	19.9308
genus.Oscillibacter.id.2063	Brain glioblastoma (all cancers excluded) || id:finn-b-C3_GBM_EXALLC	finn-b-C3_GBM_EXALLC	rs11627628	1.0092e-06	0.1528	0.0028911	24.5992
genus.Oscillibacter.id.2063	Brain glioblastoma (all cancers excluded) || id:finn-b-C3_GBM_EXALLC	finn-b-C3_GBM_EXALLC	rs11990279	4.94298e-06	0.709999	0.00244444	20.8923
genus.Oscillibacter.id.2063	Brain glioblastoma (all cancers excluded) || id:finn-b-C3_GBM_EXALLC	finn-b-C3_GBM_EXALLC	rs12649930	4.09379e-06	0.3494	0.00248811	21.93
genus.Oscillibacter.id.2063	Brain glioblastoma (all cancers excluded) || id:finn-b-C3_GBM_EXALLC	finn-b-C3_GBM_EXALLC	rs133832	1.14719e-06	0.5051	0.00268076	23.9874
genus.Oscillibacter.id.2063	Brain glioblastoma (all cancers excluded) || id:finn-b-C3_GBM_EXALLC	finn-b-C3_GBM_EXALLC	rs16866406	3.07821e-06	0.6955	0.00250498	22.4206
genus.Oscillibacter.id.2063	Brain glioblastoma (all cancers excluded) || id:finn-b-C3_GBM_EXALLC	finn-b-C3_GBM_EXALLC	rs16934185	4.38031e-06	0.5814	0.0024873	21.1698
genus.Oscillibacter.id.2063	Brain glioblastoma (all cancers excluded) || id:finn-b-C3_GBM_EXALLC	finn-b-C3_GBM_EXALLC	rs234108	9.16336e-07	0.4357	0.00276624	24.1109
genus.Oscillibacter.id.2063	Brain glioblastoma (all cancers excluded) || id:finn-b-C3_GBM_EXALLC	finn-b-C3_GBM_EXALLC	rs36095275	1.39627e-06	0.9936	0.00263914	23.0001
genus.Oscillibacter.id.2063	Brain glioblastoma (all cancers excluded) || id:finn-b-C3_GBM_EXALLC	finn-b-C3_GBM_EXALLC	rs4506202	3.20825e-06	0.2932	0.00250408	21.8201
genus.Oscillibacter.id.2063	Brain glioblastoma (all cancers excluded) || id:finn-b-C3_GBM_EXALLC	finn-b-C3_GBM_EXALLC	rs61883564	3.38712e-06	0.0540804	0.00234931	21.024
genus.Oscillibacter.id.2063	Brain glioblastoma (all cancers excluded) || id:finn-b-C3_GBM_EXALLC	finn-b-C3_GBM_EXALLC	rs75453768	5.34738e-06	0.722	0.00249696	20.6615
genus.Oscillibacter.id.2063	Brain glioblastoma (all cancers excluded) || id:finn-b-C3_GBM_EXALLC	finn-b-C3_GBM_EXALLC	rs761240	2.03841e-06	0.785301	0.00396481	20.6314
genus.Oscillibacter.id.2063	Brain glioblastoma (all cancers excluded) || id:finn-b-C3_GBM_EXALLC	finn-b-C3_GBM_EXALLC	rs9393920	9.92237e-07	0.0704498	0.00271311	24.2885
genus.Oscillospira.id.2064	Brain glioblastoma (all cancers excluded) || id:finn-b-C3_GBM_EXALLC	finn-b-C3_GBM_EXALLC	rs12206468	1.04222e-06	0.2318	0.00253891	24.3134
genus.Oscillospira.id.2064	Brain glioblastoma (all cancers excluded) || id:finn-b-C3_GBM_EXALLC	finn-b-C3_GBM_EXALLC	rs12925026	9.31021e-06	0.79	0.0023766	19.5297
genus.Oscillospira.id.2064	Brain glioblastoma (all cancers excluded) || id:finn-b-C3_GBM_EXALLC	finn-b-C3_GBM_EXALLC	rs1954532	2.26773e-06	0.3509	0.00225359	22.2232
genus.Oscillospira.id.2064	Brain glioblastoma (all cancers excluded) || id:finn-b-C3_GBM_EXALLC	finn-b-C3_GBM_EXALLC	rs28889936	3.36585e-06	0.764499	0.00208088	20.3433
genus.Oscillospira.id.2064	Brain glioblastoma (all cancers excluded) || id:finn-b-C3_GBM_EXALLC	finn-b-C3_GBM_EXALLC	rs62422654	6.46754e-06	0.5589	0.00210142	20.5678
genus.Oscillospira.id.2064	Brain glioblastoma (all cancers excluded) || id:finn-b-C3_GBM_EXALLC	finn-b-C3_GBM_EXALLC	rs72866977	5.62701e-06	0.1328	0.00235622	21.4828
genus.Oscillospira.id.2064	Brain glioblastoma (all cancers excluded) || id:finn-b-C3_GBM_EXALLC	finn-b-C3_GBM_EXALLC	rs751183	6.85127e-06	0.3407	0.00205007	20.2121
genus.Oscillospira.id.2064	Brain glioblastoma (all cancers excluded) || id:finn-b-C3_GBM_EXALLC	finn-b-C3_GBM_EXALLC	rs8076323	5.61316e-06	0.884	0.00204481	20.8814
genus.Oxalobacter.id.2978	Brain glioblastoma (all cancers excluded) || id:finn-b-C3_GBM_EXALLC	finn-b-C3_GBM_EXALLC	rs10464997	3.29754e-06	0.1037	0.00466939	21.8051
genus.Oxalobacter.id.2978	Brain glioblastoma (all cancers excluded) || id:finn-b-C3_GBM_EXALLC	finn-b-C3_GBM_EXALLC	rs11108500	3.74279e-06	0.3056	0.00501952	21.6979
genus.Oxalobacter.id.2978	Brain glioblastoma (all cancers excluded) || id:finn-b-C3_GBM_EXALLC	finn-b-C3_GBM_EXALLC	rs111966731	7.29863e-06	0.471	0.00516759	20.4089
genus.Oxalobacter.id.2978	Brain glioblastoma (all cancers excluded) || id:finn-b-C3_GBM_EXALLC	finn-b-C3_GBM_EXALLC	rs12002250	1.41504e-06	0.1966	0.0050199	21.6693
genus.Oxalobacter.id.2978	Brain glioblastoma (all cancers excluded) || id:finn-b-C3_GBM_EXALLC	finn-b-C3_GBM_EXALLC	rs1569853	3.64501e-06	0.858	0.0047892	21.607
genus.Oxalobacter.id.2978	Brain glioblastoma (all cancers excluded) || id:finn-b-C3_GBM_EXALLC	finn-b-C3_GBM_EXALLC	rs36057338	8.79803e-07	0.2451	0.0056985	24.3116
genus.Oxalobacter.id.2978	Brain glioblastoma (all cancers excluded) || id:finn-b-C3_GBM_EXALLC	finn-b-C3_GBM_EXALLC	rs3862635	9.18685e-06	0.9166	0.00425268	19.0778
genus.Oxalobacter.id.2978	Brain glioblastoma (all cancers excluded) || id:finn-b-C3_GBM_EXALLC	finn-b-C3_GBM_EXALLC	rs4428215	7.51071e-08	0.532	0.00617658	28.9183
genus.Oxalobacter.id.2978	Brain glioblastoma (all cancers excluded) || id:finn-b-C3_GBM_EXALLC	finn-b-C3_GBM_EXALLC	rs6000536	2.06054e-07	0.6081	0.00569099	26.626
genus.Oxalobacter.id.2978	Brain glioblastoma (all cancers excluded) || id:finn-b-C3_GBM_EXALLC	finn-b-C3_GBM_EXALLC	rs6993398	7.12773e-06	0.9384	0.00445026	20.8041
genus.Oxalobacter.id.2978	Brain glioblastoma (all cancers excluded) || id:finn-b-C3_GBM_EXALLC	finn-b-C3_GBM_EXALLC	rs736744	2.57471e-08	0.3302	0.0066441	31.1218
genus.Parabacteroides.id.954	Brain glioblastoma (all cancers excluded) || id:finn-b-C3_GBM_EXALLC	finn-b-C3_GBM_EXALLC	rs115602804	1.93059e-06	0.649299	0.00130472	21.4149
genus.Parabacteroides.id.954	Brain glioblastoma (all cancers excluded) || id:finn-b-C3_GBM_EXALLC	finn-b-C3_GBM_EXALLC	rs4236095	1.93145e-06	0.6167	0.00143489	23.5387
genus.Parabacteroides.id.954	Brain glioblastoma (all cancers excluded) || id:finn-b-C3_GBM_EXALLC	finn-b-C3_GBM_EXALLC	rs60884758	5.70689e-07	0.9177	0.00140902	24.3978
genus.Parabacteroides.id.954	Brain glioblastoma (all cancers excluded) || id:finn-b-C3_GBM_EXALLC	finn-b-C3_GBM_EXALLC	rs6657302	9.75699e-06	0.1153	0.00129601	21.4768
genus.Parabacteroides.id.954	Brain glioblastoma (all cancers excluded) || id:finn-b-C3_GBM_EXALLC	finn-b-C3_GBM_EXALLC	rs7298818	8.53629e-06	0.02103	0.00118416	19.5712
genus.Paraprevotella.id.962	Brain glioblastoma (all cancers excluded) || id:finn-b-C3_GBM_EXALLC	finn-b-C3_GBM_EXALLC	rs10842464	6.59715e-06	0.9161	0.00268223	19.2994
genus.Paraprevotella.id.962	Brain glioblastoma (all cancers excluded) || id:finn-b-C3_GBM_EXALLC	finn-b-C3_GBM_EXALLC	rs140997932	2.11119e-06	0.5255	0.00338567	21.0115
genus.Paraprevotella.id.962	Brain glioblastoma (all cancers excluded) || id:finn-b-C3_GBM_EXALLC	finn-b-C3_GBM_EXALLC	rs145020347	4.03009e-06	0.5673	0.00328112	22.5727
genus.Paraprevotella.id.962	Brain glioblastoma (all cancers excluded) || id:finn-b-C3_GBM_EXALLC	finn-b-C3_GBM_EXALLC	rs17109926	6.75279e-06	0.8492	0.00290325	20.8973
genus.Paraprevotella.id.962	Brain glioblastoma (all cancers excluded) || id:finn-b-C3_GBM_EXALLC	finn-b-C3_GBM_EXALLC	rs17785622	1.92659e-06	0.652501	0.00676219	22.3718
genus.Paraprevotella.id.962	Brain glioblastoma (all cancers excluded) || id:finn-b-C3_GBM_EXALLC	finn-b-C3_GBM_EXALLC	rs2081023	2.638e-07	0.177	0.00372725	26.8468
genus.Paraprevotella.id.962	Brain glioblastoma (all cancers excluded) || id:finn-b-C3_GBM_EXALLC	finn-b-C3_GBM_EXALLC	rs3008582	4.35989e-06	0.0989806	0.00300742	21.6373
genus.Paraprevotella.id.962	Brain glioblastoma (all cancers excluded) || id:finn-b-C3_GBM_EXALLC	finn-b-C3_GBM_EXALLC	rs3801748	5.20177e-06	0.8591	0.00286465	20.6187
genus.Paraprevotella.id.962	Brain glioblastoma (all cancers excluded) || id:finn-b-C3_GBM_EXALLC	finn-b-C3_GBM_EXALLC	rs4756632	3.81747e-06	0.0752506	0.00318787	22.9525
genus.Paraprevotella.id.962	Brain glioblastoma (all cancers excluded) || id:finn-b-C3_GBM_EXALLC	finn-b-C3_GBM_EXALLC	rs4767113	2.14357e-06	0.7165	0.00332901	23.0402
genus.Paraprevotella.id.962	Brain glioblastoma (all cancers excluded) || id:finn-b-C3_GBM_EXALLC	finn-b-C3_GBM_EXALLC	rs7240324	5.95902e-06	0.8515	0.00293556	20.3091
genus.Paraprevotella.id.962	Brain glioblastoma (all cancers excluded) || id:finn-b-C3_GBM_EXALLC	finn-b-C3_GBM_EXALLC	rs9602779	6.92746e-07	0.8958	0.00325849	23.4561
genus.Paraprevotella.id.962	Brain glioblastoma (all cancers excluded) || id:finn-b-C3_GBM_EXALLC	finn-b-C3_GBM_EXALLC	rs9900242	1.14068e-06	0.2051	0.00342294	23.6926
genus.Parasutterella.id.2892	Brain glioblastoma (all cancers excluded) || id:finn-b-C3_GBM_EXALLC	finn-b-C3_GBM_EXALLC	rs10899911	1.15272e-06	0.1289	0.00205346	23.4247
genus.Parasutterella.id.2892	Brain glioblastoma (all cancers excluded) || id:finn-b-C3_GBM_EXALLC	finn-b-C3_GBM_EXALLC	rs11715853	6.22913e-06	0.0306203	0.00180478	20.5828
genus.Parasutterella.id.2892	Brain glioblastoma (all cancers excluded) || id:finn-b-C3_GBM_EXALLC	finn-b-C3_GBM_EXALLC	rs2090816	2.89715e-06	0.5064	0.00197187	22.4901
genus.Parasutterella.id.2892	Brain glioblastoma (all cancers excluded) || id:finn-b-C3_GBM_EXALLC	finn-b-C3_GBM_EXALLC	rs35055552	3.34853e-06	0.4523	0.00216714	21.649
genus.Parasutterella.id.2892	Brain glioblastoma (all cancers excluded) || id:finn-b-C3_GBM_EXALLC	finn-b-C3_GBM_EXALLC	rs55877868	2.87068e-06	0.8251	0.00197696	20.9696
genus.Parasutterella.id.2892	Brain glioblastoma (all cancers excluded) || id:finn-b-C3_GBM_EXALLC	finn-b-C3_GBM_EXALLC	rs62273907	5.88384e-06	0.3899	0.0056233	20.8617
genus.Parasutterella.id.2892	Brain glioblastoma (all cancers excluded) || id:finn-b-C3_GBM_EXALLC	finn-b-C3_GBM_EXALLC	rs6809952	8.13349e-06	0.643501	0.00185681	20.6024
genus.Parasutterella.id.2892	Brain glioblastoma (all cancers excluded) || id:finn-b-C3_GBM_EXALLC	finn-b-C3_GBM_EXALLC	rs6828768	1.78328e-06	0.1249	0.00202043	23.0472
genus.Parasutterella.id.2892	Brain glioblastoma (all cancers excluded) || id:finn-b-C3_GBM_EXALLC	finn-b-C3_GBM_EXALLC	rs7303158	1.32776e-06	0.752	0.00203468	23.2101
genus.Parasutterella.id.2892	Brain glioblastoma (all cancers excluded) || id:finn-b-C3_GBM_EXALLC	finn-b-C3_GBM_EXALLC	rs7311004	5.92054e-06	0.9061	0.00179621	20.4812
genus.Parasutterella.id.2892	Brain glioblastoma (all cancers excluded) || id:finn-b-C3_GBM_EXALLC	finn-b-C3_GBM_EXALLC	rs7572229	6.31698e-07	0.7002	0.00218519	24.9242
genus.Parasutterella.id.2892	Brain glioblastoma (all cancers excluded) || id:finn-b-C3_GBM_EXALLC	finn-b-C3_GBM_EXALLC	rs78383039	1.57438e-06	0.8591	0.00263638	24.2448
genus.Parasutterella.id.2892	Brain glioblastoma (all cancers excluded) || id:finn-b-C3_GBM_EXALLC	finn-b-C3_GBM_EXALLC	rs8039785	3.62095e-06	0.1709	0.00189529	21.6113
genus.Parasutterella.id.2892	Brain glioblastoma (all cancers excluded) || id:finn-b-C3_GBM_EXALLC	finn-b-C3_GBM_EXALLC	rs823424	4.95295e-06	0.7824	0.00181133	20.6576
genus.Peptococcus.id.2037	Brain glioblastoma (all cancers excluded) || id:finn-b-C3_GBM_EXALLC	finn-b-C3_GBM_EXALLC	rs10031059	1.23637e-07	0.8365	0.0051818	28.7734
genus.Peptococcus.id.2037	Brain glioblastoma (all cancers excluded) || id:finn-b-C3_GBM_EXALLC	finn-b-C3_GBM_EXALLC	rs11001941	1.32858e-06	0.3516	0.00441654	24.8645
genus.Peptococcus.id.2037	Brain glioblastoma (all cancers excluded) || id:finn-b-C3_GBM_EXALLC	finn-b-C3_GBM_EXALLC	rs12069354	9.28339e-06	0.3754	0.0036323	19.5036
genus.Peptococcus.id.2037	Brain glioblastoma (all cancers excluded) || id:finn-b-C3_GBM_EXALLC	finn-b-C3_GBM_EXALLC	rs2054133	2.14166e-06	0.1065	0.00398017	22.5978
genus.Peptococcus.id.2037	Brain glioblastoma (all cancers excluded) || id:finn-b-C3_GBM_EXALLC	finn-b-C3_GBM_EXALLC	rs36121075	6.9872e-06	0.1352	0.00396355	21.0864
genus.Peptococcus.id.2037	Brain glioblastoma (all cancers excluded) || id:finn-b-C3_GBM_EXALLC	finn-b-C3_GBM_EXALLC	rs413827	3.30085e-06	0.3248	0.00391328	21.529
genus.Peptococcus.id.2037	Brain glioblastoma (all cancers excluded) || id:finn-b-C3_GBM_EXALLC	finn-b-C3_GBM_EXALLC	rs5770862	3.21957e-06	0.8073	0.00378197	20.6103
genus.Peptococcus.id.2037	Brain glioblastoma (all cancers excluded) || id:finn-b-C3_GBM_EXALLC	finn-b-C3_GBM_EXALLC	rs6918730	1.14732e-06	0.0783592	0.00384114	21.8015
genus.Peptococcus.id.2037	Brain glioblastoma (all cancers excluded) || id:finn-b-C3_GBM_EXALLC	finn-b-C3_GBM_EXALLC	rs7033353	2.21957e-06	0.00621799	0.00396606	22.5174
genus.Peptococcus.id.2037	Brain glioblastoma (all cancers excluded) || id:finn-b-C3_GBM_EXALLC	finn-b-C3_GBM_EXALLC	rs72850165	5.74152e-06	0.8125	0.00353911	19.9782
genus.Peptococcus.id.2037	Brain glioblastoma (all cancers excluded) || id:finn-b-C3_GBM_EXALLC	finn-b-C3_GBM_EXALLC	rs74592222	8.55342e-06	0.6594	0.00387588	20.7272
genus.Peptococcus.id.2037	Brain glioblastoma (all cancers excluded) || id:finn-b-C3_GBM_EXALLC	finn-b-C3_GBM_EXALLC	rs77681628	2.68836e-07	0.1964	0.00549312	26.7336
genus.Phascolarctobacterium.id.2168	Brain glioblastoma (all cancers excluded) || id:finn-b-C3_GBM_EXALLC	finn-b-C3_GBM_EXALLC	rs11929846	8.88416e-06	0.8739	0.0017496	19.4756
genus.Phascolarctobacterium.id.2168	Brain glioblastoma (all cancers excluded) || id:finn-b-C3_GBM_EXALLC	finn-b-C3_GBM_EXALLC	rs12618201	3.37696e-06	0.3565	0.001936	21.5526
genus.Phascolarctobacterium.id.2168	Brain glioblastoma (all cancers excluded) || id:finn-b-C3_GBM_EXALLC	finn-b-C3_GBM_EXALLC	rs1264476	4.29567e-06	0.0471303	0.00191966	21.353
genus.Phascolarctobacterium.id.2168	Brain glioblastoma (all cancers excluded) || id:finn-b-C3_GBM_EXALLC	finn-b-C3_GBM_EXALLC	rs28525131	8.22677e-06	0.2143	0.00185658	19.4466
genus.Phascolarctobacterium.id.2168	Brain glioblastoma (all cancers excluded) || id:finn-b-C3_GBM_EXALLC	finn-b-C3_GBM_EXALLC	rs56069061	1.87174e-06	0.0687195	0.00211045	23.2746
genus.Phascolarctobacterium.id.2168	Brain glioblastoma (all cancers excluded) || id:finn-b-C3_GBM_EXALLC	finn-b-C3_GBM_EXALLC	rs56157888	1.08506e-06	0.9337	0.00240987	24.227
genus.Phascolarctobacterium.id.2168	Brain glioblastoma (all cancers excluded) || id:finn-b-C3_GBM_EXALLC	finn-b-C3_GBM_EXALLC	rs74540770	3.60275e-06	0.2402	0.00232312	21.8905
genus.Phascolarctobacterium.id.2168	Brain glioblastoma (all cancers excluded) || id:finn-b-C3_GBM_EXALLC	finn-b-C3_GBM_EXALLC	rs75882962	3.18987e-07	0.8521	0.00240644	25.8303
genus.Phascolarctobacterium.id.2168	Brain glioblastoma (all cancers excluded) || id:finn-b-C3_GBM_EXALLC	finn-b-C3_GBM_EXALLC	rs7982713	9.72164e-06	0.9462	0.001849	19.8358
genus.Prevotella7.id.11182	Brain glioblastoma (all cancers excluded) || id:finn-b-C3_GBM_EXALLC	finn-b-C3_GBM_EXALLC	rs118038478	7.85422e-06	0.1625	0.00580483	19.2269
genus.Prevotella7.id.11182	Brain glioblastoma (all cancers excluded) || id:finn-b-C3_GBM_EXALLC	finn-b-C3_GBM_EXALLC	rs12124567	9.48982e-06	0.8902	0.00588887	19.4358
genus.Prevotella7.id.11182	Brain glioblastoma (all cancers excluded) || id:finn-b-C3_GBM_EXALLC	finn-b-C3_GBM_EXALLC	rs12195431	8.72818e-06	0.9014	0.00562626	19.7298
genus.Prevotella7.id.11182	Brain glioblastoma (all cancers excluded) || id:finn-b-C3_GBM_EXALLC	finn-b-C3_GBM_EXALLC	rs2240542	4.84146e-06	0.2727	0.00607137	21.3002
genus.Prevotella7.id.11182	Brain glioblastoma (all cancers excluded) || id:finn-b-C3_GBM_EXALLC	finn-b-C3_GBM_EXALLC	rs2918132	6.42409e-06	0.0282202	0.00605937	20.2153
genus.Prevotella7.id.11182	Brain glioblastoma (all cancers excluded) || id:finn-b-C3_GBM_EXALLC	finn-b-C3_GBM_EXALLC	rs430270	2.86846e-06	0.0733398	0.0065703	21.9312
genus.Prevotella7.id.11182	Brain glioblastoma (all cancers excluded) || id:finn-b-C3_GBM_EXALLC	finn-b-C3_GBM_EXALLC	rs57404562	6.21576e-07	0.8018	0.00689285	24.1883
genus.Prevotella7.id.11182	Brain glioblastoma (all cancers excluded) || id:finn-b-C3_GBM_EXALLC	finn-b-C3_GBM_EXALLC	rs79263163	7.51048e-06	0.2792	0.00595216	20.8795
genus.Prevotella7.id.11182	Brain glioblastoma (all cancers excluded) || id:finn-b-C3_GBM_EXALLC	finn-b-C3_GBM_EXALLC	rs9426434	9.71711e-06	0.9053	0.00590601	19.7007
genus.Prevotella7.id.11182	Brain glioblastoma (all cancers excluded) || id:finn-b-C3_GBM_EXALLC	finn-b-C3_GBM_EXALLC	rs9608249	2.06687e-06	0.493	0.00631551	22.1176
genus.Prevotella7.id.11182	Brain glioblastoma (all cancers excluded) || id:finn-b-C3_GBM_EXALLC	finn-b-C3_GBM_EXALLC	rs9959718	1.90058e-06	0.3458	0.00664324	23.3199
genus.Prevotella9.id.11183	Brain glioblastoma (all cancers excluded) || id:finn-b-C3_GBM_EXALLC	finn-b-C3_GBM_EXALLC	rs111509883	1.24389e-06	0.4082	0.0034699	24.2276
genus.Prevotella9.id.11183	Brain glioblastoma (all cancers excluded) || id:finn-b-C3_GBM_EXALLC	finn-b-C3_GBM_EXALLC	rs11685699	2.02552e-06	0.9119	0.00273262	22.8525
genus.Prevotella9.id.11183	Brain glioblastoma (all cancers excluded) || id:finn-b-C3_GBM_EXALLC	finn-b-C3_GBM_EXALLC	rs117271932	2.81722e-06	0.0298703	0.00455608	22.3171
genus.Prevotella9.id.11183	Brain glioblastoma (all cancers excluded) || id:finn-b-C3_GBM_EXALLC	finn-b-C3_GBM_EXALLC	rs12648235	7.39079e-06	0.8823	0.00190126	19.5613
genus.Prevotella9.id.11183	Brain glioblastoma (all cancers excluded) || id:finn-b-C3_GBM_EXALLC	finn-b-C3_GBM_EXALLC	rs1304512	5.29082e-06	0.6087	0.00214841	21.0739
genus.Prevotella9.id.11183	Brain glioblastoma (all cancers excluded) || id:finn-b-C3_GBM_EXALLC	finn-b-C3_GBM_EXALLC	rs2104588	8.12987e-06	0.8476	0.0021228	19.7117
genus.Prevotella9.id.11183	Brain glioblastoma (all cancers excluded) || id:finn-b-C3_GBM_EXALLC	finn-b-C3_GBM_EXALLC	rs2495052	8.97142e-06	0.8353	0.00201889	19.8008
genus.Prevotella9.id.11183	Brain glioblastoma (all cancers excluded) || id:finn-b-C3_GBM_EXALLC	finn-b-C3_GBM_EXALLC	rs2683313	1.68895e-06	0.9322	0.00222147	22.8386
genus.Prevotella9.id.11183	Brain glioblastoma (all cancers excluded) || id:finn-b-C3_GBM_EXALLC	finn-b-C3_GBM_EXALLC	rs4968431	8.58441e-06	0.1076	0.00191586	19.7118
genus.Prevotella9.id.11183	Brain glioblastoma (all cancers excluded) || id:finn-b-C3_GBM_EXALLC	finn-b-C3_GBM_EXALLC	rs7237249	8.93303e-06	0.6519	0.00198786	20.454
genus.Prevotella9.id.11183	Brain glioblastoma (all cancers excluded) || id:finn-b-C3_GBM_EXALLC	finn-b-C3_GBM_EXALLC	rs72815774	8.78291e-06	0.8572	0.00349529	20.0842
genus.Prevotella9.id.11183	Brain glioblastoma (all cancers excluded) || id:finn-b-C3_GBM_EXALLC	finn-b-C3_GBM_EXALLC	rs746764	2.03999e-06	0.5033	0.00238719	22.4526
genus.Prevotella9.id.11183	Brain glioblastoma (all cancers excluded) || id:finn-b-C3_GBM_EXALLC	finn-b-C3_GBM_EXALLC	rs7976209	7.28343e-06	0.5539	0.00188199	19.3475
genus.Prevotella9.id.11183	Brain glioblastoma (all cancers excluded) || id:finn-b-C3_GBM_EXALLC	finn-b-C3_GBM_EXALLC	rs9428102	4.61734e-06	0.5743	0.00190281	19.5639
genus.Prevotella9.id.11183	Brain glioblastoma (all cancers excluded) || id:finn-b-C3_GBM_EXALLC	finn-b-C3_GBM_EXALLC	rs9613013	6.10415e-06	0.2436	0.00208888	20.4888
genus.RikenellaceaeRC9gutgroup.id.11191	Brain glioblastoma (all cancers excluded) || id:finn-b-C3_GBM_EXALLC	finn-b-C3_GBM_EXALLC	rs12501673	6.28983e-06	0.02054	0.00587361	19.6865
genus.RikenellaceaeRC9gutgroup.id.11191	Brain glioblastoma (all cancers excluded) || id:finn-b-C3_GBM_EXALLC	finn-b-C3_GBM_EXALLC	rs17032291	6.61004e-06	0.1154	0.00657093	21.1925
genus.RikenellaceaeRC9gutgroup.id.11191	Brain glioblastoma (all cancers excluded) || id:finn-b-C3_GBM_EXALLC	finn-b-C3_GBM_EXALLC	rs17582787	3.55377e-06	0.4068	0.00644421	21.5206
genus.RikenellaceaeRC9gutgroup.id.11191	Brain glioblastoma (all cancers excluded) || id:finn-b-C3_GBM_EXALLC	finn-b-C3_GBM_EXALLC	rs2074881	9.44772e-06	0.8563	0.0057832	19.2712
genus.RikenellaceaeRC9gutgroup.id.11191	Brain glioblastoma (all cancers excluded) || id:finn-b-C3_GBM_EXALLC	finn-b-C3_GBM_EXALLC	rs2900503	1.55282e-07	0.6889	0.00831251	27.8121
genus.RikenellaceaeRC9gutgroup.id.11191	Brain glioblastoma (all cancers excluded) || id:finn-b-C3_GBM_EXALLC	finn-b-C3_GBM_EXALLC	rs2998141	4.42373e-06	0.3795	0.00645772	21.631
genus.RikenellaceaeRC9gutgroup.id.11191	Brain glioblastoma (all cancers excluded) || id:finn-b-C3_GBM_EXALLC	finn-b-C3_GBM_EXALLC	rs4270579	5.45647e-06	0.5176	0.00565992	18.9491
genus.RikenellaceaeRC9gutgroup.id.11191	Brain glioblastoma (all cancers excluded) || id:finn-b-C3_GBM_EXALLC	finn-b-C3_GBM_EXALLC	rs4717843	4.7173e-06	0.0442904	0.00647709	20.9792
genus.RikenellaceaeRC9gutgroup.id.11191	Brain glioblastoma (all cancers excluded) || id:finn-b-C3_GBM_EXALLC	finn-b-C3_GBM_EXALLC	rs7712231	7.97036e-06	0.0187301	0.00592923	19.874
genus.RikenellaceaeRC9gutgroup.id.11191	Brain glioblastoma (all cancers excluded) || id:finn-b-C3_GBM_EXALLC	finn-b-C3_GBM_EXALLC	rs80309088	4.55642e-06	0.0630101	0.0064583	20.5929
genus.RikenellaceaeRC9gutgroup.id.11191	Brain glioblastoma (all cancers excluded) || id:finn-b-C3_GBM_EXALLC	finn-b-C3_GBM_EXALLC	rs9887954	4.80801e-06	0.2206	0.00634752	21.2595
genus.Romboutsia.id.11347	Brain glioblastoma (all cancers excluded) || id:finn-b-C3_GBM_EXALLC	finn-b-C3_GBM_EXALLC	rs10279978	1.17009e-06	0.8399	0.0016764	23.7458
genus.Romboutsia.id.11347	Brain glioblastoma (all cancers excluded) || id:finn-b-C3_GBM_EXALLC	finn-b-C3_GBM_EXALLC	rs11221428	6.48646e-06	0.9569	0.00148426	21.0855
genus.Romboutsia.id.11347	Brain glioblastoma (all cancers excluded) || id:finn-b-C3_GBM_EXALLC	finn-b-C3_GBM_EXALLC	rs16843578	5.08123e-06	0.9438	0.00139274	19.7821
genus.Romboutsia.id.11347	Brain glioblastoma (all cancers excluded) || id:finn-b-C3_GBM_EXALLC	finn-b-C3_GBM_EXALLC	rs28603357	8.52235e-06	0.0227798	0.00551854	20.482
genus.Romboutsia.id.11347	Brain glioblastoma (all cancers excluded) || id:finn-b-C3_GBM_EXALLC	finn-b-C3_GBM_EXALLC	rs34302036	5.87667e-06	0.4257	0.00145979	20.7345
genus.Romboutsia.id.11347	Brain glioblastoma (all cancers excluded) || id:finn-b-C3_GBM_EXALLC	finn-b-C3_GBM_EXALLC	rs61841503	3.99597e-08	0.1248	0.00215859	29.3467
genus.Romboutsia.id.11347	Brain glioblastoma (all cancers excluded) || id:finn-b-C3_GBM_EXALLC	finn-b-C3_GBM_EXALLC	rs62504452	4.65831e-06	0.631401	0.00144693	20.5414
genus.Romboutsia.id.11347	Brain glioblastoma (all cancers excluded) || id:finn-b-C3_GBM_EXALLC	finn-b-C3_GBM_EXALLC	rs7109293	6.98354e-06	0.5311	0.00140933	19.9547
genus.Romboutsia.id.11347	Brain glioblastoma (all cancers excluded) || id:finn-b-C3_GBM_EXALLC	finn-b-C3_GBM_EXALLC	rs75200530	5.06555e-06	0.3127	0.00389249	20.492
genus.Romboutsia.id.11347	Brain glioblastoma (all cancers excluded) || id:finn-b-C3_GBM_EXALLC	finn-b-C3_GBM_EXALLC	rs75987356	6.70799e-06	0.3564	0.00203552	21.3431
genus.Romboutsia.id.11347	Brain glioblastoma (all cancers excluded) || id:finn-b-C3_GBM_EXALLC	finn-b-C3_GBM_EXALLC	rs77702691	7.36973e-06	0.4825	0.00163844	20.4895
genus.Romboutsia.id.11347	Brain glioblastoma (all cancers excluded) || id:finn-b-C3_GBM_EXALLC	finn-b-C3_GBM_EXALLC	rs9389266	9.38461e-06	0.7956	0.00139519	19.8185
genus.Romboutsia.id.11347	Brain glioblastoma (all cancers excluded) || id:finn-b-C3_GBM_EXALLC	finn-b-C3_GBM_EXALLC	rs9567264	5.75689e-06	0.9786	0.00145743	20.6937
genus.Roseburia.id.2012	Brain glioblastoma (all cancers excluded) || id:finn-b-C3_GBM_EXALLC	finn-b-C3_GBM_EXALLC	rs12740451	7.34264e-06	0.5618	0.00115471	20.6181
genus.Roseburia.id.2012	Brain glioblastoma (all cancers excluded) || id:finn-b-C3_GBM_EXALLC	finn-b-C3_GBM_EXALLC	rs147990086	8.92942e-06	0.3188	0.0010706	19.1178
genus.Roseburia.id.2012	Brain glioblastoma (all cancers excluded) || id:finn-b-C3_GBM_EXALLC	finn-b-C3_GBM_EXALLC	rs16910295	2.91111e-06	0.9884	0.00131295	21.884
genus.Roseburia.id.2012	Brain glioblastoma (all cancers excluded) || id:finn-b-C3_GBM_EXALLC	finn-b-C3_GBM_EXALLC	rs2160994	9.6985e-07	0.5762	0.00137217	23.9663
genus.Roseburia.id.2012	Brain glioblastoma (all cancers excluded) || id:finn-b-C3_GBM_EXALLC	finn-b-C3_GBM_EXALLC	rs2943022	4.11408e-06	0.212	0.00119668	21.3887
genus.Roseburia.id.2012	Brain glioblastoma (all cancers excluded) || id:finn-b-C3_GBM_EXALLC	finn-b-C3_GBM_EXALLC	rs302266	8.12587e-06	0.9874	0.00118245	20.1893
genus.Roseburia.id.2012	Brain glioblastoma (all cancers excluded) || id:finn-b-C3_GBM_EXALLC	finn-b-C3_GBM_EXALLC	rs329182	5.90142e-06	0.9574	0.00114065	20.3862
genus.Roseburia.id.2012	Brain glioblastoma (all cancers excluded) || id:finn-b-C3_GBM_EXALLC	finn-b-C3_GBM_EXALLC	rs55858165	9.98975e-06	0.2553	0.00358555	19.5936
genus.Roseburia.id.2012	Brain glioblastoma (all cancers excluded) || id:finn-b-C3_GBM_EXALLC	finn-b-C3_GBM_EXALLC	rs57466170	8.30102e-06	0.554201	0.0010758	18.6647
genus.Roseburia.id.2012	Brain glioblastoma (all cancers excluded) || id:finn-b-C3_GBM_EXALLC	finn-b-C3_GBM_EXALLC	rs6445851	3.52721e-06	0.3557	0.00118305	21.1413
genus.Roseburia.id.2012	Brain glioblastoma (all cancers excluded) || id:finn-b-C3_GBM_EXALLC	finn-b-C3_GBM_EXALLC	rs6930661	2.47942e-06	0.601399	0.00129709	22.0052
genus.Roseburia.id.2012	Brain glioblastoma (all cancers excluded) || id:finn-b-C3_GBM_EXALLC	finn-b-C3_GBM_EXALLC	rs75326254	7.50204e-06	0.1664	0.0012903	20.5307
genus.Roseburia.id.2012	Brain glioblastoma (all cancers excluded) || id:finn-b-C3_GBM_EXALLC	finn-b-C3_GBM_EXALLC	rs78753150	9.98312e-06	0.503	0.00125459	20.4768
genus.Roseburia.id.2012	Brain glioblastoma (all cancers excluded) || id:finn-b-C3_GBM_EXALLC	finn-b-C3_GBM_EXALLC	rs9300744	4.75118e-06	0.7291	0.00121576	21.7301
genus.Ruminiclostridium5.id.11355	Brain glioblastoma (all cancers excluded) || id:finn-b-C3_GBM_EXALLC	finn-b-C3_GBM_EXALLC	rs10827477	2.19177e-06	0.9403	0.00129739	22.5896
genus.Ruminiclostridium5.id.11355	Brain glioblastoma (all cancers excluded) || id:finn-b-C3_GBM_EXALLC	finn-b-C3_GBM_EXALLC	rs113753996	3.98895e-06	0.0360197	0.00132489	22.1259
genus.Ruminiclostridium5.id.11355	Brain glioblastoma (all cancers excluded) || id:finn-b-C3_GBM_EXALLC	finn-b-C3_GBM_EXALLC	rs1223978	8.16186e-06	0.751299	0.00114956	20.0011
genus.Ruminiclostridium5.id.11355	Brain glioblastoma (all cancers excluded) || id:finn-b-C3_GBM_EXALLC	finn-b-C3_GBM_EXALLC	rs1492620	3.52577e-06	0.3697	0.00122119	21.2685
genus.Ruminiclostridium5.id.11355	Brain glioblastoma (all cancers excluded) || id:finn-b-C3_GBM_EXALLC	finn-b-C3_GBM_EXALLC	rs2482038	1.70314e-06	0.5981	0.00130686	22.7613
genus.Ruminiclostridium5.id.11355	Brain glioblastoma (all cancers excluded) || id:finn-b-C3_GBM_EXALLC	finn-b-C3_GBM_EXALLC	rs2791343	5.53959e-06	0.3204	0.00119512	20.808
genus.Ruminiclostridium5.id.11355	Brain glioblastoma (all cancers excluded) || id:finn-b-C3_GBM_EXALLC	finn-b-C3_GBM_EXALLC	rs2833828	6.81651e-06	0.2161	0.00116481	20.2856
genus.Ruminiclostridium5.id.11355	Brain glioblastoma (all cancers excluded) || id:finn-b-C3_GBM_EXALLC	finn-b-C3_GBM_EXALLC	rs4955951	9.95519e-06	0.5876	0.00106377	18.524
genus.Ruminiclostridium5.id.11355	Brain glioblastoma (all cancers excluded) || id:finn-b-C3_GBM_EXALLC	finn-b-C3_GBM_EXALLC	rs6121460	2.64107e-06	0.562101	0.00126494	21.9314
genus.Ruminiclostridium5.id.11355	Brain glioblastoma (all cancers excluded) || id:finn-b-C3_GBM_EXALLC	finn-b-C3_GBM_EXALLC	rs79968837	1.14623e-06	0.8162	0.00145059	24.1148
genus.Ruminiclostridium5.id.11355	Brain glioblastoma (all cancers excluded) || id:finn-b-C3_GBM_EXALLC	finn-b-C3_GBM_EXALLC	rs8053158	5.89806e-06	0.755099	0.00124299	21.6487
genus.Ruminiclostridium6.id.11356	Brain glioblastoma (all cancers excluded) || id:finn-b-C3_GBM_EXALLC	finn-b-C3_GBM_EXALLC	rs10829821	3.47141e-06	0.670199	0.00159142	20.4026
genus.Ruminiclostridium6.id.11356	Brain glioblastoma (all cancers excluded) || id:finn-b-C3_GBM_EXALLC	finn-b-C3_GBM_EXALLC	rs116969552	9.15949e-06	0.3127	0.00286601	19.6081
genus.Ruminiclostridium6.id.11356	Brain glioblastoma (all cancers excluded) || id:finn-b-C3_GBM_EXALLC	finn-b-C3_GBM_EXALLC	rs11992182	4.64839e-06	0.714301	0.00153478	20.5653
genus.Ruminiclostridium6.id.11356	Brain glioblastoma (all cancers excluded) || id:finn-b-C3_GBM_EXALLC	finn-b-C3_GBM_EXALLC	rs2548459	6.40206e-06	0.5034	0.00152503	20.4285
genus.Ruminiclostridium6.id.11356	Brain glioblastoma (all cancers excluded) || id:finn-b-C3_GBM_EXALLC	finn-b-C3_GBM_EXALLC	rs35362464	8.99138e-06	0.9321	0.00142241	18.9536
genus.Ruminiclostridium6.id.11356	Brain glioblastoma (all cancers excluded) || id:finn-b-C3_GBM_EXALLC	finn-b-C3_GBM_EXALLC	rs61060922	1.08647e-06	0.0186698	0.00271506	24.3741
genus.Ruminiclostridium6.id.11356	Brain glioblastoma (all cancers excluded) || id:finn-b-C3_GBM_EXALLC	finn-b-C3_GBM_EXALLC	rs663262	3.39417e-06	0.1854	0.00239041	18.8672
genus.Ruminiclostridium6.id.11356	Brain glioblastoma (all cancers excluded) || id:finn-b-C3_GBM_EXALLC	finn-b-C3_GBM_EXALLC	rs67479537	9.302e-06	0.214	0.00173495	20.1795
genus.Ruminiclostridium6.id.11356	Brain glioblastoma (all cancers excluded) || id:finn-b-C3_GBM_EXALLC	finn-b-C3_GBM_EXALLC	rs71414120	1.07697e-06	0.524	0.0043695	24.423
genus.Ruminiclostridium6.id.11356	Brain glioblastoma (all cancers excluded) || id:finn-b-C3_GBM_EXALLC	finn-b-C3_GBM_EXALLC	rs72991535	4.95367e-06	0.4568	0.00218409	21.1007
genus.Ruminiclostridium6.id.11356	Brain glioblastoma (all cancers excluded) || id:finn-b-C3_GBM_EXALLC	finn-b-C3_GBM_EXALLC	rs73176030	7.28883e-06	0.507	0.0014725	19.7252
genus.Ruminiclostridium6.id.11356	Brain glioblastoma (all cancers excluded) || id:finn-b-C3_GBM_EXALLC	finn-b-C3_GBM_EXALLC	rs77193512	1.29587e-06	0.9881	0.00172531	23.1211
genus.Ruminiclostridium6.id.11356	Brain glioblastoma (all cancers excluded) || id:finn-b-C3_GBM_EXALLC	finn-b-C3_GBM_EXALLC	rs792058	8.57953e-06	0.8594	0.00150757	19.5238
genus.Ruminiclostridium6.id.11356	Brain glioblastoma (all cancers excluded) || id:finn-b-C3_GBM_EXALLC	finn-b-C3_GBM_EXALLC	rs79968172	1.66054e-06	0.719	0.00177991	22.8235
genus.Ruminiclostridium6.id.11356	Brain glioblastoma (all cancers excluded) || id:finn-b-C3_GBM_EXALLC	finn-b-C3_GBM_EXALLC	rs9555756	7.10127e-06	0.1342	0.00154688	20.7092
genus.Ruminiclostridium9.id.11357	Brain glioblastoma (all cancers excluded) || id:finn-b-C3_GBM_EXALLC	finn-b-C3_GBM_EXALLC	rs12040548	3.14872e-06	0.9394	0.00129806	21.7304
genus.Ruminiclostridium9.id.11357	Brain glioblastoma (all cancers excluded) || id:finn-b-C3_GBM_EXALLC	finn-b-C3_GBM_EXALLC	rs6082461	4.86594e-06	0.5108	0.00120204	20.0357
genus.Ruminiclostridium9.id.11357	Brain glioblastoma (all cancers excluded) || id:finn-b-C3_GBM_EXALLC	finn-b-C3_GBM_EXALLC	rs7137760	7.06911e-06	0.8942	0.00122464	20.501
genus.Ruminiclostridium9.id.11357	Brain glioblastoma (all cancers excluded) || id:finn-b-C3_GBM_EXALLC	finn-b-C3_GBM_EXALLC	rs74303178	7.91566e-06	0.2356	0.00119276	19.9477
genus.Ruminiclostridium9.id.11357	Brain glioblastoma (all cancers excluded) || id:finn-b-C3_GBM_EXALLC	finn-b-C3_GBM_EXALLC	rs78191726	7.58287e-06	0.7808	0.00125848	20.2077
genus.Ruminiclostridium9.id.11357	Brain glioblastoma (all cancers excluded) || id:finn-b-C3_GBM_EXALLC	finn-b-C3_GBM_EXALLC	rs918449	2.55994e-06	0.0242399	0.00138866	23.2548
genus.Ruminiclostridium9.id.11357	Brain glioblastoma (all cancers excluded) || id:finn-b-C3_GBM_EXALLC	finn-b-C3_GBM_EXALLC	rs9522712	4.65962e-06	0.4315	0.00121798	20.3932
genus.Ruminiclostridium9.id.11357	Brain glioblastoma (all cancers excluded) || id:finn-b-C3_GBM_EXALLC	finn-b-C3_GBM_EXALLC	rs9809789	8.71968e-06	0.9533	0.00125828	20.1869
genus.RuminococcaceaeNK4A214group.id.11358	Brain glioblastoma (all cancers excluded) || id:finn-b-C3_GBM_EXALLC	finn-b-C3_GBM_EXALLC	rs11241747	6.58971e-06	0.51	0.00133276	19.7779
genus.RuminococcaceaeNK4A214group.id.11358	Brain glioblastoma (all cancers excluded) || id:finn-b-C3_GBM_EXALLC	finn-b-C3_GBM_EXALLC	rs11586410	3.66276e-07	0.8096	0.00173864	25.8114
genus.RuminococcaceaeNK4A214group.id.11358	Brain glioblastoma (all cancers excluded) || id:finn-b-C3_GBM_EXALLC	finn-b-C3_GBM_EXALLC	rs12642039	3.43005e-06	0.3468	0.00140232	21.449
genus.RuminococcaceaeNK4A214group.id.11358	Brain glioblastoma (all cancers excluded) || id:finn-b-C3_GBM_EXALLC	finn-b-C3_GBM_EXALLC	rs12731	4.87237e-06	0.6849	0.00137405	21.0326
genus.RuminococcaceaeNK4A214group.id.11358	Brain glioblastoma (all cancers excluded) || id:finn-b-C3_GBM_EXALLC	finn-b-C3_GBM_EXALLC	rs13087692	8.69224e-06	0.2716	0.00135988	20.8154
genus.RuminococcaceaeNK4A214group.id.11358	Brain glioblastoma (all cancers excluded) || id:finn-b-C3_GBM_EXALLC	finn-b-C3_GBM_EXALLC	rs136761	8.15195e-07	0.732	0.00163759	24.3089
genus.RuminococcaceaeNK4A214group.id.11358	Brain glioblastoma (all cancers excluded) || id:finn-b-C3_GBM_EXALLC	finn-b-C3_GBM_EXALLC	rs147475196	4.72496e-06	0.0923698	0.00206637	20.5305
genus.RuminococcaceaeNK4A214group.id.11358	Brain glioblastoma (all cancers excluded) || id:finn-b-C3_GBM_EXALLC	finn-b-C3_GBM_EXALLC	rs35559912	4.89023e-06	0.8216	0.00147386	20.6261
genus.RuminococcaceaeNK4A214group.id.11358	Brain glioblastoma (all cancers excluded) || id:finn-b-C3_GBM_EXALLC	finn-b-C3_GBM_EXALLC	rs4814689	4.5519e-06	0.4529	0.00157052	22.0329
genus.RuminococcaceaeNK4A214group.id.11358	Brain glioblastoma (all cancers excluded) || id:finn-b-C3_GBM_EXALLC	finn-b-C3_GBM_EXALLC	rs5994253	2.35183e-07	0.4202	0.00172996	26.4899
genus.RuminococcaceaeNK4A214group.id.11358	Brain glioblastoma (all cancers excluded) || id:finn-b-C3_GBM_EXALLC	finn-b-C3_GBM_EXALLC	rs62027366	6.58456e-06	0.6411	0.0013474	19.9954
genus.RuminococcaceaeNK4A214group.id.11358	Brain glioblastoma (all cancers excluded) || id:finn-b-C3_GBM_EXALLC	finn-b-C3_GBM_EXALLC	rs6681678	9.04931e-06	0.719399	0.00133515	17.4189
genus.RuminococcaceaeNK4A214group.id.11358	Brain glioblastoma (all cancers excluded) || id:finn-b-C3_GBM_EXALLC	finn-b-C3_GBM_EXALLC	rs7573569	3.23139e-06	0.3129	0.0014326	21.2616
genus.RuminococcaceaeUCG002.id.11360	Brain glioblastoma (all cancers excluded) || id:finn-b-C3_GBM_EXALLC	finn-b-C3_GBM_EXALLC	rs10916131	2.87497e-06	0.9656	0.00130382	22.3179
genus.RuminococcaceaeUCG002.id.11360	Brain glioblastoma (all cancers excluded) || id:finn-b-C3_GBM_EXALLC	finn-b-C3_GBM_EXALLC	rs10927423	8.49518e-07	0.1857	0.00136336	23.3371
genus.RuminococcaceaeUCG002.id.11360	Brain glioblastoma (all cancers excluded) || id:finn-b-C3_GBM_EXALLC	finn-b-C3_GBM_EXALLC	rs10964441	7.45116e-06	0.0297399	0.00348252	18.6756
genus.RuminococcaceaeUCG002.id.11360	Brain glioblastoma (all cancers excluded) || id:finn-b-C3_GBM_EXALLC	finn-b-C3_GBM_EXALLC	rs113147300	7.6914e-06	0.528901	0.00129583	21.2377
genus.RuminococcaceaeUCG002.id.11360	Brain glioblastoma (all cancers excluded) || id:finn-b-C3_GBM_EXALLC	finn-b-C3_GBM_EXALLC	rs11607472	7.18671e-06	0.508899	0.00120112	19.5778
genus.RuminococcaceaeUCG002.id.11360	Brain glioblastoma (all cancers excluded) || id:finn-b-C3_GBM_EXALLC	finn-b-C3_GBM_EXALLC	rs116974815	2.02518e-06	0.8522	0.00391823	22.882
genus.RuminococcaceaeUCG002.id.11360	Brain glioblastoma (all cancers excluded) || id:finn-b-C3_GBM_EXALLC	finn-b-C3_GBM_EXALLC	rs11750293	1.76136e-06	0.4622	0.00134531	23.0249
genus.RuminococcaceaeUCG002.id.11360	Brain glioblastoma (all cancers excluded) || id:finn-b-C3_GBM_EXALLC	finn-b-C3_GBM_EXALLC	rs12463378	2.95523e-06	0.4276	0.00127493	21.6912
genus.RuminococcaceaeUCG002.id.11360	Brain glioblastoma (all cancers excluded) || id:finn-b-C3_GBM_EXALLC	finn-b-C3_GBM_EXALLC	rs15256	9.45659e-06	0.2936	0.00110597	18.9253
genus.RuminococcaceaeUCG002.id.11360	Brain glioblastoma (all cancers excluded) || id:finn-b-C3_GBM_EXALLC	finn-b-C3_GBM_EXALLC	rs55793120	4.80674e-07	0.3727	0.00214802	25.1148
genus.RuminococcaceaeUCG002.id.11360	Brain glioblastoma (all cancers excluded) || id:finn-b-C3_GBM_EXALLC	finn-b-C3_GBM_EXALLC	rs56030423	6.30385e-06	0.2887	0.00137988	20.637
genus.RuminococcaceaeUCG002.id.11360	Brain glioblastoma (all cancers excluded) || id:finn-b-C3_GBM_EXALLC	finn-b-C3_GBM_EXALLC	rs57079348	7.21822e-06	0.2628	0.00119769	19.6296
genus.RuminococcaceaeUCG002.id.11360	Brain glioblastoma (all cancers excluded) || id:finn-b-C3_GBM_EXALLC	finn-b-C3_GBM_EXALLC	rs6542556	7.86123e-06	0.3997	0.00116702	19.97
genus.RuminococcaceaeUCG002.id.11360	Brain glioblastoma (all cancers excluded) || id:finn-b-C3_GBM_EXALLC	finn-b-C3_GBM_EXALLC	rs6793778	9.81289e-06	0.7118	0.00116254	19.8932
genus.RuminococcaceaeUCG002.id.11360	Brain glioblastoma (all cancers excluded) || id:finn-b-C3_GBM_EXALLC	finn-b-C3_GBM_EXALLC	rs7120052	1.96895e-06	0.1547	0.00124162	21.252
genus.RuminococcaceaeUCG002.id.11360	Brain glioblastoma (all cancers excluded) || id:finn-b-C3_GBM_EXALLC	finn-b-C3_GBM_EXALLC	rs7155595	1.14931e-06	0.5206	0.00138733	23.7312
genus.RuminococcaceaeUCG002.id.11360	Brain glioblastoma (all cancers excluded) || id:finn-b-C3_GBM_EXALLC	finn-b-C3_GBM_EXALLC	rs7249614	9.07376e-06	0.4483	0.00118635	19.7751
genus.RuminococcaceaeUCG002.id.11360	Brain glioblastoma (all cancers excluded) || id:finn-b-C3_GBM_EXALLC	finn-b-C3_GBM_EXALLC	rs7342369	5.66121e-06	0.6125	0.00124129	20.6919
genus.RuminococcaceaeUCG002.id.11360	Brain glioblastoma (all cancers excluded) || id:finn-b-C3_GBM_EXALLC	finn-b-C3_GBM_EXALLC	rs76847269	5.1719e-06	0.103	0.00274617	21.0716
genus.RuminococcaceaeUCG002.id.11360	Brain glioblastoma (all cancers excluded) || id:finn-b-C3_GBM_EXALLC	finn-b-C3_GBM_EXALLC	rs77564310	3.28614e-07	0.4429	0.00150537	25.6268
genus.RuminococcaceaeUCG002.id.11360	Brain glioblastoma (all cancers excluded) || id:finn-b-C3_GBM_EXALLC	finn-b-C3_GBM_EXALLC	rs79016051	2.33742e-06	0.8153	0.00129511	21.9612
genus.RuminococcaceaeUCG002.id.11360	Brain glioblastoma (all cancers excluded) || id:finn-b-C3_GBM_EXALLC	finn-b-C3_GBM_EXALLC	rs882348	5.44852e-06	0.2968	0.00117177	20.0549
genus.RuminococcaceaeUCG003.id.11361	Brain glioblastoma (all cancers excluded) || id:finn-b-C3_GBM_EXALLC	finn-b-C3_GBM_EXALLC	rs10490280	4.15551e-06	0.3456	0.00156811	21.9912
genus.RuminococcaceaeUCG003.id.11361	Brain glioblastoma (all cancers excluded) || id:finn-b-C3_GBM_EXALLC	finn-b-C3_GBM_EXALLC	rs11243416	1.66882e-06	0.718899	0.00167081	23.4339
genus.RuminococcaceaeUCG003.id.11361	Brain glioblastoma (all cancers excluded) || id:finn-b-C3_GBM_EXALLC	finn-b-C3_GBM_EXALLC	rs11613919	1.62509e-06	0.4479	0.00152353	21.8303
genus.RuminococcaceaeUCG003.id.11361	Brain glioblastoma (all cancers excluded) || id:finn-b-C3_GBM_EXALLC	finn-b-C3_GBM_EXALLC	rs16959793	2.21709e-06	0.560101	0.00157207	22.6892
genus.RuminococcaceaeUCG003.id.11361	Brain glioblastoma (all cancers excluded) || id:finn-b-C3_GBM_EXALLC	finn-b-C3_GBM_EXALLC	rs2523124	5.7837e-06	0.784599	0.00141849	20.4652
genus.RuminococcaceaeUCG003.id.11361	Brain glioblastoma (all cancers excluded) || id:finn-b-C3_GBM_EXALLC	finn-b-C3_GBM_EXALLC	rs3013089	4.38133e-06	0.8432	0.00145529	20.9955
genus.RuminococcaceaeUCG003.id.11361	Brain glioblastoma (all cancers excluded) || id:finn-b-C3_GBM_EXALLC	finn-b-C3_GBM_EXALLC	rs4452755	3.29335e-06	0.7977	0.00153675	22.1694
genus.RuminococcaceaeUCG003.id.11361	Brain glioblastoma (all cancers excluded) || id:finn-b-C3_GBM_EXALLC	finn-b-C3_GBM_EXALLC	rs4532474	4.82127e-06	0.406	0.00141119	20.3639
genus.RuminococcaceaeUCG003.id.11361	Brain glioblastoma (all cancers excluded) || id:finn-b-C3_GBM_EXALLC	finn-b-C3_GBM_EXALLC	rs646327	7.8318e-07	0.5155	0.00170241	24.5633
genus.RuminococcaceaeUCG003.id.11361	Brain glioblastoma (all cancers excluded) || id:finn-b-C3_GBM_EXALLC	finn-b-C3_GBM_EXALLC	rs6759615	7.86224e-07	0.625	0.00181653	26.2202
genus.RuminococcaceaeUCG003.id.11361	Brain glioblastoma (all cancers excluded) || id:finn-b-C3_GBM_EXALLC	finn-b-C3_GBM_EXALLC	rs73341549	1.50953e-07	0.8306	0.00419253	28.3851
genus.RuminococcaceaeUCG003.id.11361	Brain glioblastoma (all cancers excluded) || id:finn-b-C3_GBM_EXALLC	finn-b-C3_GBM_EXALLC	rs78720113	7.59261e-06	0.8959	0.00163035	21.3533
genus.RuminococcaceaeUCG004.id.11362	Brain glioblastoma (all cancers excluded) || id:finn-b-C3_GBM_EXALLC	finn-b-C3_GBM_EXALLC	rs10976229	7.04477e-06	0.7698	0.00219026	20.0059
genus.RuminococcaceaeUCG004.id.11362	Brain glioblastoma (all cancers excluded) || id:finn-b-C3_GBM_EXALLC	finn-b-C3_GBM_EXALLC	rs11961899	9.1802e-06	0.5036	0.00202068	19.2333
genus.RuminococcaceaeUCG004.id.11362	Brain glioblastoma (all cancers excluded) || id:finn-b-C3_GBM_EXALLC	finn-b-C3_GBM_EXALLC	rs12125734	2.09428e-07	0.1739	0.00302133	27.0804
genus.RuminococcaceaeUCG004.id.11362	Brain glioblastoma (all cancers excluded) || id:finn-b-C3_GBM_EXALLC	finn-b-C3_GBM_EXALLC	rs2248146	8.20001e-06	0.1099	0.00211452	20.1306
genus.RuminococcaceaeUCG004.id.11362	Brain glioblastoma (all cancers excluded) || id:finn-b-C3_GBM_EXALLC	finn-b-C3_GBM_EXALLC	rs3800154	6.11581e-06	0.3473	0.00214066	20.1739
genus.RuminococcaceaeUCG004.id.11362	Brain glioblastoma (all cancers excluded) || id:finn-b-C3_GBM_EXALLC	finn-b-C3_GBM_EXALLC	rs511258	4.52052e-06	0.8522	0.00228269	21.7306
genus.RuminococcaceaeUCG004.id.11362	Brain glioblastoma (all cancers excluded) || id:finn-b-C3_GBM_EXALLC	finn-b-C3_GBM_EXALLC	rs550351	9.43128e-06	0.8968	0.0020022	19.051
genus.RuminococcaceaeUCG004.id.11362	Brain glioblastoma (all cancers excluded) || id:finn-b-C3_GBM_EXALLC	finn-b-C3_GBM_EXALLC	rs6769553	7.91068e-08	0.4992	0.00305624	29.1202
genus.RuminococcaceaeUCG004.id.11362	Brain glioblastoma (all cancers excluded) || id:finn-b-C3_GBM_EXALLC	finn-b-C3_GBM_EXALLC	rs7569771	8.11964e-06	0.9679	0.00208666	19.8647
genus.RuminococcaceaeUCG004.id.11362	Brain glioblastoma (all cancers excluded) || id:finn-b-C3_GBM_EXALLC	finn-b-C3_GBM_EXALLC	rs872501	5.80805e-06	0.3213	0.00235855	20.0265
genus.RuminococcaceaeUCG004.id.11362	Brain glioblastoma (all cancers excluded) || id:finn-b-C3_GBM_EXALLC	finn-b-C3_GBM_EXALLC	rs9818949	5.38832e-06	0.2367	0.00227362	20.769
genus.RuminococcaceaeUCG005.id.11363	Brain glioblastoma (all cancers excluded) || id:finn-b-C3_GBM_EXALLC	finn-b-C3_GBM_EXALLC	rs10873449	4.11169e-06	0.499001	0.00128345	20.685
genus.RuminococcaceaeUCG005.id.11363	Brain glioblastoma (all cancers excluded) || id:finn-b-C3_GBM_EXALLC	finn-b-C3_GBM_EXALLC	rs10937802	8.17353e-06	0.9852	0.00127424	20.1829
genus.RuminococcaceaeUCG005.id.11363	Brain glioblastoma (all cancers excluded) || id:finn-b-C3_GBM_EXALLC	finn-b-C3_GBM_EXALLC	rs10950694	4.298e-07	0.74	0.00161672	25.6164
genus.RuminococcaceaeUCG005.id.11363	Brain glioblastoma (all cancers excluded) || id:finn-b-C3_GBM_EXALLC	finn-b-C3_GBM_EXALLC	rs114279581	3.21853e-06	0.518601	0.00253568	21.514
genus.RuminococcaceaeUCG005.id.11363	Brain glioblastoma (all cancers excluded) || id:finn-b-C3_GBM_EXALLC	finn-b-C3_GBM_EXALLC	rs12288512	3.10278e-06	0.8679	0.0013752	21.305
genus.RuminococcaceaeUCG005.id.11363	Brain glioblastoma (all cancers excluded) || id:finn-b-C3_GBM_EXALLC	finn-b-C3_GBM_EXALLC	rs12458218	2.41027e-06	0.1448	0.00136243	21.9609
genus.RuminococcaceaeUCG005.id.11363	Brain glioblastoma (all cancers excluded) || id:finn-b-C3_GBM_EXALLC	finn-b-C3_GBM_EXALLC	rs2893871	3.53845e-06	0.454	0.00139128	22.4322
genus.RuminococcaceaeUCG005.id.11363	Brain glioblastoma (all cancers excluded) || id:finn-b-C3_GBM_EXALLC	finn-b-C3_GBM_EXALLC	rs34781347	6.04728e-07	0.641	0.00391708	23.8269
genus.RuminococcaceaeUCG005.id.11363	Brain glioblastoma (all cancers excluded) || id:finn-b-C3_GBM_EXALLC	finn-b-C3_GBM_EXALLC	rs55793120	7.37046e-06	0.3727	0.00168154	18.9021
genus.RuminococcaceaeUCG005.id.11363	Brain glioblastoma (all cancers excluded) || id:finn-b-C3_GBM_EXALLC	finn-b-C3_GBM_EXALLC	rs72776570	5.35716e-06	0.725301	0.00126646	19.4953
genus.RuminococcaceaeUCG005.id.11363	Brain glioblastoma (all cancers excluded) || id:finn-b-C3_GBM_EXALLC	finn-b-C3_GBM_EXALLC	rs7449320	4.80776e-06	0.4447	0.0013013	20.9691
genus.RuminococcaceaeUCG005.id.11363	Brain glioblastoma (all cancers excluded) || id:finn-b-C3_GBM_EXALLC	finn-b-C3_GBM_EXALLC	rs7555878	2.81022e-06	0.9619	0.00136031	21.928
genus.RuminococcaceaeUCG005.id.11363	Brain glioblastoma (all cancers excluded) || id:finn-b-C3_GBM_EXALLC	finn-b-C3_GBM_EXALLC	rs7586445	8.8145e-06	0.5993	0.00130019	19.6545
genus.RuminococcaceaeUCG005.id.11363	Brain glioblastoma (all cancers excluded) || id:finn-b-C3_GBM_EXALLC	finn-b-C3_GBM_EXALLC	rs898577	7.46313e-06	0.27	0.00183959	18.4095
genus.RuminococcaceaeUCG009.id.11366	Brain glioblastoma (all cancers excluded) || id:finn-b-C3_GBM_EXALLC	finn-b-C3_GBM_EXALLC	rs113006825	7.97701e-06	0.9132	0.00277483	19.9314
genus.RuminococcaceaeUCG009.id.11366	Brain glioblastoma (all cancers excluded) || id:finn-b-C3_GBM_EXALLC	finn-b-C3_GBM_EXALLC	rs12508214	4.75487e-06	0.6725	0.00279157	21.0206
genus.RuminococcaceaeUCG009.id.11366	Brain glioblastoma (all cancers excluded) || id:finn-b-C3_GBM_EXALLC	finn-b-C3_GBM_EXALLC	rs138460696	9.80841e-06	0.0558303	0.0028253	19.4449
genus.RuminococcaceaeUCG009.id.11366	Brain glioblastoma (all cancers excluded) || id:finn-b-C3_GBM_EXALLC	finn-b-C3_GBM_EXALLC	rs1550196	1.13288e-06	0.4111	0.00335168	24.8421
genus.RuminococcaceaeUCG009.id.11366	Brain glioblastoma (all cancers excluded) || id:finn-b-C3_GBM_EXALLC	finn-b-C3_GBM_EXALLC	rs2058609	3.12485e-06	0.0843801	0.00289928	21.8311
genus.RuminococcaceaeUCG009.id.11366	Brain glioblastoma (all cancers excluded) || id:finn-b-C3_GBM_EXALLC	finn-b-C3_GBM_EXALLC	rs2192926	4.87746e-06	0.663001	0.00282655	21.2847
genus.RuminococcaceaeUCG009.id.11366	Brain glioblastoma (all cancers excluded) || id:finn-b-C3_GBM_EXALLC	finn-b-C3_GBM_EXALLC	rs4079028	3.28244e-06	0.3718	0.0028121	21.0882
genus.RuminococcaceaeUCG009.id.11366	Brain glioblastoma (all cancers excluded) || id:finn-b-C3_GBM_EXALLC	finn-b-C3_GBM_EXALLC	rs4708333	1.56246e-06	0.9519	0.003069	23.1161
genus.RuminococcaceaeUCG009.id.11366	Brain glioblastoma (all cancers excluded) || id:finn-b-C3_GBM_EXALLC	finn-b-C3_GBM_EXALLC	rs6952765	8.13062e-06	0.7461	0.00255892	19.2643
genus.RuminococcaceaeUCG009.id.11366	Brain glioblastoma (all cancers excluded) || id:finn-b-C3_GBM_EXALLC	finn-b-C3_GBM_EXALLC	rs758191	9.00992e-06	0.4334	0.00380599	22.2622
genus.RuminococcaceaeUCG009.id.11366	Brain glioblastoma (all cancers excluded) || id:finn-b-C3_GBM_EXALLC	finn-b-C3_GBM_EXALLC	rs78410648	9.67203e-06	0.9377	0.00252813	19.0293
genus.RuminococcaceaeUCG009.id.11366	Brain glioblastoma (all cancers excluded) || id:finn-b-C3_GBM_EXALLC	finn-b-C3_GBM_EXALLC	rs9558661	7.00847e-06	0.9037	0.00266721	19.9988
genus.RuminococcaceaeUCG010.id.11367	Brain glioblastoma (all cancers excluded) || id:finn-b-C3_GBM_EXALLC	finn-b-C3_GBM_EXALLC	rs12597105	4.873e-06	0.5952	0.00173513	21.5756
genus.RuminococcaceaeUCG010.id.11367	Brain glioblastoma (all cancers excluded) || id:finn-b-C3_GBM_EXALLC	finn-b-C3_GBM_EXALLC	rs2820282	2.85385e-06	0.2673	0.00171698	22.1235
genus.RuminococcaceaeUCG010.id.11367	Brain glioblastoma (all cancers excluded) || id:finn-b-C3_GBM_EXALLC	finn-b-C3_GBM_EXALLC	rs682403	2.36537e-06	0.2626	0.00172716	22.2531
genus.RuminococcaceaeUCG010.id.11367	Brain glioblastoma (all cancers excluded) || id:finn-b-C3_GBM_EXALLC	finn-b-C3_GBM_EXALLC	rs6958419	2.84162e-06	0.9614	0.00170326	21.955
genus.RuminococcaceaeUCG010.id.11367	Brain glioblastoma (all cancers excluded) || id:finn-b-C3_GBM_EXALLC	finn-b-C3_GBM_EXALLC	rs73218807	6.43033e-06	0.173	0.00303018	20.4004
genus.RuminococcaceaeUCG010.id.11367	Brain glioblastoma (all cancers excluded) || id:finn-b-C3_GBM_EXALLC	finn-b-C3_GBM_EXALLC	rs7441445	6.80187e-06	0.915	0.00157447	20.2639
genus.RuminococcaceaeUCG011.id.11368	Brain glioblastoma (all cancers excluded) || id:finn-b-C3_GBM_EXALLC	finn-b-C3_GBM_EXALLC	rs10274562	6.49607e-06	0.7199	0.00563177	20.5591
genus.RuminococcaceaeUCG011.id.11368	Brain glioblastoma (all cancers excluded) || id:finn-b-C3_GBM_EXALLC	finn-b-C3_GBM_EXALLC	rs12636310	2.81235e-06	0.8973	0.00606054	22.1339
genus.RuminococcaceaeUCG011.id.11368	Brain glioblastoma (all cancers excluded) || id:finn-b-C3_GBM_EXALLC	finn-b-C3_GBM_EXALLC	rs12724320	1.51986e-06	0.763199	0.00643526	23.5113
genus.RuminococcaceaeUCG011.id.11368	Brain glioblastoma (all cancers excluded) || id:finn-b-C3_GBM_EXALLC	finn-b-C3_GBM_EXALLC	rs1416041	7.04419e-08	0.532	0.00786121	28.7623
genus.RuminococcaceaeUCG011.id.11368	Brain glioblastoma (all cancers excluded) || id:finn-b-C3_GBM_EXALLC	finn-b-C3_GBM_EXALLC	rs2729556	3.18679e-06	0.228	0.00596442	21.7808
genus.RuminococcaceaeUCG011.id.11368	Brain glioblastoma (all cancers excluded) || id:finn-b-C3_GBM_EXALLC	finn-b-C3_GBM_EXALLC	rs4490371	7.74624e-06	0.0584602	0.00555667	20.1605
genus.RuminococcaceaeUCG011.id.11368	Brain glioblastoma (all cancers excluded) || id:finn-b-C3_GBM_EXALLC	finn-b-C3_GBM_EXALLC	rs79113084	2.06123e-06	0.7185	0.00632166	22.9536
genus.RuminococcaceaeUCG011.id.11368	Brain glioblastoma (all cancers excluded) || id:finn-b-C3_GBM_EXALLC	finn-b-C3_GBM_EXALLC	rs9729514	2.36769e-06	0.785301	0.00601059	21.9504
genus.RuminococcaceaeUCG013.id.11370	Brain glioblastoma (all cancers excluded) || id:finn-b-C3_GBM_EXALLC	finn-b-C3_GBM_EXALLC	rs11581881	4.72582e-06	0.7117	0.00132501	20.8674
genus.RuminococcaceaeUCG013.id.11370	Brain glioblastoma (all cancers excluded) || id:finn-b-C3_GBM_EXALLC	finn-b-C3_GBM_EXALLC	rs12189346	1.67955e-06	0.8732	0.0013423	22.1347
genus.RuminococcaceaeUCG013.id.11370	Brain glioblastoma (all cancers excluded) || id:finn-b-C3_GBM_EXALLC	finn-b-C3_GBM_EXALLC	rs12336782	8.60305e-06	0.8409	0.00121767	20.4452
genus.RuminococcaceaeUCG013.id.11370	Brain glioblastoma (all cancers excluded) || id:finn-b-C3_GBM_EXALLC	finn-b-C3_GBM_EXALLC	rs12485353	4.19379e-06	0.7587	0.00128536	21.5819
genus.RuminococcaceaeUCG013.id.11370	Brain glioblastoma (all cancers excluded) || id:finn-b-C3_GBM_EXALLC	finn-b-C3_GBM_EXALLC	rs12781711	2.55301e-08	0.625101	0.00185645	31.1906
genus.RuminococcaceaeUCG013.id.11370	Brain glioblastoma (all cancers excluded) || id:finn-b-C3_GBM_EXALLC	finn-b-C3_GBM_EXALLC	rs16918863	4.15503e-06	0.6772	0.00170177	21.5488
genus.RuminococcaceaeUCG013.id.11370	Brain glioblastoma (all cancers excluded) || id:finn-b-C3_GBM_EXALLC	finn-b-C3_GBM_EXALLC	rs2730183	8.43787e-06	0.8871	0.00117739	19.7681
genus.RuminococcaceaeUCG013.id.11370	Brain glioblastoma (all cancers excluded) || id:finn-b-C3_GBM_EXALLC	finn-b-C3_GBM_EXALLC	rs4385846	6.46209e-06	0.741899	0.00122743	20.6092
genus.RuminococcaceaeUCG013.id.11370	Brain glioblastoma (all cancers excluded) || id:finn-b-C3_GBM_EXALLC	finn-b-C3_GBM_EXALLC	rs75088940	2.55399e-06	0.8523	0.00140946	22.0694
genus.RuminococcaceaeUCG013.id.11370	Brain glioblastoma (all cancers excluded) || id:finn-b-C3_GBM_EXALLC	finn-b-C3_GBM_EXALLC	rs76973485	3.3498e-06	0.3748	0.00408501	21.7271
genus.RuminococcaceaeUCG013.id.11370	Brain glioblastoma (all cancers excluded) || id:finn-b-C3_GBM_EXALLC	finn-b-C3_GBM_EXALLC	rs7784330	8.1626e-06	0.8885	0.00117771	19.7712
genus.RuminococcaceaeUCG013.id.11370	Brain glioblastoma (all cancers excluded) || id:finn-b-C3_GBM_EXALLC	finn-b-C3_GBM_EXALLC	rs9313055	9.54713e-06	0.9504	0.00127275	20.0866
genus.RuminococcaceaeUCG014.id.11371	Brain glioblastoma (all cancers excluded) || id:finn-b-C3_GBM_EXALLC	finn-b-C3_GBM_EXALLC	rs10495392	9.96329e-06	0.8859	0.00139473	19.4139
genus.RuminococcaceaeUCG014.id.11371	Brain glioblastoma (all cancers excluded) || id:finn-b-C3_GBM_EXALLC	finn-b-C3_GBM_EXALLC	rs10791168	9.76182e-06	0.25	0.00135996	19.6115
genus.RuminococcaceaeUCG014.id.11371	Brain glioblastoma (all cancers excluded) || id:finn-b-C3_GBM_EXALLC	finn-b-C3_GBM_EXALLC	rs10941294	2.397e-06	0.6817	0.00174374	22.0322
genus.RuminococcaceaeUCG014.id.11371	Brain glioblastoma (all cancers excluded) || id:finn-b-C3_GBM_EXALLC	finn-b-C3_GBM_EXALLC	rs115777838	4.62331e-07	0.783901	0.00416492	23.7222
genus.RuminococcaceaeUCG014.id.11371	Brain glioblastoma (all cancers excluded) || id:finn-b-C3_GBM_EXALLC	finn-b-C3_GBM_EXALLC	rs12638134	1.21144e-06	0.667899	0.00164293	23.6987
genus.RuminococcaceaeUCG014.id.11371	Brain glioblastoma (all cancers excluded) || id:finn-b-C3_GBM_EXALLC	finn-b-C3_GBM_EXALLC	rs34402072	9.80426e-06	0.6133	0.00139968	19.4282
genus.RuminococcaceaeUCG014.id.11371	Brain glioblastoma (all cancers excluded) || id:finn-b-C3_GBM_EXALLC	finn-b-C3_GBM_EXALLC	rs56105232	2.9128e-06	0.2065	0.00235335	21.6736
genus.RuminococcaceaeUCG014.id.11371	Brain glioblastoma (all cancers excluded) || id:finn-b-C3_GBM_EXALLC	finn-b-C3_GBM_EXALLC	rs72809222	2.41191e-06	0.8791	0.00165492	23.0747
genus.RuminococcaceaeUCG014.id.11371	Brain glioblastoma (all cancers excluded) || id:finn-b-C3_GBM_EXALLC	finn-b-C3_GBM_EXALLC	rs73186226	6.71749e-06	0.5164	0.00152465	21.0081
genus.RuminococcaceaeUCG014.id.11371	Brain glioblastoma (all cancers excluded) || id:finn-b-C3_GBM_EXALLC	finn-b-C3_GBM_EXALLC	rs853612	9.75451e-06	0.2963	0.00135794	19.5823
genus.RuminococcaceaeUCG014.id.11371	Brain glioblastoma (all cancers excluded) || id:finn-b-C3_GBM_EXALLC	finn-b-C3_GBM_EXALLC	rs995642	1.90222e-06	0.1159	0.00156417	22.5593
genus.Ruminococcus1.id.11373	Brain glioblastoma (all cancers excluded) || id:finn-b-C3_GBM_EXALLC	finn-b-C3_GBM_EXALLC	rs10167839	8.09254e-06	0.686	0.0012001	19.9492
genus.Ruminococcus1.id.11373	Brain glioblastoma (all cancers excluded) || id:finn-b-C3_GBM_EXALLC	finn-b-C3_GBM_EXALLC	rs11783695	4.72679e-06	0.2564	0.0012443	20.6861
genus.Ruminococcus1.id.11373	Brain glioblastoma (all cancers excluded) || id:finn-b-C3_GBM_EXALLC	finn-b-C3_GBM_EXALLC	rs17781867	1.96335e-06	0.3549	0.00154994	22.2715
genus.Ruminococcus1.id.11373	Brain glioblastoma (all cancers excluded) || id:finn-b-C3_GBM_EXALLC	finn-b-C3_GBM_EXALLC	rs3819978	8.74133e-06	0.1139	0.00152922	19.5535
genus.Ruminococcus1.id.11373	Brain glioblastoma (all cancers excluded) || id:finn-b-C3_GBM_EXALLC	finn-b-C3_GBM_EXALLC	rs6105066	5.05914e-06	0.579301	0.0012724	20.4442
genus.Ruminococcus1.id.11373	Brain glioblastoma (all cancers excluded) || id:finn-b-C3_GBM_EXALLC	finn-b-C3_GBM_EXALLC	rs6493760	3.38363e-06	0.8749	0.00132124	21.3318
genus.Ruminococcus1.id.11373	Brain glioblastoma (all cancers excluded) || id:finn-b-C3_GBM_EXALLC	finn-b-C3_GBM_EXALLC	rs7117576	6.47979e-07	0.5501	0.00141683	23.5584
genus.Ruminococcus1.id.11373	Brain glioblastoma (all cancers excluded) || id:finn-b-C3_GBM_EXALLC	finn-b-C3_GBM_EXALLC	rs7583465	2.55613e-06	0.3177	0.00132162	21.9495
genus.Ruminococcus1.id.11373	Brain glioblastoma (all cancers excluded) || id:finn-b-C3_GBM_EXALLC	finn-b-C3_GBM_EXALLC	rs78572139	5.23105e-06	0.672901	0.00171352	20.0226
genus.Ruminococcus1.id.11373	Brain glioblastoma (all cancers excluded) || id:finn-b-C3_GBM_EXALLC	finn-b-C3_GBM_EXALLC	rs78613526	5.11425e-06	0.7579	0.00284862	20.7515
genus.Ruminococcus2.id.11374	Brain glioblastoma (all cancers excluded) || id:finn-b-C3_GBM_EXALLC	finn-b-C3_GBM_EXALLC	rs12406309	9.78953e-06	0.189	0.00128447	19.7252
genus.Ruminococcus2.id.11374	Brain glioblastoma (all cancers excluded) || id:finn-b-C3_GBM_EXALLC	finn-b-C3_GBM_EXALLC	rs12986628	2.14202e-06	0.8107	0.00153169	22.5688
genus.Ruminococcus2.id.11374	Brain glioblastoma (all cancers excluded) || id:finn-b-C3_GBM_EXALLC	finn-b-C3_GBM_EXALLC	rs1819812	5.28435e-06	0.4991	0.00139409	20.7535
genus.Ruminococcus2.id.11374	Brain glioblastoma (all cancers excluded) || id:finn-b-C3_GBM_EXALLC	finn-b-C3_GBM_EXALLC	rs2368224	3.6293e-06	0.757801	0.00680529	20.7202
genus.Ruminococcus2.id.11374	Brain glioblastoma (all cancers excluded) || id:finn-b-C3_GBM_EXALLC	finn-b-C3_GBM_EXALLC	rs2846589	7.58896e-06	0.8469	0.00134666	20.1219
genus.Ruminococcus2.id.11374	Brain glioblastoma (all cancers excluded) || id:finn-b-C3_GBM_EXALLC	finn-b-C3_GBM_EXALLC	rs2997412	4.22116e-06	0.7077	0.0014061	21.5915
genus.Ruminococcus2.id.11374	Brain glioblastoma (all cancers excluded) || id:finn-b-C3_GBM_EXALLC	finn-b-C3_GBM_EXALLC	rs4400279	5.79929e-06	0.956	0.0013472	20.6817
genus.Ruminococcus2.id.11374	Brain glioblastoma (all cancers excluded) || id:finn-b-C3_GBM_EXALLC	finn-b-C3_GBM_EXALLC	rs4799823	5.40138e-06	0.2434	0.00143746	21.0862
genus.Ruminococcus2.id.11374	Brain glioblastoma (all cancers excluded) || id:finn-b-C3_GBM_EXALLC	finn-b-C3_GBM_EXALLC	rs55707116	8.00593e-06	0.798	0.00136358	20.9377
genus.Ruminococcus2.id.11374	Brain glioblastoma (all cancers excluded) || id:finn-b-C3_GBM_EXALLC	finn-b-C3_GBM_EXALLC	rs58681734	4.18175e-06	0.7392	0.00131972	20.266
genus.Ruminococcus2.id.11374	Brain glioblastoma (all cancers excluded) || id:finn-b-C3_GBM_EXALLC	finn-b-C3_GBM_EXALLC	rs61791565	6.78933e-06	0.757501	0.00130253	19.9769
genus.Ruminococcus2.id.11374	Brain glioblastoma (all cancers excluded) || id:finn-b-C3_GBM_EXALLC	finn-b-C3_GBM_EXALLC	rs75140805	3.95297e-06	0.773499	0.00157609	22.49
genus.Ruminococcus2.id.11374	Brain glioblastoma (all cancers excluded) || id:finn-b-C3_GBM_EXALLC	finn-b-C3_GBM_EXALLC	rs7635831	1.98054e-06	0.1433	0.00153645	22.9622
genus.Ruminococcus2.id.11374	Brain glioblastoma (all cancers excluded) || id:finn-b-C3_GBM_EXALLC	finn-b-C3_GBM_EXALLC	rs7693984	9.42134e-06	0.235	0.00134974	19.1273
genus.Ruminococcus2.id.11374	Brain glioblastoma (all cancers excluded) || id:finn-b-C3_GBM_EXALLC	finn-b-C3_GBM_EXALLC	rs78120384	3.31185e-07	0.0714398	0.00396134	24.1807
genus.Sellimonas.id.14369	Brain glioblastoma (all cancers excluded) || id:finn-b-C3_GBM_EXALLC	finn-b-C3_GBM_EXALLC	rs113379006	7.20777e-06	0.1246	0.00654603	20.769
genus.Sellimonas.id.14369	Brain glioblastoma (all cancers excluded) || id:finn-b-C3_GBM_EXALLC	finn-b-C3_GBM_EXALLC	rs13417181	7.61748e-07	0.0344501	0.00792405	24.3214
genus.Sellimonas.id.14369	Brain glioblastoma (all cancers excluded) || id:finn-b-C3_GBM_EXALLC	finn-b-C3_GBM_EXALLC	rs2016057	1.02698e-06	0.6303	0.00759841	24.1336
genus.Sellimonas.id.14369	Brain glioblastoma (all cancers excluded) || id:finn-b-C3_GBM_EXALLC	finn-b-C3_GBM_EXALLC	rs2187447	3.97806e-06	0.9334	0.0069804	21.2712
genus.Sellimonas.id.14369	Brain glioblastoma (all cancers excluded) || id:finn-b-C3_GBM_EXALLC	finn-b-C3_GBM_EXALLC	rs2371572	4.46357e-07	0.9013	0.00810446	25.754
genus.Sellimonas.id.14369	Brain glioblastoma (all cancers excluded) || id:finn-b-C3_GBM_EXALLC	finn-b-C3_GBM_EXALLC	rs41816	8.39372e-06	0.0923698	0.00649729	20.6134
genus.Sellimonas.id.14369	Brain glioblastoma (all cancers excluded) || id:finn-b-C3_GBM_EXALLC	finn-b-C3_GBM_EXALLC	rs4600608	4.94843e-06	0.9914	0.00663279	20.6522
genus.Sellimonas.id.14369	Brain glioblastoma (all cancers excluded) || id:finn-b-C3_GBM_EXALLC	finn-b-C3_GBM_EXALLC	rs553697	6.12773e-06	0.1165	0.00670319	20.549
genus.Sellimonas.id.14369	Brain glioblastoma (all cancers excluded) || id:finn-b-C3_GBM_EXALLC	finn-b-C3_GBM_EXALLC	rs56203279	3.71999e-06	0.2549	0.00669122	21.2328
genus.Senegalimassilia.id.11160	Brain glioblastoma (all cancers excluded) || id:finn-b-C3_GBM_EXALLC	finn-b-C3_GBM_EXALLC	rs10036909	8.05438e-06	0.2266	0.00426843	21.4079
genus.Senegalimassilia.id.11160	Brain glioblastoma (all cancers excluded) || id:finn-b-C3_GBM_EXALLC	finn-b-C3_GBM_EXALLC	rs11787826	2.63466e-06	0.8988	0.00325077	22.572
genus.Senegalimassilia.id.11160	Brain glioblastoma (all cancers excluded) || id:finn-b-C3_GBM_EXALLC	finn-b-C3_GBM_EXALLC	rs1990708	8.90578e-06	0.508899	0.00281906	19.5659
genus.Senegalimassilia.id.11160	Brain glioblastoma (all cancers excluded) || id:finn-b-C3_GBM_EXALLC	finn-b-C3_GBM_EXALLC	rs2017373	9.50288e-06	0.2264	0.00281848	19.5618
genus.Senegalimassilia.id.11160	Brain glioblastoma (all cancers excluded) || id:finn-b-C3_GBM_EXALLC	finn-b-C3_GBM_EXALLC	rs7225245	4.18017e-06	0.2364	0.00310786	21.5766
genus.Slackia.id.825	Brain glioblastoma (all cancers excluded) || id:finn-b-C3_GBM_EXALLC	finn-b-C3_GBM_EXALLC	rs10409783	7.69592e-06	0.6027	0.00339873	20.2539
genus.Slackia.id.825	Brain glioblastoma (all cancers excluded) || id:finn-b-C3_GBM_EXALLC	finn-b-C3_GBM_EXALLC	rs12440440	2.62872e-06	0.663599	0.00368039	22.3893
genus.Slackia.id.825	Brain glioblastoma (all cancers excluded) || id:finn-b-C3_GBM_EXALLC	finn-b-C3_GBM_EXALLC	rs16894137	2.71183e-06	0.676901	0.00358121	21.7837
genus.Slackia.id.825	Brain glioblastoma (all cancers excluded) || id:finn-b-C3_GBM_EXALLC	finn-b-C3_GBM_EXALLC	rs35156985	8.05947e-06	0.89	0.00334343	20.0037
genus.Slackia.id.825	Brain glioblastoma (all cancers excluded) || id:finn-b-C3_GBM_EXALLC	finn-b-C3_GBM_EXALLC	rs4492265	2.40925e-06	0.9196	0.00367014	22.3267
genus.Slackia.id.825	Brain glioblastoma (all cancers excluded) || id:finn-b-C3_GBM_EXALLC	finn-b-C3_GBM_EXALLC	rs8901	6.06998e-07	0.9946	0.00411107	25.0201
genus.Streptococcus.id.1853	Brain glioblastoma (all cancers excluded) || id:finn-b-C3_GBM_EXALLC	finn-b-C3_GBM_EXALLC	rs10028567	7.30343e-06	0.191	0.00141097	23.044
genus.Streptococcus.id.1853	Brain glioblastoma (all cancers excluded) || id:finn-b-C3_GBM_EXALLC	finn-b-C3_GBM_EXALLC	rs10448310	3.30706e-06	0.1247	0.00131942	21.6433
genus.Streptococcus.id.1853	Brain glioblastoma (all cancers excluded) || id:finn-b-C3_GBM_EXALLC	finn-b-C3_GBM_EXALLC	rs11110281	2.58314e-09	0.3339	0.00241296	36.5673
genus.Streptococcus.id.1853	Brain glioblastoma (all cancers excluded) || id:finn-b-C3_GBM_EXALLC	finn-b-C3_GBM_EXALLC	rs11720390	3.59482e-06	0.8733	0.00144407	22.0076
genus.Streptococcus.id.1853	Brain glioblastoma (all cancers excluded) || id:finn-b-C3_GBM_EXALLC	finn-b-C3_GBM_EXALLC	rs11764382	1.28631e-06	0.3526	0.00142738	23.4211
genus.Streptococcus.id.1853	Brain glioblastoma (all cancers excluded) || id:finn-b-C3_GBM_EXALLC	finn-b-C3_GBM_EXALLC	rs17708276	3.04096e-06	0.738401	0.00132836	21.6491
genus.Streptococcus.id.1853	Brain glioblastoma (all cancers excluded) || id:finn-b-C3_GBM_EXALLC	finn-b-C3_GBM_EXALLC	rs1918540	2.44067e-06	0.8343	0.0013211	21.6563
genus.Streptococcus.id.1853	Brain glioblastoma (all cancers excluded) || id:finn-b-C3_GBM_EXALLC	finn-b-C3_GBM_EXALLC	rs2370083	9.75245e-06	0.8896	0.00118536	19.3146
genus.Streptococcus.id.1853	Brain glioblastoma (all cancers excluded) || id:finn-b-C3_GBM_EXALLC	finn-b-C3_GBM_EXALLC	rs4968759	3.78116e-06	0.771401	0.00128781	21.1242
genus.Streptococcus.id.1853	Brain glioblastoma (all cancers excluded) || id:finn-b-C3_GBM_EXALLC	finn-b-C3_GBM_EXALLC	rs57646748	5.4754e-06	0.621299	0.00128619	20.5245
genus.Streptococcus.id.1853	Brain glioblastoma (all cancers excluded) || id:finn-b-C3_GBM_EXALLC	finn-b-C3_GBM_EXALLC	rs6806351	4.93869e-06	0.5444	0.00134515	21.5123
genus.Streptococcus.id.1853	Brain glioblastoma (all cancers excluded) || id:finn-b-C3_GBM_EXALLC	finn-b-C3_GBM_EXALLC	rs71481756	6.51476e-06	0.5634	0.00137811	20.0433
genus.Streptococcus.id.1853	Brain glioblastoma (all cancers excluded) || id:finn-b-C3_GBM_EXALLC	finn-b-C3_GBM_EXALLC	rs7916711	2.71702e-06	0.00521399	0.00146295	22.4042
genus.Streptococcus.id.1853	Brain glioblastoma (all cancers excluded) || id:finn-b-C3_GBM_EXALLC	finn-b-C3_GBM_EXALLC	rs9903102	4.17998e-06	0.7076	0.00127265	20.8751
genus.Subdoligranulum.id.2070	Brain glioblastoma (all cancers excluded) || id:finn-b-C3_GBM_EXALLC	finn-b-C3_GBM_EXALLC	rs10065321	2.10155e-06	0.8246	0.00127777	22.5009
genus.Subdoligranulum.id.2070	Brain glioblastoma (all cancers excluded) || id:finn-b-C3_GBM_EXALLC	finn-b-C3_GBM_EXALLC	rs10497836	8.37954e-06	0.5211	0.00110768	19.4912
genus.Subdoligranulum.id.2070	Brain glioblastoma (all cancers excluded) || id:finn-b-C3_GBM_EXALLC	finn-b-C3_GBM_EXALLC	rs1667315	6.72143e-06	0.4745	0.00115722	20.3721
genus.Subdoligranulum.id.2070	Brain glioblastoma (all cancers excluded) || id:finn-b-C3_GBM_EXALLC	finn-b-C3_GBM_EXALLC	rs2114677	2.71726e-06	0.9114	0.00130681	20.3659
genus.Subdoligranulum.id.2070	Brain glioblastoma (all cancers excluded) || id:finn-b-C3_GBM_EXALLC	finn-b-C3_GBM_EXALLC	rs2171249	4.50556e-06	0.683501	0.00142516	20.947
genus.Subdoligranulum.id.2070	Brain glioblastoma (all cancers excluded) || id:finn-b-C3_GBM_EXALLC	finn-b-C3_GBM_EXALLC	rs35940633	4.21698e-06	0.1444	0.00122571	21.5745
genus.Subdoligranulum.id.2070	Brain glioblastoma (all cancers excluded) || id:finn-b-C3_GBM_EXALLC	finn-b-C3_GBM_EXALLC	rs3761728	3.86747e-06	0.651199	0.0011883	20.901
genus.Subdoligranulum.id.2070	Brain glioblastoma (all cancers excluded) || id:finn-b-C3_GBM_EXALLC	finn-b-C3_GBM_EXALLC	rs4347804	2.18405e-06	0.4243	0.00497953	21.5692
genus.Subdoligranulum.id.2070	Brain glioblastoma (all cancers excluded) || id:finn-b-C3_GBM_EXALLC	finn-b-C3_GBM_EXALLC	rs6555306	2.80664e-06	0.967	0.00128905	22.7024
genus.Subdoligranulum.id.2070	Brain glioblastoma (all cancers excluded) || id:finn-b-C3_GBM_EXALLC	finn-b-C3_GBM_EXALLC	rs75158211	7.52162e-06	0.5961	0.00119958	20.6132
genus.Subdoligranulum.id.2070	Brain glioblastoma (all cancers excluded) || id:finn-b-C3_GBM_EXALLC	finn-b-C3_GBM_EXALLC	rs76528319	7.41394e-06	0.4674	0.00250562	21.2659
genus.Sutterella.id.2896	Brain glioblastoma (all cancers excluded) || id:finn-b-C3_GBM_EXALLC	finn-b-C3_GBM_EXALLC	rs1145877	7.19949e-06	0.2595	0.00154518	20.5037
genus.Sutterella.id.2896	Brain glioblastoma (all cancers excluded) || id:finn-b-C3_GBM_EXALLC	finn-b-C3_GBM_EXALLC	rs11591622	6.49857e-06	0.3493	0.00163806	20.6767
genus.Sutterella.id.2896	Brain glioblastoma (all cancers excluded) || id:finn-b-C3_GBM_EXALLC	finn-b-C3_GBM_EXALLC	rs13173038	2.72984e-06	0.4459	0.00169044	22.4245
genus.Sutterella.id.2896	Brain glioblastoma (all cancers excluded) || id:finn-b-C3_GBM_EXALLC	finn-b-C3_GBM_EXALLC	rs143438747	3.28021e-06	0.5857	0.00240369	22.5672
genus.Sutterella.id.2896	Brain glioblastoma (all cancers excluded) || id:finn-b-C3_GBM_EXALLC	finn-b-C3_GBM_EXALLC	rs2050185	7.96955e-06	0.4424	0.00150418	19.9468
genus.Sutterella.id.2896	Brain glioblastoma (all cancers excluded) || id:finn-b-C3_GBM_EXALLC	finn-b-C3_GBM_EXALLC	rs2321387	1.86519e-06	0.0648903	0.00170805	22.6704
genus.Sutterella.id.2896	Brain glioblastoma (all cancers excluded) || id:finn-b-C3_GBM_EXALLC	finn-b-C3_GBM_EXALLC	rs2613606	7.2023e-06	0.836	0.00151663	20.1214
genus.Sutterella.id.2896	Brain glioblastoma (all cancers excluded) || id:finn-b-C3_GBM_EXALLC	finn-b-C3_GBM_EXALLC	rs607327	6.6306e-06	0.1412	0.00151327	20.0797
genus.Sutterella.id.2896	Brain glioblastoma (all cancers excluded) || id:finn-b-C3_GBM_EXALLC	finn-b-C3_GBM_EXALLC	rs62501473	5.51851e-06	0.965	0.00168873	21.5846
genus.Sutterella.id.2896	Brain glioblastoma (all cancers excluded) || id:finn-b-C3_GBM_EXALLC	finn-b-C3_GBM_EXALLC	rs7499539	2.35769e-06	0.6271	0.00167354	22.215
genus.Sutterella.id.2896	Brain glioblastoma (all cancers excluded) || id:finn-b-C3_GBM_EXALLC	finn-b-C3_GBM_EXALLC	rs7638039	8.66397e-06	0.1875	0.0015188	20.1304
genus.Sutterella.id.2896	Brain glioblastoma (all cancers excluded) || id:finn-b-C3_GBM_EXALLC	finn-b-C3_GBM_EXALLC	rs9350083	8.22778e-06	0.4979	0.0014773	19.6062
genus.Terrisporobacter.id.11348	Brain glioblastoma (all cancers excluded) || id:finn-b-C3_GBM_EXALLC	finn-b-C3_GBM_EXALLC	rs1883097	4.15789e-07	0.2468	0.00558278	24.7864
genus.Terrisporobacter.id.11348	Brain glioblastoma (all cancers excluded) || id:finn-b-C3_GBM_EXALLC	finn-b-C3_GBM_EXALLC	rs2569953	8.95009e-06	0.3748	0.00296287	19.7171
genus.Terrisporobacter.id.11348	Brain glioblastoma (all cancers excluded) || id:finn-b-C3_GBM_EXALLC	finn-b-C3_GBM_EXALLC	rs2872237	3.97135e-06	0.488	0.00322105	21.4246
genus.Terrisporobacter.id.11348	Brain glioblastoma (all cancers excluded) || id:finn-b-C3_GBM_EXALLC	finn-b-C3_GBM_EXALLC	rs58405430	7.9371e-06	0.6995	0.00322438	19.9717
genus.Terrisporobacter.id.11348	Brain glioblastoma (all cancers excluded) || id:finn-b-C3_GBM_EXALLC	finn-b-C3_GBM_EXALLC	rs7184125	8.48103e-06	0.0486194	0.00315448	19.7146
genus.Turicibacter.id.2162	Brain glioblastoma (all cancers excluded) || id:finn-b-C3_GBM_EXALLC	finn-b-C3_GBM_EXALLC	rs11054680	2.30977e-06	0.8376	0.00237951	21.2901
genus.Turicibacter.id.2162	Brain glioblastoma (all cancers excluded) || id:finn-b-C3_GBM_EXALLC	finn-b-C3_GBM_EXALLC	rs11666533	7.37109e-06	0.4653	0.00244208	20.2063
genus.Turicibacter.id.2162	Brain glioblastoma (all cancers excluded) || id:finn-b-C3_GBM_EXALLC	finn-b-C3_GBM_EXALLC	rs12603364	8.66598e-07	0.780001	0.00269898	24.1428
genus.Turicibacter.id.2162	Brain glioblastoma (all cancers excluded) || id:finn-b-C3_GBM_EXALLC	finn-b-C3_GBM_EXALLC	rs149744580	7.00965e-08	0.627899	0.00341628	28.9905
genus.Turicibacter.id.2162	Brain glioblastoma (all cancers excluded) || id:finn-b-C3_GBM_EXALLC	finn-b-C3_GBM_EXALLC	rs2834977	3.95588e-06	0.9025	0.00236953	21.2435
genus.Turicibacter.id.2162	Brain glioblastoma (all cancers excluded) || id:finn-b-C3_GBM_EXALLC	finn-b-C3_GBM_EXALLC	rs2952020	5.63308e-06	0.713899	0.00233741	20.9618
genus.Turicibacter.id.2162	Brain glioblastoma (all cancers excluded) || id:finn-b-C3_GBM_EXALLC	finn-b-C3_GBM_EXALLC	rs3734633	5.31914e-06	0.718899	0.00235064	20.3197
genus.Turicibacter.id.2162	Brain glioblastoma (all cancers excluded) || id:finn-b-C3_GBM_EXALLC	finn-b-C3_GBM_EXALLC	rs4869133	2.55369e-06	0.7565	0.00281024	23.2611
genus.Turicibacter.id.2162	Brain glioblastoma (all cancers excluded) || id:finn-b-C3_GBM_EXALLC	finn-b-C3_GBM_EXALLC	rs55756211	2.80533e-06	0.0704904	0.00255147	22.8659
genus.Turicibacter.id.2162	Brain glioblastoma (all cancers excluded) || id:finn-b-C3_GBM_EXALLC	finn-b-C3_GBM_EXALLC	rs7199484	5.76664e-06	0.6148	0.00232507	20.8485
genus.Tyzzerella3.id.11335	Brain glioblastoma (all cancers excluded) || id:finn-b-C3_GBM_EXALLC	finn-b-C3_GBM_EXALLC	rs10898797	8.85446e-06	0.8191	0.00367127	19.8426
genus.Tyzzerella3.id.11335	Brain glioblastoma (all cancers excluded) || id:finn-b-C3_GBM_EXALLC	finn-b-C3_GBM_EXALLC	rs112102233	6.17669e-06	0.2323	0.00529261	20.5116
genus.Tyzzerella3.id.11335	Brain glioblastoma (all cancers excluded) || id:finn-b-C3_GBM_EXALLC	finn-b-C3_GBM_EXALLC	rs1232220	7.90792e-06	0.679499	0.00406982	20.4241
genus.Tyzzerella3.id.11335	Brain glioblastoma (all cancers excluded) || id:finn-b-C3_GBM_EXALLC	finn-b-C3_GBM_EXALLC	rs17706273	5.87816e-07	0.6715	0.00481624	26.0997
genus.Tyzzerella3.id.11335	Brain glioblastoma (all cancers excluded) || id:finn-b-C3_GBM_EXALLC	finn-b-C3_GBM_EXALLC	rs191093	6.76393e-06	0.9726	0.00436417	20.2465
genus.Tyzzerella3.id.11335	Brain glioblastoma (all cancers excluded) || id:finn-b-C3_GBM_EXALLC	finn-b-C3_GBM_EXALLC	rs4904512	3.09269e-06	0.0544102	0.00404314	21.8972
genus.Tyzzerella3.id.11335	Brain glioblastoma (all cancers excluded) || id:finn-b-C3_GBM_EXALLC	finn-b-C3_GBM_EXALLC	rs55799124	1.3355e-06	0.7309	0.00426515	22.9591
genus.Tyzzerella3.id.11335	Brain glioblastoma (all cancers excluded) || id:finn-b-C3_GBM_EXALLC	finn-b-C3_GBM_EXALLC	rs67476743	3.74049e-09	0.5306	0.00710688	35.4022
genus.Tyzzerella3.id.11335	Brain glioblastoma (all cancers excluded) || id:finn-b-C3_GBM_EXALLC	finn-b-C3_GBM_EXALLC	rs6920448	4.15376e-06	0.1124	0.00424017	21.3252
genus.Tyzzerella3.id.11335	Brain glioblastoma (all cancers excluded) || id:finn-b-C3_GBM_EXALLC	finn-b-C3_GBM_EXALLC	rs7019909	1.7612e-06	0.7348	0.00421519	22.833
genus.Tyzzerella3.id.11335	Brain glioblastoma (all cancers excluded) || id:finn-b-C3_GBM_EXALLC	finn-b-C3_GBM_EXALLC	rs7333521	4.87602e-06	0.9964	0.00479996	20.8985
genus.Tyzzerella3.id.11335	Brain glioblastoma (all cancers excluded) || id:finn-b-C3_GBM_EXALLC	finn-b-C3_GBM_EXALLC	rs75091807	1.70674e-06	0.6078	0.0050211	23.3095
genus.Tyzzerella3.id.11335	Brain glioblastoma (all cancers excluded) || id:finn-b-C3_GBM_EXALLC	finn-b-C3_GBM_EXALLC	rs7561370	1.51605e-06	0.2911	0.00388525	21.0388
genus.Veillonella.id.2198	Brain glioblastoma (all cancers excluded) || id:finn-b-C3_GBM_EXALLC	finn-b-C3_GBM_EXALLC	rs1882878	2.98089e-06	0.1263	0.0023656	22.0049
genus.Veillonella.id.2198	Brain glioblastoma (all cancers excluded) || id:finn-b-C3_GBM_EXALLC	finn-b-C3_GBM_EXALLC	rs2013594	3.42129e-06	0.710699	0.00231894	21.5721
genus.Veillonella.id.2198	Brain glioblastoma (all cancers excluded) || id:finn-b-C3_GBM_EXALLC	finn-b-C3_GBM_EXALLC	rs55807413	5.51435e-06	0.6405	0.00236369	20.3949
genus.Veillonella.id.2198	Brain glioblastoma (all cancers excluded) || id:finn-b-C3_GBM_EXALLC	finn-b-C3_GBM_EXALLC	rs62376424	3.65453e-06	0.8341	0.00240926	21.7284
genus.Veillonella.id.2198	Brain glioblastoma (all cancers excluded) || id:finn-b-C3_GBM_EXALLC	finn-b-C3_GBM_EXALLC	rs6656807	5.49694e-06	0.4577	0.0023121	20.8502
genus.Veillonella.id.2198	Brain glioblastoma (all cancers excluded) || id:finn-b-C3_GBM_EXALLC	finn-b-C3_GBM_EXALLC	rs742016	4.65692e-06	0.688201	0.00227281	21.1329
genus.Victivallis.id.2256	Brain glioblastoma (all cancers excluded) || id:finn-b-C3_GBM_EXALLC	finn-b-C3_GBM_EXALLC	rs11899949	2.7671e-06	0.9358	0.00681057	22.3273
genus.Victivallis.id.2256	Brain glioblastoma (all cancers excluded) || id:finn-b-C3_GBM_EXALLC	finn-b-C3_GBM_EXALLC	rs12512543	2.5413e-06	0.734301	0.0069349	22.605
genus.Victivallis.id.2256	Brain glioblastoma (all cancers excluded) || id:finn-b-C3_GBM_EXALLC	finn-b-C3_GBM_EXALLC	rs173120	7.65253e-06	0.2835	0.00647679	21.2585
genus.Victivallis.id.2256	Brain glioblastoma (all cancers excluded) || id:finn-b-C3_GBM_EXALLC	finn-b-C3_GBM_EXALLC	rs1882775	8.72833e-06	0.7334	0.00596445	19.5368
genus.Victivallis.id.2256	Brain glioblastoma (all cancers excluded) || id:finn-b-C3_GBM_EXALLC	finn-b-C3_GBM_EXALLC	rs2546432	9.93269e-06	0.0593294	0.0059951	19.686
genus.Victivallis.id.2256	Brain glioblastoma (all cancers excluded) || id:finn-b-C3_GBM_EXALLC	finn-b-C3_GBM_EXALLC	rs342302	8.15946e-06	0.9619	0.0057487	18.8665
genus.Victivallis.id.2256	Brain glioblastoma (all cancers excluded) || id:finn-b-C3_GBM_EXALLC	finn-b-C3_GBM_EXALLC	rs4764863	8.2222e-07	0.1675	0.00741755	24.3918
genus.Victivallis.id.2256	Brain glioblastoma (all cancers excluded) || id:finn-b-C3_GBM_EXALLC	finn-b-C3_GBM_EXALLC	rs4895919	2.75199e-06	0.9256	0.00681034	22.2991
genus.Victivallis.id.2256	Brain glioblastoma (all cancers excluded) || id:finn-b-C3_GBM_EXALLC	finn-b-C3_GBM_EXALLC	rs56349194	6.25748e-07	0.147	0.00768144	25.2663
genus.Victivallis.id.2256	Brain glioblastoma (all cancers excluded) || id:finn-b-C3_GBM_EXALLC	finn-b-C3_GBM_EXALLC	rs911666	7.65252e-06	0.4867	0.00617673	20.2924
order.Actinomycetales.id.420	Brain glioblastoma (all cancers excluded) || id:finn-b-C3_GBM_EXALLC	finn-b-C3_GBM_EXALLC	rs2889192	3.96723e-06	0.5662	0.00265848	20.5489
order.Actinomycetales.id.420	Brain glioblastoma (all cancers excluded) || id:finn-b-C3_GBM_EXALLC	finn-b-C3_GBM_EXALLC	rs34583783	5.53884e-06	0.973	0.00283314	21.9027
order.Actinomycetales.id.420	Brain glioblastoma (all cancers excluded) || id:finn-b-C3_GBM_EXALLC	finn-b-C3_GBM_EXALLC	rs35011108	1.87658e-06	0.7615	0.00629259	22.9741
order.Actinomycetales.id.420	Brain glioblastoma (all cancers excluded) || id:finn-b-C3_GBM_EXALLC	finn-b-C3_GBM_EXALLC	rs4073240	5.67895e-06	0.1974	0.00268099	20.7233
order.Actinomycetales.id.420	Brain glioblastoma (all cancers excluded) || id:finn-b-C3_GBM_EXALLC	finn-b-C3_GBM_EXALLC	rs58484246	6.67477e-06	0.9318	0.00260411	20.1275
order.Bacillales.id.1674	Brain glioblastoma (all cancers excluded) || id:finn-b-C3_GBM_EXALLC	finn-b-C3_GBM_EXALLC	rs10233278	3.50803e-06	0.00837202	0.00671757	21.8918
order.Bacillales.id.1674	Brain glioblastoma (all cancers excluded) || id:finn-b-C3_GBM_EXALLC	finn-b-C3_GBM_EXALLC	rs10410917	5.57348e-06	0.4782	0.00645675	21.0363
order.Bacillales.id.1674	Brain glioblastoma (all cancers excluded) || id:finn-b-C3_GBM_EXALLC	finn-b-C3_GBM_EXALLC	rs11034576	8.85974e-06	0.7193	0.0066537	20.5905
order.Bacillales.id.1674	Brain glioblastoma (all cancers excluded) || id:finn-b-C3_GBM_EXALLC	finn-b-C3_GBM_EXALLC	rs11207728	5.73457e-06	0.681299	0.00638219	20.7918
order.Bacillales.id.1674	Brain glioblastoma (all cancers excluded) || id:finn-b-C3_GBM_EXALLC	finn-b-C3_GBM_EXALLC	rs11844714	5.06212e-06	0.716699	0.00613816	19.992
order.Bacillales.id.1674	Brain glioblastoma (all cancers excluded) || id:finn-b-C3_GBM_EXALLC	finn-b-C3_GBM_EXALLC	rs1287018	9.87091e-06	0.756	0.0060541	19.5216
order.Bacillales.id.1674	Brain glioblastoma (all cancers excluded) || id:finn-b-C3_GBM_EXALLC	finn-b-C3_GBM_EXALLC	rs4617108	1.97506e-06	0.6787	0.00736427	22.3754
order.Bacillales.id.1674	Brain glioblastoma (all cancers excluded) || id:finn-b-C3_GBM_EXALLC	finn-b-C3_GBM_EXALLC	rs62640857	4.49259e-06	0.9883	0.00633339	20.6064
order.Bacillales.id.1674	Brain glioblastoma (all cancers excluded) || id:finn-b-C3_GBM_EXALLC	finn-b-C3_GBM_EXALLC	rs74420793	3.07323e-06	0.9027	0.00697078	21.5856
order.Bacteroidales.id.913	Brain glioblastoma (all cancers excluded) || id:finn-b-C3_GBM_EXALLC	finn-b-C3_GBM_EXALLC	rs11146701	7.08228e-06	0.4324	0.00110668	20.1839
order.Bacteroidales.id.913	Brain glioblastoma (all cancers excluded) || id:finn-b-C3_GBM_EXALLC	finn-b-C3_GBM_EXALLC	rs17343978	8.35928e-06	0.883	0.00114773	21.0645
order.Bacteroidales.id.913	Brain glioblastoma (all cancers excluded) || id:finn-b-C3_GBM_EXALLC	finn-b-C3_GBM_EXALLC	rs2032750	1.91509e-06	0.9679	0.00126746	22.6542
order.Bacteroidales.id.913	Brain glioblastoma (all cancers excluded) || id:finn-b-C3_GBM_EXALLC	finn-b-C3_GBM_EXALLC	rs4146051	8.76426e-06	0.408	0.00167719	19.1017
order.Bacteroidales.id.913	Brain glioblastoma (all cancers excluded) || id:finn-b-C3_GBM_EXALLC	finn-b-C3_GBM_EXALLC	rs4916508	8.47116e-06	0.6441	0.00107074	19.6392
order.Bacteroidales.id.913	Brain glioblastoma (all cancers excluded) || id:finn-b-C3_GBM_EXALLC	finn-b-C3_GBM_EXALLC	rs55773148	3.89585e-07	0.1222	0.00231565	26.3366
order.Bacteroidales.id.913	Brain glioblastoma (all cancers excluded) || id:finn-b-C3_GBM_EXALLC	finn-b-C3_GBM_EXALLC	rs62531359	9.08665e-06	0.9713	0.00104357	19.136
order.Bacteroidales.id.913	Brain glioblastoma (all cancers excluded) || id:finn-b-C3_GBM_EXALLC	finn-b-C3_GBM_EXALLC	rs62575403	7.06129e-06	0.2095	0.00209157	20.2595
order.Bacteroidales.id.913	Brain glioblastoma (all cancers excluded) || id:finn-b-C3_GBM_EXALLC	finn-b-C3_GBM_EXALLC	rs72706335	7.65519e-06	0.4655	0.00529119	20.3039
order.Bacteroidales.id.913	Brain glioblastoma (all cancers excluded) || id:finn-b-C3_GBM_EXALLC	finn-b-C3_GBM_EXALLC	rs73975615	1.21616e-06	0.781801	0.00648718	21.8609
order.Bacteroidales.id.913	Brain glioblastoma (all cancers excluded) || id:finn-b-C3_GBM_EXALLC	finn-b-C3_GBM_EXALLC	rs7631304	8.36781e-07	0.5448	0.00128504	23.5876
order.Bacteroidales.id.913	Brain glioblastoma (all cancers excluded) || id:finn-b-C3_GBM_EXALLC	finn-b-C3_GBM_EXALLC	rs79585701	9.98589e-06	0.2444	0.00101823	18.6851
order.Bacteroidales.id.913	Brain glioblastoma (all cancers excluded) || id:finn-b-C3_GBM_EXALLC	finn-b-C3_GBM_EXALLC	rs929878	4.73377e-06	0.2277	0.00110994	20.3701
order.Bifidobacteriales.id.432	Brain glioblastoma (all cancers excluded) || id:finn-b-C3_GBM_EXALLC	finn-b-C3_GBM_EXALLC	rs10831953	9.94742e-06	0.605399	0.00126352	18.8668
order.Bifidobacteriales.id.432	Brain glioblastoma (all cancers excluded) || id:finn-b-C3_GBM_EXALLC	finn-b-C3_GBM_EXALLC	rs12446429	8.52886e-06	0.0541203	0.00128618	18.0374
order.Bifidobacteriales.id.432	Brain glioblastoma (all cancers excluded) || id:finn-b-C3_GBM_EXALLC	finn-b-C3_GBM_EXALLC	rs13020688	1.57375e-06	0.5608	0.00154457	22.8841
order.Bifidobacteriales.id.432	Brain glioblastoma (all cancers excluded) || id:finn-b-C3_GBM_EXALLC	finn-b-C3_GBM_EXALLC	rs182549	5.942e-20	0.6476	0.0056913	85.3602
order.Bifidobacteriales.id.432	Brain glioblastoma (all cancers excluded) || id:finn-b-C3_GBM_EXALLC	finn-b-C3_GBM_EXALLC	rs4957061	1.1517e-06	0.7837	0.00160347	23.7582
order.Bifidobacteriales.id.432	Brain glioblastoma (all cancers excluded) || id:finn-b-C3_GBM_EXALLC	finn-b-C3_GBM_EXALLC	rs540489	5.36811e-06	0.6298	0.00142475	20.9538
order.Bifidobacteriales.id.432	Brain glioblastoma (all cancers excluded) || id:finn-b-C3_GBM_EXALLC	finn-b-C3_GBM_EXALLC	rs55888705	8.66208e-06	0.8097	0.00132662	19.8088
order.Bifidobacteriales.id.432	Brain glioblastoma (all cancers excluded) || id:finn-b-C3_GBM_EXALLC	finn-b-C3_GBM_EXALLC	rs6899771	7.27995e-06	0.914	0.00143719	20.3626
order.Bifidobacteriales.id.432	Brain glioblastoma (all cancers excluded) || id:finn-b-C3_GBM_EXALLC	finn-b-C3_GBM_EXALLC	rs7174549	6.8678e-06	0.6385	0.00131171	19.5872
order.Bifidobacteriales.id.432	Brain glioblastoma (all cancers excluded) || id:finn-b-C3_GBM_EXALLC	finn-b-C3_GBM_EXALLC	rs7322849	1.74032e-08	0.6086	0.00202874	30.3161
order.Bifidobacteriales.id.432	Brain glioblastoma (all cancers excluded) || id:finn-b-C3_GBM_EXALLC	finn-b-C3_GBM_EXALLC	rs73797465	4.8495e-06	0.0848008	0.0013806	20.4514
order.Bifidobacteriales.id.432	Brain glioblastoma (all cancers excluded) || id:finn-b-C3_GBM_EXALLC	finn-b-C3_GBM_EXALLC	rs857444	3.82492e-06	0.0784802	0.00141112	21.0723
order.Burkholderiales.id.2874	Brain glioblastoma (all cancers excluded) || id:finn-b-C3_GBM_EXALLC	finn-b-C3_GBM_EXALLC	rs1511453	8.00097e-06	0.2909	0.00122305	20.854
order.Burkholderiales.id.2874	Brain glioblastoma (all cancers excluded) || id:finn-b-C3_GBM_EXALLC	finn-b-C3_GBM_EXALLC	rs1928341	4.51508e-06	0.8641	0.00123174	21.0812
order.Burkholderiales.id.2874	Brain glioblastoma (all cancers excluded) || id:finn-b-C3_GBM_EXALLC	finn-b-C3_GBM_EXALLC	rs2321387	3.25787e-06	0.0648903	0.00125796	21.5294
order.Burkholderiales.id.2874	Brain glioblastoma (all cancers excluded) || id:finn-b-C3_GBM_EXALLC	finn-b-C3_GBM_EXALLC	rs2613606	4.13357e-06	0.836	0.00122152	20.9013
order.Burkholderiales.id.2874	Brain glioblastoma (all cancers excluded) || id:finn-b-C3_GBM_EXALLC	finn-b-C3_GBM_EXALLC	rs4033856	5.66823e-07	0.1746	0.00155521	24.7586
order.Burkholderiales.id.2874	Brain glioblastoma (all cancers excluded) || id:finn-b-C3_GBM_EXALLC	finn-b-C3_GBM_EXALLC	rs6087811	2.88374e-07	0.2057	0.00161546	26.1044
order.Burkholderiales.id.2874	Brain glioblastoma (all cancers excluded) || id:finn-b-C3_GBM_EXALLC	finn-b-C3_GBM_EXALLC	rs62191117	2.79099e-07	0.9353	0.00154985	26.3464
order.Burkholderiales.id.2874	Brain glioblastoma (all cancers excluded) || id:finn-b-C3_GBM_EXALLC	finn-b-C3_GBM_EXALLC	rs62395635	2.90228e-06	0.7851	0.00143342	21.6183
order.Burkholderiales.id.2874	Brain glioblastoma (all cancers excluded) || id:finn-b-C3_GBM_EXALLC	finn-b-C3_GBM_EXALLC	rs75242906	9.74519e-06	0.1591	0.00171527	18.4948
order.Burkholderiales.id.2874	Brain glioblastoma (all cancers excluded) || id:finn-b-C3_GBM_EXALLC	finn-b-C3_GBM_EXALLC	rs7638039	4.83593e-06	0.1875	0.00122914	21.0146
order.Clostridiales.id.1863	Brain glioblastoma (all cancers excluded) || id:finn-b-C3_GBM_EXALLC	finn-b-C3_GBM_EXALLC	rs10774377	3.80899e-06	0.7738	0.00114977	21.0972
order.Clostridiales.id.1863	Brain glioblastoma (all cancers excluded) || id:finn-b-C3_GBM_EXALLC	finn-b-C3_GBM_EXALLC	rs112334273	4.07257e-07	0.5297	0.00138063	25.1829
order.Clostridiales.id.1863	Brain glioblastoma (all cancers excluded) || id:finn-b-C3_GBM_EXALLC	finn-b-C3_GBM_EXALLC	rs13105690	9.36806e-06	0.9376	0.00108489	19.9164
order.Clostridiales.id.1863	Brain glioblastoma (all cancers excluded) || id:finn-b-C3_GBM_EXALLC	finn-b-C3_GBM_EXALLC	rs13179700	3.52111e-06	0.3442	0.00118446	21.744
order.Clostridiales.id.1863	Brain glioblastoma (all cancers excluded) || id:finn-b-C3_GBM_EXALLC	finn-b-C3_GBM_EXALLC	rs1842454	9.91744e-06	0.8276	0.000992932	18.2265
order.Clostridiales.id.1863	Brain glioblastoma (all cancers excluded) || id:finn-b-C3_GBM_EXALLC	finn-b-C3_GBM_EXALLC	rs2273429	4.16871e-06	0.8168	0.00122535	22.4944
order.Clostridiales.id.1863	Brain glioblastoma (all cancers excluded) || id:finn-b-C3_GBM_EXALLC	finn-b-C3_GBM_EXALLC	rs290772	9.99759e-06	0.4368	0.00107437	18.4205
order.Clostridiales.id.1863	Brain glioblastoma (all cancers excluded) || id:finn-b-C3_GBM_EXALLC	finn-b-C3_GBM_EXALLC	rs6442336	9.62568e-06	0.4817	0.00106025	19.456
order.Clostridiales.id.1863	Brain glioblastoma (all cancers excluded) || id:finn-b-C3_GBM_EXALLC	finn-b-C3_GBM_EXALLC	rs6814436	9.06288e-07	0.206	0.0013179	24.1942
order.Clostridiales.id.1863	Brain glioblastoma (all cancers excluded) || id:finn-b-C3_GBM_EXALLC	finn-b-C3_GBM_EXALLC	rs6815608	3.71989e-07	0.2268	0.00145403	24.3598
order.Clostridiales.id.1863	Brain glioblastoma (all cancers excluded) || id:finn-b-C3_GBM_EXALLC	finn-b-C3_GBM_EXALLC	rs72738886	8.41577e-06	0.627001	0.00121837	20.6546
order.Coriobacteriales.id.810	Brain glioblastoma (all cancers excluded) || id:finn-b-C3_GBM_EXALLC	finn-b-C3_GBM_EXALLC	rs11250875	4.82844e-06	0.0577404	0.00121534	21.5232
order.Coriobacteriales.id.810	Brain glioblastoma (all cancers excluded) || id:finn-b-C3_GBM_EXALLC	finn-b-C3_GBM_EXALLC	rs11656361	8.02017e-06	0.730601	0.0011624	19.3915
order.Coriobacteriales.id.810	Brain glioblastoma (all cancers excluded) || id:finn-b-C3_GBM_EXALLC	finn-b-C3_GBM_EXALLC	rs12974142	8.51232e-06	0.0834392	0.00113949	19.8623
order.Coriobacteriales.id.810	Brain glioblastoma (all cancers excluded) || id:finn-b-C3_GBM_EXALLC	finn-b-C3_GBM_EXALLC	rs13307134	7.79931e-06	0.9395	0.00114388	20.0695
order.Coriobacteriales.id.810	Brain glioblastoma (all cancers excluded) || id:finn-b-C3_GBM_EXALLC	finn-b-C3_GBM_EXALLC	rs1397793	9.77381e-06	0.687299	0.00112166	19.6792
order.Coriobacteriales.id.810	Brain glioblastoma (all cancers excluded) || id:finn-b-C3_GBM_EXALLC	finn-b-C3_GBM_EXALLC	rs1816223	4.84114e-06	0.3246	0.00116623	20.65
order.Coriobacteriales.id.810	Brain glioblastoma (all cancers excluded) || id:finn-b-C3_GBM_EXALLC	finn-b-C3_GBM_EXALLC	rs240104	1.51603e-06	0.763099	0.0012858	22.6271
order.Coriobacteriales.id.810	Brain glioblastoma (all cancers excluded) || id:finn-b-C3_GBM_EXALLC	finn-b-C3_GBM_EXALLC	rs2442778	9.02703e-06	0.6836	0.00150249	20.2689
order.Coriobacteriales.id.810	Brain glioblastoma (all cancers excluded) || id:finn-b-C3_GBM_EXALLC	finn-b-C3_GBM_EXALLC	rs3025411	8.26912e-06	0.9487	0.00124698	19.5632
order.Coriobacteriales.id.810	Brain glioblastoma (all cancers excluded) || id:finn-b-C3_GBM_EXALLC	finn-b-C3_GBM_EXALLC	rs34739816	3.88358e-06	0.6034	0.00129972	21.5917
order.Coriobacteriales.id.810	Brain glioblastoma (all cancers excluded) || id:finn-b-C3_GBM_EXALLC	finn-b-C3_GBM_EXALLC	rs67561917	5.39129e-06	0.6393	0.00123808	21.4838
order.Coriobacteriales.id.810	Brain glioblastoma (all cancers excluded) || id:finn-b-C3_GBM_EXALLC	finn-b-C3_GBM_EXALLC	rs719099	5.43317e-07	0.675601	0.00140904	24.954
order.Coriobacteriales.id.810	Brain glioblastoma (all cancers excluded) || id:finn-b-C3_GBM_EXALLC	finn-b-C3_GBM_EXALLC	rs8010111	6.89624e-06	0.754699	0.00126919	20.3253
order.Desulfovibrionales.id.3156	Brain glioblastoma (all cancers excluded) || id:finn-b-C3_GBM_EXALLC	finn-b-C3_GBM_EXALLC	rs112381107	3.21653e-06	0.7899	0.004722	21.1268
order.Desulfovibrionales.id.3156	Brain glioblastoma (all cancers excluded) || id:finn-b-C3_GBM_EXALLC	finn-b-C3_GBM_EXALLC	rs11599763	2.60698e-06	0.8511	0.00147067	22.3017
order.Desulfovibrionales.id.3156	Brain glioblastoma (all cancers excluded) || id:finn-b-C3_GBM_EXALLC	finn-b-C3_GBM_EXALLC	rs17791387	2.25294e-06	0.6623	0.00147385	22.2068
order.Desulfovibrionales.id.3156	Brain glioblastoma (all cancers excluded) || id:finn-b-C3_GBM_EXALLC	finn-b-C3_GBM_EXALLC	rs186073	8.74432e-06	0.1297	0.00134117	19.9283
order.Desulfovibrionales.id.3156	Brain glioblastoma (all cancers excluded) || id:finn-b-C3_GBM_EXALLC	finn-b-C3_GBM_EXALLC	rs2692012	2.27021e-06	0.3572	0.00149577	19.5939
order.Desulfovibrionales.id.3156	Brain glioblastoma (all cancers excluded) || id:finn-b-C3_GBM_EXALLC	finn-b-C3_GBM_EXALLC	rs2838334	4.16791e-06	0.8085	0.00138361	20.9796
order.Desulfovibrionales.id.3156	Brain glioblastoma (all cancers excluded) || id:finn-b-C3_GBM_EXALLC	finn-b-C3_GBM_EXALLC	rs3935584	7.1974e-06	0.0770903	0.00135404	20.5279
order.Desulfovibrionales.id.3156	Brain glioblastoma (all cancers excluded) || id:finn-b-C3_GBM_EXALLC	finn-b-C3_GBM_EXALLC	rs4506934	2.42998e-06	0.4032	0.00148851	22.413
order.Desulfovibrionales.id.3156	Brain glioblastoma (all cancers excluded) || id:finn-b-C3_GBM_EXALLC	finn-b-C3_GBM_EXALLC	rs6058181	2.5277e-07	0.9463	0.00168059	25.3759
order.Desulfovibrionales.id.3156	Brain glioblastoma (all cancers excluded) || id:finn-b-C3_GBM_EXALLC	finn-b-C3_GBM_EXALLC	rs62020470	7.50981e-06	0.3964	0.00129474	19.6303
order.Desulfovibrionales.id.3156	Brain glioblastoma (all cancers excluded) || id:finn-b-C3_GBM_EXALLC	finn-b-C3_GBM_EXALLC	rs72647048	9.00294e-06	0.8773	0.0013476	20.4328
order.Desulfovibrionales.id.3156	Brain glioblastoma (all cancers excluded) || id:finn-b-C3_GBM_EXALLC	finn-b-C3_GBM_EXALLC	rs9928243	3.96636e-06	0.4862	0.00140974	21.3751
order.Enterobacteriales.id.3468	Brain glioblastoma (all cancers excluded) || id:finn-b-C3_GBM_EXALLC	finn-b-C3_GBM_EXALLC	rs11026530	9.42684e-06	0.2864	0.00144179	19.4678
order.Enterobacteriales.id.3468	Brain glioblastoma (all cancers excluded) || id:finn-b-C3_GBM_EXALLC	finn-b-C3_GBM_EXALLC	rs2374342	4.51618e-06	0.0940394	0.00156913	21.3345
order.Enterobacteriales.id.3468	Brain glioblastoma (all cancers excluded) || id:finn-b-C3_GBM_EXALLC	finn-b-C3_GBM_EXALLC	rs35673018	7.63109e-06	0.8466	0.00147261	19.65
order.Enterobacteriales.id.3468	Brain glioblastoma (all cancers excluded) || id:finn-b-C3_GBM_EXALLC	finn-b-C3_GBM_EXALLC	rs504442	5.17092e-06	0.6436	0.00145082	19.7249
order.Enterobacteriales.id.3468	Brain glioblastoma (all cancers excluded) || id:finn-b-C3_GBM_EXALLC	finn-b-C3_GBM_EXALLC	rs62210023	3.13163e-06	0.0547999	0.00160616	21.739
order.Enterobacteriales.id.3468	Brain glioblastoma (all cancers excluded) || id:finn-b-C3_GBM_EXALLC	finn-b-C3_GBM_EXALLC	rs78143293	1.19564e-06	0.8878	0.00182336	24.7882
order.Enterobacteriales.id.3468	Brain glioblastoma (all cancers excluded) || id:finn-b-C3_GBM_EXALLC	finn-b-C3_GBM_EXALLC	rs79757635	9.31857e-06	0.637699	0.00145957	19.6117
order.Erysipelotrichales.id.2148	Brain glioblastoma (all cancers excluded) || id:finn-b-C3_GBM_EXALLC	finn-b-C3_GBM_EXALLC	rs1074800	6.14583e-06	0.1324	0.00114877	20.4567
order.Erysipelotrichales.id.2148	Brain glioblastoma (all cancers excluded) || id:finn-b-C3_GBM_EXALLC	finn-b-C3_GBM_EXALLC	rs10781552	2.33114e-06	0.6252	0.00127068	22.6304
order.Erysipelotrichales.id.2148	Brain glioblastoma (all cancers excluded) || id:finn-b-C3_GBM_EXALLC	finn-b-C3_GBM_EXALLC	rs17530232	2.79123e-06	0.402	0.00126433	21.0397
order.Erysipelotrichales.id.2148	Brain glioblastoma (all cancers excluded) || id:finn-b-C3_GBM_EXALLC	finn-b-C3_GBM_EXALLC	rs1884466	9.52701e-06	0.0466305	0.00108423	19.7576
order.Erysipelotrichales.id.2148	Brain glioblastoma (all cancers excluded) || id:finn-b-C3_GBM_EXALLC	finn-b-C3_GBM_EXALLC	rs2300774	8.95466e-07	0.4532	0.00132092	24.0911
order.Erysipelotrichales.id.2148	Brain glioblastoma (all cancers excluded) || id:finn-b-C3_GBM_EXALLC	finn-b-C3_GBM_EXALLC	rs290833	8.029e-06	0.9182	0.0011198	19.9402
order.Erysipelotrichales.id.2148	Brain glioblastoma (all cancers excluded) || id:finn-b-C3_GBM_EXALLC	finn-b-C3_GBM_EXALLC	rs35161940	1.8451e-06	0.7514	0.00126771	23.1157
order.Erysipelotrichales.id.2148	Brain glioblastoma (all cancers excluded) || id:finn-b-C3_GBM_EXALLC	finn-b-C3_GBM_EXALLC	rs4078432	4.23104e-06	0.3421	0.00116359	20.7209
order.Erysipelotrichales.id.2148	Brain glioblastoma (all cancers excluded) || id:finn-b-C3_GBM_EXALLC	finn-b-C3_GBM_EXALLC	rs56970041	5.40344e-06	0.764401	0.001063	19.3832
order.Erysipelotrichales.id.2148	Brain glioblastoma (all cancers excluded) || id:finn-b-C3_GBM_EXALLC	finn-b-C3_GBM_EXALLC	rs62504403	1.12265e-07	0.8311	0.00166794	28.3673
order.Erysipelotrichales.id.2148	Brain glioblastoma (all cancers excluded) || id:finn-b-C3_GBM_EXALLC	finn-b-C3_GBM_EXALLC	rs7234058	9.12341e-07	0.1398	0.00140515	23.741
order.Erysipelotrichales.id.2148	Brain glioblastoma (all cancers excluded) || id:finn-b-C3_GBM_EXALLC	finn-b-C3_GBM_EXALLC	rs7826267	9.28449e-06	0.8012	0.00100859	17.753
order.Erysipelotrichales.id.2148	Brain glioblastoma (all cancers excluded) || id:finn-b-C3_GBM_EXALLC	finn-b-C3_GBM_EXALLC	rs8003149	4.08475e-06	0.8964	0.00116526	21.2454
order.Gastranaerophilales.id.1591	Brain glioblastoma (all cancers excluded) || id:finn-b-C3_GBM_EXALLC	finn-b-C3_GBM_EXALLC	rs11150282	7.36053e-07	0.5486	0.00421709	24.8253
order.Gastranaerophilales.id.1591	Brain glioblastoma (all cancers excluded) || id:finn-b-C3_GBM_EXALLC	finn-b-C3_GBM_EXALLC	rs113884518	7.73987e-06	0.8851	0.00459008	20.437
order.Gastranaerophilales.id.1591	Brain glioblastoma (all cancers excluded) || id:finn-b-C3_GBM_EXALLC	finn-b-C3_GBM_EXALLC	rs28678345	8.05953e-06	0.766099	0.00471334	20.4249
order.Gastranaerophilales.id.1591	Brain glioblastoma (all cancers excluded) || id:finn-b-C3_GBM_EXALLC	finn-b-C3_GBM_EXALLC	rs367480	7.52418e-06	0.209	0.00347327	20.4801
order.Gastranaerophilales.id.1591	Brain glioblastoma (all cancers excluded) || id:finn-b-C3_GBM_EXALLC	finn-b-C3_GBM_EXALLC	rs4129395	1.21742e-06	0.0817598	0.00403713	23.8183
order.Gastranaerophilales.id.1591	Brain glioblastoma (all cancers excluded) || id:finn-b-C3_GBM_EXALLC	finn-b-C3_GBM_EXALLC	rs789069	6.50003e-06	0.6332	0.00334905	19.7182
order.Gastranaerophilales.id.1591	Brain glioblastoma (all cancers excluded) || id:finn-b-C3_GBM_EXALLC	finn-b-C3_GBM_EXALLC	rs79790072	3.5381e-06	0.746401	0.00520318	21.4551
order.Gastranaerophilales.id.1591	Brain glioblastoma (all cancers excluded) || id:finn-b-C3_GBM_EXALLC	finn-b-C3_GBM_EXALLC	rs8028558	9.78236e-06	0.8026	0.00332553	19.596
order.Gastranaerophilales.id.1591	Brain glioblastoma (all cancers excluded) || id:finn-b-C3_GBM_EXALLC	finn-b-C3_GBM_EXALLC	rs9864379	4.65873e-08	0.0144601	0.0051854	30.0549
order.Lactobacillales.id.1800	Brain glioblastoma (all cancers excluded) || id:finn-b-C3_GBM_EXALLC	finn-b-C3_GBM_EXALLC	rs11110282	3.95665e-06	0.3347	0.00138254	22.0875
order.Lactobacillales.id.1800	Brain glioblastoma (all cancers excluded) || id:finn-b-C3_GBM_EXALLC	finn-b-C3_GBM_EXALLC	rs11627423	5.08753e-06	0.9135	0.00119663	20.6941
order.Lactobacillales.id.1800	Brain glioblastoma (all cancers excluded) || id:finn-b-C3_GBM_EXALLC	finn-b-C3_GBM_EXALLC	rs11730038	5.09746e-06	0.666099	0.00127074	22.0029
order.Lactobacillales.id.1800	Brain glioblastoma (all cancers excluded) || id:finn-b-C3_GBM_EXALLC	finn-b-C3_GBM_EXALLC	rs12797734	7.76523e-06	0.0576302	0.00119942	20.196
order.Lactobacillales.id.1800	Brain glioblastoma (all cancers excluded) || id:finn-b-C3_GBM_EXALLC	finn-b-C3_GBM_EXALLC	rs1595463	7.44354e-06	0.2495	0.00112416	19.4406
order.Lactobacillales.id.1800	Brain glioblastoma (all cancers excluded) || id:finn-b-C3_GBM_EXALLC	finn-b-C3_GBM_EXALLC	rs2370083	8.33495e-06	0.8896	0.00115108	19.7995
order.Lactobacillales.id.1800	Brain glioblastoma (all cancers excluded) || id:finn-b-C3_GBM_EXALLC	finn-b-C3_GBM_EXALLC	rs2952251	3.36461e-07	0.5665	0.00148428	25.6805
order.Lactobacillales.id.1800	Brain glioblastoma (all cancers excluded) || id:finn-b-C3_GBM_EXALLC	finn-b-C3_GBM_EXALLC	rs34989881	4.09354e-06	0.9777	0.00163817	21.1982
order.Lactobacillales.id.1800	Brain glioblastoma (all cancers excluded) || id:finn-b-C3_GBM_EXALLC	finn-b-C3_GBM_EXALLC	rs35344081	4.16066e-07	0.1471	0.00146936	25.4427
order.Lactobacillales.id.1800	Brain glioblastoma (all cancers excluded) || id:finn-b-C3_GBM_EXALLC	finn-b-C3_GBM_EXALLC	rs4028634	1.34806e-06	0.253	0.0013528	23.4257
order.Lactobacillales.id.1800	Brain glioblastoma (all cancers excluded) || id:finn-b-C3_GBM_EXALLC	finn-b-C3_GBM_EXALLC	rs57872228	2.58252e-06	0.6974	0.00126672	21.9306
order.Lactobacillales.id.1800	Brain glioblastoma (all cancers excluded) || id:finn-b-C3_GBM_EXALLC	finn-b-C3_GBM_EXALLC	rs74663707	8.39558e-06	0.7326	0.00121784	19.1348
order.Lactobacillales.id.1800	Brain glioblastoma (all cancers excluded) || id:finn-b-C3_GBM_EXALLC	finn-b-C3_GBM_EXALLC	rs77558518	1.67435e-06	0.9321	0.00143815	22.6921
order.Lactobacillales.id.1800	Brain glioblastoma (all cancers excluded) || id:finn-b-C3_GBM_EXALLC	finn-b-C3_GBM_EXALLC	rs78938557	2.31087e-06	0.8278	0.00134531	20.409
order.Lactobacillales.id.1800	Brain glioblastoma (all cancers excluded) || id:finn-b-C3_GBM_EXALLC	finn-b-C3_GBM_EXALLC	rs9581006	1.76596e-06	0.412	0.00545374	23.152
order.Methanobacteriales.id.120	Brain glioblastoma (all cancers excluded) || id:finn-b-C3_GBM_EXALLC	finn-b-C3_GBM_EXALLC	rs10202904	3.0143e-07	0.9337	0.00719054	26.747
order.Methanobacteriales.id.120	Brain glioblastoma (all cancers excluded) || id:finn-b-C3_GBM_EXALLC	finn-b-C3_GBM_EXALLC	rs10424197	9.27887e-06	0.4405	0.00543558	20.1997
order.Methanobacteriales.id.120	Brain glioblastoma (all cancers excluded) || id:finn-b-C3_GBM_EXALLC	finn-b-C3_GBM_EXALLC	rs4257531	7.44344e-06	0.0918502	0.00638397	20.303
order.Methanobacteriales.id.120	Brain glioblastoma (all cancers excluded) || id:finn-b-C3_GBM_EXALLC	finn-b-C3_GBM_EXALLC	rs56131665	6.17992e-06	0.7968	0.00575311	20.6574
order.Methanobacteriales.id.120	Brain glioblastoma (all cancers excluded) || id:finn-b-C3_GBM_EXALLC	finn-b-C3_GBM_EXALLC	rs6508769	8.22529e-06	0.8049	0.00594705	19.8444
order.Methanobacteriales.id.120	Brain glioblastoma (all cancers excluded) || id:finn-b-C3_GBM_EXALLC	finn-b-C3_GBM_EXALLC	rs6776814	1.63062e-06	0.1466	0.00688948	23.4688
order.Methanobacteriales.id.120	Brain glioblastoma (all cancers excluded) || id:finn-b-C3_GBM_EXALLC	finn-b-C3_GBM_EXALLC	rs73068003	8.44583e-06	0.5991	0.0054432	20.1953
order.Methanobacteriales.id.120	Brain glioblastoma (all cancers excluded) || id:finn-b-C3_GBM_EXALLC	finn-b-C3_GBM_EXALLC	rs73457410	1.40855e-06	0.1252	0.0069034	24.3021
order.Methanobacteriales.id.120	Brain glioblastoma (all cancers excluded) || id:finn-b-C3_GBM_EXALLC	finn-b-C3_GBM_EXALLC	rs75208022	5.92103e-06	0.687	0.00673465	21.7038
order.Methanobacteriales.id.120	Brain glioblastoma (all cancers excluded) || id:finn-b-C3_GBM_EXALLC	finn-b-C3_GBM_EXALLC	rs894996	1.87557e-06	0.0687195	0.00647634	23.3364
order.MollicutesRF9.id.11579	Brain glioblastoma (all cancers excluded) || id:finn-b-C3_GBM_EXALLC	finn-b-C3_GBM_EXALLC	rs11779863	6.68845e-06	0.8258	0.00194209	20.1417
order.MollicutesRF9.id.11579	Brain glioblastoma (all cancers excluded) || id:finn-b-C3_GBM_EXALLC	finn-b-C3_GBM_EXALLC	rs12566890	8.11201e-06	0.1308	0.00175686	18.1926
order.MollicutesRF9.id.11579	Brain glioblastoma (all cancers excluded) || id:finn-b-C3_GBM_EXALLC	finn-b-C3_GBM_EXALLC	rs13100746	7.28846e-06	0.3315	0.00193222	20.0507
order.MollicutesRF9.id.11579	Brain glioblastoma (all cancers excluded) || id:finn-b-C3_GBM_EXALLC	finn-b-C3_GBM_EXALLC	rs17235252	2.15879e-06	0.6047	0.00238728	22.8028
order.MollicutesRF9.id.11579	Brain glioblastoma (all cancers excluded) || id:finn-b-C3_GBM_EXALLC	finn-b-C3_GBM_EXALLC	rs3932485	9.92857e-06	0.2814	0.00188379	19.5472
order.MollicutesRF9.id.11579	Brain glioblastoma (all cancers excluded) || id:finn-b-C3_GBM_EXALLC	finn-b-C3_GBM_EXALLC	rs515984	6.61366e-06	0.6788	0.00203062	21.0739
order.MollicutesRF9.id.11579	Brain glioblastoma (all cancers excluded) || id:finn-b-C3_GBM_EXALLC	finn-b-C3_GBM_EXALLC	rs638542	5.17285e-06	0.9039	0.00202239	20.2001
order.MollicutesRF9.id.11579	Brain glioblastoma (all cancers excluded) || id:finn-b-C3_GBM_EXALLC	finn-b-C3_GBM_EXALLC	rs74603314	2.27641e-06	0.5949	0.00547612	22.1958
order.MollicutesRF9.id.11579	Brain glioblastoma (all cancers excluded) || id:finn-b-C3_GBM_EXALLC	finn-b-C3_GBM_EXALLC	rs76373661	5.15941e-06	0.7179	0.00192882	20.0154
order.MollicutesRF9.id.11579	Brain glioblastoma (all cancers excluded) || id:finn-b-C3_GBM_EXALLC	finn-b-C3_GBM_EXALLC	rs7706512	2.27207e-06	0.634501	0.00215496	22.3672
order.MollicutesRF9.id.11579	Brain glioblastoma (all cancers excluded) || id:finn-b-C3_GBM_EXALLC	finn-b-C3_GBM_EXALLC	rs7801843	9.46882e-06	0.757501	0.0019253	19.9788
order.MollicutesRF9.id.11579	Brain glioblastoma (all cancers excluded) || id:finn-b-C3_GBM_EXALLC	finn-b-C3_GBM_EXALLC	rs7853673	6.7325e-06	0.8691	0.00192106	19.9348
order.MollicutesRF9.id.11579	Brain glioblastoma (all cancers excluded) || id:finn-b-C3_GBM_EXALLC	finn-b-C3_GBM_EXALLC	rs949341	7.73282e-06	0.5892	0.00191738	19.8888
order.NB1n.id.3953	Brain glioblastoma (all cancers excluded) || id:finn-b-C3_GBM_EXALLC	finn-b-C3_GBM_EXALLC	rs11251024	6.62801e-07	0.0578602	0.00494979	25.3944
order.NB1n.id.3953	Brain glioblastoma (all cancers excluded) || id:finn-b-C3_GBM_EXALLC	finn-b-C3_GBM_EXALLC	rs11606187	3.30586e-06	0.2464	0.00437753	22.4236
order.NB1n.id.3953	Brain glioblastoma (all cancers excluded) || id:finn-b-C3_GBM_EXALLC	finn-b-C3_GBM_EXALLC	rs13385922	3.96829e-06	0.5562	0.00415631	21.3024
order.NB1n.id.3953	Brain glioblastoma (all cancers excluded) || id:finn-b-C3_GBM_EXALLC	finn-b-C3_GBM_EXALLC	rs166849	7.73898e-06	0.6829	0.00395793	20.2855
order.NB1n.id.3953	Brain glioblastoma (all cancers excluded) || id:finn-b-C3_GBM_EXALLC	finn-b-C3_GBM_EXALLC	rs2172426	3.17425e-07	0.3531	0.00514072	26.3376
order.NB1n.id.3953	Brain glioblastoma (all cancers excluded) || id:finn-b-C3_GBM_EXALLC	finn-b-C3_GBM_EXALLC	rs267959	2.61993e-06	0.8403	0.00433415	22.2221
order.NB1n.id.3953	Brain glioblastoma (all cancers excluded) || id:finn-b-C3_GBM_EXALLC	finn-b-C3_GBM_EXALLC	rs4383094	4.28134e-06	0.9135	0.00423377	21.6372
order.NB1n.id.3953	Brain glioblastoma (all cancers excluded) || id:finn-b-C3_GBM_EXALLC	finn-b-C3_GBM_EXALLC	rs60583455	2.59578e-07	0.00406097	0.0055132	26.4493
order.NB1n.id.3953	Brain glioblastoma (all cancers excluded) || id:finn-b-C3_GBM_EXALLC	finn-b-C3_GBM_EXALLC	rs60775321	7.1046e-06	0.7986	0.00395524	20.2479
order.NB1n.id.3953	Brain glioblastoma (all cancers excluded) || id:finn-b-C3_GBM_EXALLC	finn-b-C3_GBM_EXALLC	rs72671304	3.79578e-06	0.3438	0.0044182	21.6787
order.NB1n.id.3953	Brain glioblastoma (all cancers excluded) || id:finn-b-C3_GBM_EXALLC	finn-b-C3_GBM_EXALLC	rs7911787	3.38824e-06	0.9108	0.00576803	22.4924
order.NB1n.id.3953	Brain glioblastoma (all cancers excluded) || id:finn-b-C3_GBM_EXALLC	finn-b-C3_GBM_EXALLC	rs8126061	7.36334e-06	0.4601	0.0040023	20.4415
order.NB1n.id.3953	Brain glioblastoma (all cancers excluded) || id:finn-b-C3_GBM_EXALLC	finn-b-C3_GBM_EXALLC	rs9542068	6.52339e-06	0.6461	0.00402224	20.6165
order.Pasteurellales.id.3688	Brain glioblastoma (all cancers excluded) || id:finn-b-C3_GBM_EXALLC	finn-b-C3_GBM_EXALLC	rs10965428	4.29151e-06	0.699301	0.00242411	21.5565
order.Pasteurellales.id.3688	Brain glioblastoma (all cancers excluded) || id:finn-b-C3_GBM_EXALLC	finn-b-C3_GBM_EXALLC	rs111582866	7.06627e-06	0.8361	0.00228738	19.7486
order.Pasteurellales.id.3688	Brain glioblastoma (all cancers excluded) || id:finn-b-C3_GBM_EXALLC	finn-b-C3_GBM_EXALLC	rs12050685	9.18513e-06	0.5782	0.00205559	19.3809
order.Pasteurellales.id.3688	Brain glioblastoma (all cancers excluded) || id:finn-b-C3_GBM_EXALLC	finn-b-C3_GBM_EXALLC	rs16970009	7.31531e-06	0.1493	0.00402952	19.0194
order.Pasteurellales.id.3688	Brain glioblastoma (all cancers excluded) || id:finn-b-C3_GBM_EXALLC	finn-b-C3_GBM_EXALLC	rs35510	4.01576e-06	0.7039	0.00246831	21.4507
order.Pasteurellales.id.3688	Brain glioblastoma (all cancers excluded) || id:finn-b-C3_GBM_EXALLC	finn-b-C3_GBM_EXALLC	rs4822728	4.71847e-06	0.1343	0.00224269	21.1512
order.Pasteurellales.id.3688	Brain glioblastoma (all cancers excluded) || id:finn-b-C3_GBM_EXALLC	finn-b-C3_GBM_EXALLC	rs6972479	7.74817e-06	0.704099	0.00230179	19.8733
order.Pasteurellales.id.3688	Brain glioblastoma (all cancers excluded) || id:finn-b-C3_GBM_EXALLC	finn-b-C3_GBM_EXALLC	rs72756943	3.35218e-06	0.0342697	0.00264982	21.3027
order.Pasteurellales.id.3688	Brain glioblastoma (all cancers excluded) || id:finn-b-C3_GBM_EXALLC	finn-b-C3_GBM_EXALLC	rs73139353	8.71314e-06	0.0600399	0.00518471	21.0815
order.Pasteurellales.id.3688	Brain glioblastoma (all cancers excluded) || id:finn-b-C3_GBM_EXALLC	finn-b-C3_GBM_EXALLC	rs76022354	1.82858e-06	0.4914	0.00634087	23.5471
order.Pasteurellales.id.3688	Brain glioblastoma (all cancers excluded) || id:finn-b-C3_GBM_EXALLC	finn-b-C3_GBM_EXALLC	rs78909003	2.04893e-06	0.5144	0.00639517	23.4025
order.Pasteurellales.id.3688	Brain glioblastoma (all cancers excluded) || id:finn-b-C3_GBM_EXALLC	finn-b-C3_GBM_EXALLC	rs9382510	2.476e-07	0.4603	0.0028527	26.915
order.Pasteurellales.id.3688	Brain glioblastoma (all cancers excluded) || id:finn-b-C3_GBM_EXALLC	finn-b-C3_GBM_EXALLC	rs9895850	9.08251e-06	0.713099	0.00388961	18.4892
order.Pasteurellales.id.3688	Brain glioblastoma (all cancers excluded) || id:finn-b-C3_GBM_EXALLC	finn-b-C3_GBM_EXALLC	rs9938097	8.22604e-06	0.771401	0.00214481	20.2045
order.Rhodospirillales.id.2667	Brain glioblastoma (all cancers excluded) || id:finn-b-C3_GBM_EXALLC	finn-b-C3_GBM_EXALLC	rs1035406	4.07163e-06	0.5417	0.00248664	21.396
order.Rhodospirillales.id.2667	Brain glioblastoma (all cancers excluded) || id:finn-b-C3_GBM_EXALLC	finn-b-C3_GBM_EXALLC	rs11591293	4.68529e-06	0.8176	0.002421	20.8711
order.Rhodospirillales.id.2667	Brain glioblastoma (all cancers excluded) || id:finn-b-C3_GBM_EXALLC	finn-b-C3_GBM_EXALLC	rs11630875	3.70379e-06	0.3865	0.00253745	21.8598
order.Rhodospirillales.id.2667	Brain glioblastoma (all cancers excluded) || id:finn-b-C3_GBM_EXALLC	finn-b-C3_GBM_EXALLC	rs13336560	9.74686e-06	0.3079	0.00241005	19.5927
order.Rhodospirillales.id.2667	Brain glioblastoma (all cancers excluded) || id:finn-b-C3_GBM_EXALLC	finn-b-C3_GBM_EXALLC	rs1549633	3.88024e-06	0.108	0.00260205	21.1577
order.Rhodospirillales.id.2667	Brain glioblastoma (all cancers excluded) || id:finn-b-C3_GBM_EXALLC	finn-b-C3_GBM_EXALLC	rs3730086	7.98252e-06	0.1934	0.00232554	20.0462
order.Rhodospirillales.id.2667	Brain glioblastoma (all cancers excluded) || id:finn-b-C3_GBM_EXALLC	finn-b-C3_GBM_EXALLC	rs3754624	2.68367e-06	0.8725	0.00261137	22.5061
order.Rhodospirillales.id.2667	Brain glioblastoma (all cancers excluded) || id:finn-b-C3_GBM_EXALLC	finn-b-C3_GBM_EXALLC	rs4278423	3.9804e-06	0.9649	0.00234897	20.2511
order.Rhodospirillales.id.2667	Brain glioblastoma (all cancers excluded) || id:finn-b-C3_GBM_EXALLC	finn-b-C3_GBM_EXALLC	rs55876211	7.87313e-06	0.991	0.0022793	19.6331
[truncated: 141 more rows]
