# Supplementary material for: Association between gut microbiota and glioblastoma: a Mendelian randomization study
Source: Front Genet. 2024 Jan 4;14:1308263. doi: 10.3389/fgene.2023.1308263 (PMC10794655; doi:10.3389/fgene.2023.1308263)
Supplement: Supplementary file 2 [file Table3.XLSX]

## Sheet: Sheet1
id.outcome	outcome	exposure	egger_intercept	se	pval
finn-b-C3_GBM_EXALLC	finn-b-C3_GBM_EXALLC	class.Actinobacteria.id.419	-0.0443235	0.134521	0.747033
finn-b-C3_GBM_EXALLC	finn-b-C3_GBM_EXALLC	class.Alphaproteobacteria.id.2379	0.15168	0.269989	0.598501
finn-b-C3_GBM_EXALLC	finn-b-C3_GBM_EXALLC	class.Bacilli.id.1673	-0.0384458	0.148369	0.798844
finn-b-C3_GBM_EXALLC	finn-b-C3_GBM_EXALLC	class.Bacteroidia.id.912	0.0238963	0.139196	0.866811
finn-b-C3_GBM_EXALLC	finn-b-C3_GBM_EXALLC	class.Betaproteobacteria.id.2867	-0.22248	0.259548	0.413586
finn-b-C3_GBM_EXALLC	finn-b-C3_GBM_EXALLC	class.Clostridia.id.1859	-0.290074	0.252569	0.283945
finn-b-C3_GBM_EXALLC	finn-b-C3_GBM_EXALLC	class.Coriobacteriia.id.809	0.142604	0.249861	0.579652
finn-b-C3_GBM_EXALLC	finn-b-C3_GBM_EXALLC	class.Deltaproteobacteria.id.3087	0.108533	0.139031	0.451488
finn-b-C3_GBM_EXALLC	finn-b-C3_GBM_EXALLC	class.Erysipelotrichia.id.2147	-0.00901074	0.225166	0.968796
finn-b-C3_GBM_EXALLC	finn-b-C3_GBM_EXALLC	class.Gammaproteobacteria.id.3303	0.15244	0.257843	0.58617
finn-b-C3_GBM_EXALLC	finn-b-C3_GBM_EXALLC	class.Lentisphaeria.id.2250	-0.162202	0.27477	0.576518
finn-b-C3_GBM_EXALLC	finn-b-C3_GBM_EXALLC	class.Melainabacteria.id.1589	0.22095	0.193412	0.286333
finn-b-C3_GBM_EXALLC	finn-b-C3_GBM_EXALLC	class.Methanobacteria.id.119	0.154886	0.349717	0.669576
finn-b-C3_GBM_EXALLC	finn-b-C3_GBM_EXALLC	class.Mollicutes.id.3920	-0.0589605	0.200524	0.774746
finn-b-C3_GBM_EXALLC	finn-b-C3_GBM_EXALLC	class.Negativicutes.id.2164	0.137364	0.202658	0.513267
finn-b-C3_GBM_EXALLC	finn-b-C3_GBM_EXALLC	class.Verrucomicrobiae.id.4029	-0.00874442	0.1883	0.963975
finn-b-C3_GBM_EXALLC	finn-b-C3_GBM_EXALLC	family.Acidaminococcaceae.id.2166	-0.0567685	0.248838	0.828578
finn-b-C3_GBM_EXALLC	finn-b-C3_GBM_EXALLC	family.Actinomycetaceae.id.421	-0.120914	0.20217	0.591927
finn-b-C3_GBM_EXALLC	finn-b-C3_GBM_EXALLC	family.Alcaligenaceae.id.2875	0.0823616	0.288027	0.781388
finn-b-C3_GBM_EXALLC	finn-b-C3_GBM_EXALLC	family.Bacteroidaceae.id.917	-0.26917	0.383985	0.505935
finn-b-C3_GBM_EXALLC	finn-b-C3_GBM_EXALLC	family.BacteroidalesS24.7group.id.11173	-0.0521026	0.319236	0.875711
finn-b-C3_GBM_EXALLC	finn-b-C3_GBM_EXALLC	family.Bifidobacteriaceae.id.433	0.0405703	0.176664	0.822996
finn-b-C3_GBM_EXALLC	finn-b-C3_GBM_EXALLC	family.Christensenellaceae.id.1866	0.251195	0.11144	0.0506646
finn-b-C3_GBM_EXALLC	finn-b-C3_GBM_EXALLC	family.Clostridiaceae1.id.1869	-0.255637	0.180352	0.194106
finn-b-C3_GBM_EXALLC	finn-b-C3_GBM_EXALLC	family.ClostridialesvadinBB60group.id.11286	0.00415283	0.142956	0.977266
finn-b-C3_GBM_EXALLC	finn-b-C3_GBM_EXALLC	family.Coriobacteriaceae.id.811	0.142604	0.249861	0.579652
finn-b-C3_GBM_EXALLC	finn-b-C3_GBM_EXALLC	family.Defluviitaleaceae.id.1924	-0.535314	0.220253	0.0379544
finn-b-C3_GBM_EXALLC	finn-b-C3_GBM_EXALLC	family.Desulfovibrionaceae.id.3169	0.190609	0.147252	0.231625
finn-b-C3_GBM_EXALLC	finn-b-C3_GBM_EXALLC	family.Enterobacteriaceae.id.3469	-0.220616	0.532634	0.695899
finn-b-C3_GBM_EXALLC	finn-b-C3_GBM_EXALLC	family.Erysipelotrichaceae.id.2149	-0.00901074	0.225166	0.968796
finn-b-C3_GBM_EXALLC	finn-b-C3_GBM_EXALLC	family.FamilyXI.id.1936	0.351236	0.451902	0.466547
finn-b-C3_GBM_EXALLC	finn-b-C3_GBM_EXALLC	family.FamilyXIII.id.1957	0.730952	0.258273	0.0254005
finn-b-C3_GBM_EXALLC	finn-b-C3_GBM_EXALLC	family.Lachnospiraceae.id.1987	-0.188517	0.162215	0.264606
finn-b-C3_GBM_EXALLC	finn-b-C3_GBM_EXALLC	family.Lactobacillaceae.id.1836	-0.234917	0.188116	0.258255
finn-b-C3_GBM_EXALLC	finn-b-C3_GBM_EXALLC	family.Methanobacteriaceae.id.121	0.154886	0.349717	0.669576
finn-b-C3_GBM_EXALLC	finn-b-C3_GBM_EXALLC	family.Oxalobacteraceae.id.2966	-0.290359	0.21645	0.204606
finn-b-C3_GBM_EXALLC	finn-b-C3_GBM_EXALLC	family.Pasteurellaceae.id.3689	-0.00977638	0.141569	0.946081
finn-b-C3_GBM_EXALLC	finn-b-C3_GBM_EXALLC	family.Peptococcaceae.id.2024	-0.188268	0.177568	0.324232
finn-b-C3_GBM_EXALLC	finn-b-C3_GBM_EXALLC	family.Peptostreptococcaceae.id.2042	0.0436665	0.125537	0.734526
finn-b-C3_GBM_EXALLC	finn-b-C3_GBM_EXALLC	family.Porphyromonadaceae.id.943	-0.048741	0.276192	0.864918
finn-b-C3_GBM_EXALLC	finn-b-C3_GBM_EXALLC	family.Prevotellaceae.id.960	0.185065	0.208403	0.389536
finn-b-C3_GBM_EXALLC	finn-b-C3_GBM_EXALLC	family.Rhodospirillaceae.id.2717	0.29347	0.218649	0.202503
finn-b-C3_GBM_EXALLC	finn-b-C3_GBM_EXALLC	family.Rikenellaceae.id.967	-0.000887345	0.180024	0.996132
finn-b-C3_GBM_EXALLC	finn-b-C3_GBM_EXALLC	family.Ruminococcaceae.id.2050	0.0815967	0.183356	0.669742
finn-b-C3_GBM_EXALLC	finn-b-C3_GBM_EXALLC	family.Streptococcaceae.id.1850	0.307002	0.239982	0.227127
finn-b-C3_GBM_EXALLC	finn-b-C3_GBM_EXALLC	family.Veillonellaceae.id.2172	0.161224	0.0968359	0.114249
finn-b-C3_GBM_EXALLC	finn-b-C3_GBM_EXALLC	family.Verrucomicrobiaceae.id.4036	-0.00861858	0.188243	0.964482
finn-b-C3_GBM_EXALLC	finn-b-C3_GBM_EXALLC	family.Victivallaceae.id.2255	0.42563	0.277423	0.155982
finn-b-C3_GBM_EXALLC	finn-b-C3_GBM_EXALLC	genus..Clostridiuminnocuumgroup.id.14397	-0.0517995	0.296255	0.866149
finn-b-C3_GBM_EXALLC	finn-b-C3_GBM_EXALLC	genus..Eubacteriumbrachygroup.id.11296	0.140522	0.232277	0.561959
finn-b-C3_GBM_EXALLC	finn-b-C3_GBM_EXALLC	genus..Eubacteriumcoprostanoligenesgroup.id.11375	0.0973164	0.204313	0.643174
finn-b-C3_GBM_EXALLC	finn-b-C3_GBM_EXALLC	genus..Eubacteriumeligensgroup.id.14372	-0.109045	0.321176	0.751297
finn-b-C3_GBM_EXALLC	finn-b-C3_GBM_EXALLC	genus..Eubacteriumfissicatenagroup.id.14373	0.142741	0.451917	0.76132
finn-b-C3_GBM_EXALLC	finn-b-C3_GBM_EXALLC	genus..Eubacteriumhalliigroup.id.11338	0.1378	0.109681	0.229543
finn-b-C3_GBM_EXALLC	finn-b-C3_GBM_EXALLC	genus..Eubacteriumnodatumgroup.id.11297	0.0551869	0.257851	0.835297
finn-b-C3_GBM_EXALLC	finn-b-C3_GBM_EXALLC	genus..Eubacteriumoxidoreducensgroup.id.11339	0.308122	0.291577	0.368198
finn-b-C3_GBM_EXALLC	finn-b-C3_GBM_EXALLC	genus..Eubacteriumrectalegroup.id.14374	0.176041	0.233601	0.479608
finn-b-C3_GBM_EXALLC	finn-b-C3_GBM_EXALLC	genus..Eubacteriumruminantiumgroup.id.11340	0.2228	0.167214	0.201387
finn-b-C3_GBM_EXALLC	finn-b-C3_GBM_EXALLC	genus..Eubacteriumventriosumgroup.id.11341	0.149777	0.236778	0.537986
finn-b-C3_GBM_EXALLC	finn-b-C3_GBM_EXALLC	genus..Eubacteriumxylanophilumgroup.id.14375	-0.166879	0.19269	0.415159
finn-b-C3_GBM_EXALLC	finn-b-C3_GBM_EXALLC	genus..Ruminococcusgauvreauiigroup.id.11342	-0.0490278	0.216844	0.82568
finn-b-C3_GBM_EXALLC	finn-b-C3_GBM_EXALLC	genus..Ruminococcusgnavusgroup.id.14376	0.224353	0.277165	0.437089
finn-b-C3_GBM_EXALLC	finn-b-C3_GBM_EXALLC	genus..Ruminococcustorquesgroup.id.14377	0.00229704	0.217633	0.991873
finn-b-C3_GBM_EXALLC	finn-b-C3_GBM_EXALLC	genus.Actinomyces.id.423	0.0438153	0.192054	0.828573
finn-b-C3_GBM_EXALLC	finn-b-C3_GBM_EXALLC	genus.Adlercreutzia.id.812	0.642603	0.293307	0.0709878
finn-b-C3_GBM_EXALLC	finn-b-C3_GBM_EXALLC	genus.Akkermansia.id.4037	-0.00854624	0.188202	0.964772
finn-b-C3_GBM_EXALLC	finn-b-C3_GBM_EXALLC	genus.Alistipes.id.968	0.172375	0.263955	0.52714
finn-b-C3_GBM_EXALLC	finn-b-C3_GBM_EXALLC	genus.Allisonella.id.2174	0.685289	0.419798	0.15371
finn-b-C3_GBM_EXALLC	finn-b-C3_GBM_EXALLC	genus.Alloprevotella.id.961	0.49028	0.889081	0.610683
finn-b-C3_GBM_EXALLC	finn-b-C3_GBM_EXALLC	genus.Anaerofilum.id.2053	0.259059	0.295375	0.403263
finn-b-C3_GBM_EXALLC	finn-b-C3_GBM_EXALLC	genus.Anaerostipes.id.1991	-0.191207	0.190993	0.338282
finn-b-C3_GBM_EXALLC	finn-b-C3_GBM_EXALLC	genus.Anaerotruncus.id.2054	0.268592	0.181284	0.166514
finn-b-C3_GBM_EXALLC	finn-b-C3_GBM_EXALLC	genus.Bacteroides.id.918	-0.26917	0.383985	0.505935
finn-b-C3_GBM_EXALLC	finn-b-C3_GBM_EXALLC	genus.Barnesiella.id.944	0.0737936	0.247209	0.77088
finn-b-C3_GBM_EXALLC	finn-b-C3_GBM_EXALLC	genus.Bifidobacterium.id.436	0.0678676	0.133377	0.620915
finn-b-C3_GBM_EXALLC	finn-b-C3_GBM_EXALLC	genus.Bilophila.id.3170	-0.107437	0.262527	0.690218
finn-b-C3_GBM_EXALLC	finn-b-C3_GBM_EXALLC	genus.Blautia.id.1992	-0.222886	0.154145	0.176075
finn-b-C3_GBM_EXALLC	finn-b-C3_GBM_EXALLC	genus.Butyricicoccus.id.2055	-0.0505653	0.151761	0.750325
finn-b-C3_GBM_EXALLC	finn-b-C3_GBM_EXALLC	genus.Butyricimonas.id.945	0.128341	0.209899	0.553335
finn-b-C3_GBM_EXALLC	finn-b-C3_GBM_EXALLC	genus.Butyrivibrio.id.1993	0.241597	0.205754	0.261376
finn-b-C3_GBM_EXALLC	finn-b-C3_GBM_EXALLC	genus.CandidatusSoleaferrea.id.11350	-0.0124047	0.555719	0.982738
finn-b-C3_GBM_EXALLC	finn-b-C3_GBM_EXALLC	genus.Catenibacterium.id.2153	0.533693	1.05921	0.664382
finn-b-C3_GBM_EXALLC	finn-b-C3_GBM_EXALLC	genus.ChristensenellaceaeR.7group.id.11283	-0.0263512	0.250031	0.919022
finn-b-C3_GBM_EXALLC	finn-b-C3_GBM_EXALLC	genus.Clostridiumsensustricto1.id.1873	-0.430414	0.217307	0.104488
finn-b-C3_GBM_EXALLC	finn-b-C3_GBM_EXALLC	genus.Collinsella.id.815	-0.186351	0.283119	0.531449
finn-b-C3_GBM_EXALLC	finn-b-C3_GBM_EXALLC	genus.Coprobacter.id.949	-0.135077	0.31792	0.682122
finn-b-C3_GBM_EXALLC	finn-b-C3_GBM_EXALLC	genus.Coprococcus1.id.11301	0.107515	0.141105	0.463682
finn-b-C3_GBM_EXALLC	finn-b-C3_GBM_EXALLC	genus.Coprococcus2.id.11302	0.703186	0.492563	0.203317
finn-b-C3_GBM_EXALLC	finn-b-C3_GBM_EXALLC	genus.Coprococcus3.id.11303	-0.386784	0.433295	0.401685
finn-b-C3_GBM_EXALLC	finn-b-C3_GBM_EXALLC	genus.DefluviitaleaceaeUCG011.id.11287	-0.241214	0.255024	0.375724
finn-b-C3_GBM_EXALLC	finn-b-C3_GBM_EXALLC	genus.Desulfovibrio.id.3173	-0.0295138	0.201268	0.887045
finn-b-C3_GBM_EXALLC	finn-b-C3_GBM_EXALLC	genus.Dialister.id.2183	-0.111121	0.224331	0.632226
finn-b-C3_GBM_EXALLC	finn-b-C3_GBM_EXALLC	genus.Dorea.id.1997	0.0959067	0.174758	0.598124
finn-b-C3_GBM_EXALLC	finn-b-C3_GBM_EXALLC	genus.Eggerthella.id.819	-0.31788	0.268503	0.270436
finn-b-C3_GBM_EXALLC	finn-b-C3_GBM_EXALLC	genus.Eisenbergiella.id.11304	-0.414266	0.440676	0.371726
finn-b-C3_GBM_EXALLC	finn-b-C3_GBM_EXALLC	genus.Enterorhabdus.id.820	-0.0153408	0.360139	0.968064
finn-b-C3_GBM_EXALLC	finn-b-C3_GBM_EXALLC	genus.Erysipelatoclostridium.id.11381	-0.164133	0.219091	0.467105
finn-b-C3_GBM_EXALLC	finn-b-C3_GBM_EXALLC	genus.ErysipelotrichaceaeUCG003.id.11384	-0.188963	0.178741	0.308329
finn-b-C3_GBM_EXALLC	finn-b-C3_GBM_EXALLC	genus.Escherichia.Shigella.id.3504	-0.0376378	0.189442	0.847472
finn-b-C3_GBM_EXALLC	finn-b-C3_GBM_EXALLC	genus.Faecalibacterium.id.2057	-0.0830805	0.146311	0.585727
finn-b-C3_GBM_EXALLC	finn-b-C3_GBM_EXALLC	genus.FamilyXIIIAD3011group.id.11293	0.467718	0.284242	0.128113
finn-b-C3_GBM_EXALLC	finn-b-C3_GBM_EXALLC	genus.FamilyXIIIUCG001.id.11294	0.0332486	0.222361	0.886039
finn-b-C3_GBM_EXALLC	finn-b-C3_GBM_EXALLC	genus.Flavonifractor.id.2059	0.243788	0.33266	0.516722
finn-b-C3_GBM_EXALLC	finn-b-C3_GBM_EXALLC	genus.Fusicatenibacter.id.11305	0.160226	0.177443	0.379935
finn-b-C3_GBM_EXALLC	finn-b-C3_GBM_EXALLC	genus.Gordonibacter.id.821	0.510415	0.261309	0.0793127
finn-b-C3_GBM_EXALLC	finn-b-C3_GBM_EXALLC	genus.Haemophilus.id.3698	-0.0928674	0.231258	0.699974
finn-b-C3_GBM_EXALLC	finn-b-C3_GBM_EXALLC	genus.Holdemanella.id.11393	0.016547	0.197606	0.935098
finn-b-C3_GBM_EXALLC	finn-b-C3_GBM_EXALLC	genus.Holdemania.id.2157	-0.233166	0.175248	0.208089
finn-b-C3_GBM_EXALLC	finn-b-C3_GBM_EXALLC	genus.Howardella.id.2000	0.371219	0.265915	0.20539
finn-b-C3_GBM_EXALLC	finn-b-C3_GBM_EXALLC	genus.Hungatella.id.11306	-0.526208	0.530396	0.39428
finn-b-C3_GBM_EXALLC	finn-b-C3_GBM_EXALLC	genus.Intestinibacter.id.11345	-0.151018	0.162251	0.368939
finn-b-C3_GBM_EXALLC	finn-b-C3_GBM_EXALLC	genus.Intestinimonas.id.2062	-0.0580036	0.141223	0.687492
finn-b-C3_GBM_EXALLC	finn-b-C3_GBM_EXALLC	genus.Lachnoclostridium.id.11308	0.421168	0.224348	0.0872345
finn-b-C3_GBM_EXALLC	finn-b-C3_GBM_EXALLC	genus.Lachnospira.id.2004	-0.255951	0.527983	0.653189
finn-b-C3_GBM_EXALLC	finn-b-C3_GBM_EXALLC	genus.LachnospiraceaeFCS020group.id.11314	-0.100321	0.139123	0.487365
finn-b-C3_GBM_EXALLC	finn-b-C3_GBM_EXALLC	genus.LachnospiraceaeNC2004group.id.11316	-0.462969	0.280428	0.142735
finn-b-C3_GBM_EXALLC	finn-b-C3_GBM_EXALLC	genus.LachnospiraceaeND3007group.id.11317	-0.873093	2.07276	0.746201
finn-b-C3_GBM_EXALLC	finn-b-C3_GBM_EXALLC	genus.LachnospiraceaeNK4A136group.id.11319	0.149826	0.0941057	0.135375
finn-b-C3_GBM_EXALLC	finn-b-C3_GBM_EXALLC	genus.LachnospiraceaeUCG001.id.11321	-0.251477	0.322848	0.45245
finn-b-C3_GBM_EXALLC	finn-b-C3_GBM_EXALLC	genus.LachnospiraceaeUCG004.id.11324	0.0506996	0.212855	0.816545
finn-b-C3_GBM_EXALLC	finn-b-C3_GBM_EXALLC	genus.LachnospiraceaeUCG008.id.11328	-0.0176329	0.289058	0.952691
finn-b-C3_GBM_EXALLC	finn-b-C3_GBM_EXALLC	genus.LachnospiraceaeUCG010.id.11330	-0.0606443	0.252541	0.816263
finn-b-C3_GBM_EXALLC	finn-b-C3_GBM_EXALLC	genus.Lactobacillus.id.1837	-0.273373	0.181761	0.176284
finn-b-C3_GBM_EXALLC	finn-b-C3_GBM_EXALLC	genus.Lactococcus.id.1851	0.263873	0.289554	0.392433
finn-b-C3_GBM_EXALLC	finn-b-C3_GBM_EXALLC	genus.Marvinbryantia.id.2005	-0.342477	0.268627	0.238118
finn-b-C3_GBM_EXALLC	finn-b-C3_GBM_EXALLC	genus.Methanobrevibacter.id.123	-0.00426575	0.452972	0.992937
finn-b-C3_GBM_EXALLC	finn-b-C3_GBM_EXALLC	genus.Odoribacter.id.952	0.0134963	0.230696	0.955614
finn-b-C3_GBM_EXALLC	finn-b-C3_GBM_EXALLC	genus.Olsenella.id.822	0.0211774	0.182741	0.910598
finn-b-C3_GBM_EXALLC	finn-b-C3_GBM_EXALLC	genus.Oscillibacter.id.2063	-0.266085	0.203833	0.218398
finn-b-C3_GBM_EXALLC	finn-b-C3_GBM_EXALLC	genus.Oscillospira.id.2064	-0.316122	0.31811	0.358715
finn-b-C3_GBM_EXALLC	finn-b-C3_GBM_EXALLC	genus.Oxalobacter.id.2978	-0.451674	0.307529	0.175973
finn-b-C3_GBM_EXALLC	finn-b-C3_GBM_EXALLC	genus.Parabacteroides.id.954	-0.0657943	1.10415	0.956231
finn-b-C3_GBM_EXALLC	finn-b-C3_GBM_EXALLC	genus.Paraprevotella.id.962	-0.218361	0.196432	0.29
finn-b-C3_GBM_EXALLC	finn-b-C3_GBM_EXALLC	genus.Parasutterella.id.2892	0.0119616	0.131737	0.929151
finn-b-C3_GBM_EXALLC	finn-b-C3_GBM_EXALLC	genus.Peptococcus.id.2037	-0.731829	0.233348	0.0105782
finn-b-C3_GBM_EXALLC	finn-b-C3_GBM_EXALLC	genus.Phascolarctobacterium.id.2168	0.206607	0.312752	0.529995
finn-b-C3_GBM_EXALLC	finn-b-C3_GBM_EXALLC	genus.Prevotella7.id.11182	-0.141686	0.336321	0.683432
finn-b-C3_GBM_EXALLC	finn-b-C3_GBM_EXALLC	genus.Prevotella9.id.11183	-0.186315	0.154028	0.247965
finn-b-C3_GBM_EXALLC	finn-b-C3_GBM_EXALLC	genus.RikenellaceaeRC9gutgroup.id.11191	0.380364	0.478843	0.447435
finn-b-C3_GBM_EXALLC	finn-b-C3_GBM_EXALLC	genus.Romboutsia.id.11347	0.109084	0.17049	0.535383
finn-b-C3_GBM_EXALLC	finn-b-C3_GBM_EXALLC	genus.Roseburia.id.2012	0.28049	0.174905	0.134767
finn-b-C3_GBM_EXALLC	finn-b-C3_GBM_EXALLC	genus.Ruminiclostridium5.id.11355	0.215337	0.232954	0.379409
finn-b-C3_GBM_EXALLC	finn-b-C3_GBM_EXALLC	genus.Ruminiclostridium6.id.11356	-0.283707	0.146162	0.074249
finn-b-C3_GBM_EXALLC	finn-b-C3_GBM_EXALLC	genus.Ruminiclostridium9.id.11357	-0.443952	0.321709	0.216811
finn-b-C3_GBM_EXALLC	finn-b-C3_GBM_EXALLC	genus.RuminococcaceaeNK4A214group.id.11358	0.231219	0.180413	0.226337
finn-b-C3_GBM_EXALLC	finn-b-C3_GBM_EXALLC	genus.RuminococcaceaeUCG002.id.11360	0.038585	0.116462	0.743857
finn-b-C3_GBM_EXALLC	finn-b-C3_GBM_EXALLC	genus.RuminococcaceaeUCG003.id.11361	-0.0166103	0.174654	0.926111
finn-b-C3_GBM_EXALLC	finn-b-C3_GBM_EXALLC	genus.RuminococcaceaeUCG004.id.11362	0.259834	0.307188	0.419558
finn-b-C3_GBM_EXALLC	finn-b-C3_GBM_EXALLC	genus.RuminococcaceaeUCG005.id.11363	0.0451042	0.154754	0.775678
finn-b-C3_GBM_EXALLC	finn-b-C3_GBM_EXALLC	genus.RuminococcaceaeUCG009.id.11366	-0.0589499	0.214498	0.789043
finn-b-C3_GBM_EXALLC	finn-b-C3_GBM_EXALLC	genus.RuminococcaceaeUCG010.id.11367	0.184207	0.18517	0.376138
finn-b-C3_GBM_EXALLC	finn-b-C3_GBM_EXALLC	genus.RuminococcaceaeUCG011.id.11368	-0.0204484	0.304647	0.948666
finn-b-C3_GBM_EXALLC	finn-b-C3_GBM_EXALLC	genus.RuminococcaceaeUCG013.id.11370	0.129888	0.165507	0.45077
finn-b-C3_GBM_EXALLC	finn-b-C3_GBM_EXALLC	genus.RuminococcaceaeUCG014.id.11371	0.0936622	0.146794	0.539334
finn-b-C3_GBM_EXALLC	finn-b-C3_GBM_EXALLC	genus.Ruminococcus1.id.11373	-0.066155	0.169394	0.706331
finn-b-C3_GBM_EXALLC	finn-b-C3_GBM_EXALLC	genus.Ruminococcus2.id.11374	-0.112684	0.120706	0.367557
finn-b-C3_GBM_EXALLC	finn-b-C3_GBM_EXALLC	genus.Sellimonas.id.14369	0.534972	0.406448	0.229562
finn-b-C3_GBM_EXALLC	finn-b-C3_GBM_EXALLC	genus.Senegalimassilia.id.11160	0.0984399	0.315822	0.775679
finn-b-C3_GBM_EXALLC	finn-b-C3_GBM_EXALLC	genus.Slackia.id.825	0.102842	0.481856	0.84143
finn-b-C3_GBM_EXALLC	finn-b-C3_GBM_EXALLC	genus.Streptococcus.id.1853	0.206529	0.209175	0.342961
finn-b-C3_GBM_EXALLC	finn-b-C3_GBM_EXALLC	genus.Subdoligranulum.id.2070	0.194603	0.152044	0.232581
finn-b-C3_GBM_EXALLC	finn-b-C3_GBM_EXALLC	genus.Sutterella.id.2896	-0.195039	0.223564	0.403446
finn-b-C3_GBM_EXALLC	finn-b-C3_GBM_EXALLC	genus.Terrisporobacter.id.11348	0.377977	0.305026	0.303395
finn-b-C3_GBM_EXALLC	finn-b-C3_GBM_EXALLC	genus.Turicibacter.id.2162	-0.0456857	0.293169	0.880025
finn-b-C3_GBM_EXALLC	finn-b-C3_GBM_EXALLC	genus.Tyzzerella3.id.11335	-0.368913	0.373885	0.344997
finn-b-C3_GBM_EXALLC	finn-b-C3_GBM_EXALLC	genus.Veillonella.id.2198	-0.230166	0.537029	0.690293
finn-b-C3_GBM_EXALLC	finn-b-C3_GBM_EXALLC	genus.Victivallis.id.2256	-0.0437741	0.46203	0.926849
finn-b-C3_GBM_EXALLC	finn-b-C3_GBM_EXALLC	order.Actinomycetales.id.420	-0.12027	0.20217	0.593799
finn-b-C3_GBM_EXALLC	finn-b-C3_GBM_EXALLC	order.Bacillales.id.1674	0.129844	0.272269	0.647964
finn-b-C3_GBM_EXALLC	finn-b-C3_GBM_EXALLC	order.Bacteroidales.id.913	0.0238963	0.139196	0.866811
finn-b-C3_GBM_EXALLC	finn-b-C3_GBM_EXALLC	order.Bifidobacteriales.id.432	0.0405703	0.176664	0.822996
finn-b-C3_GBM_EXALLC	finn-b-C3_GBM_EXALLC	order.Burkholderiales.id.2874	-0.307642	0.209963	0.181026
finn-b-C3_GBM_EXALLC	finn-b-C3_GBM_EXALLC	order.Clostridiales.id.1863	-0.394139	0.23975	0.134597
finn-b-C3_GBM_EXALLC	finn-b-C3_GBM_EXALLC	order.Coriobacteriales.id.810	0.142604	0.249861	0.579652
finn-b-C3_GBM_EXALLC	finn-b-C3_GBM_EXALLC	order.Desulfovibrionales.id.3156	0.11085	0.136625	0.436056
finn-b-C3_GBM_EXALLC	finn-b-C3_GBM_EXALLC	order.Enterobacteriales.id.3468	-0.220616	0.532634	0.695899
finn-b-C3_GBM_EXALLC	finn-b-C3_GBM_EXALLC	order.Erysipelotrichales.id.2148	-0.00901074	0.225166	0.968796
finn-b-C3_GBM_EXALLC	finn-b-C3_GBM_EXALLC	order.Gastranaerophilales.id.1591	0.258021	0.219859	0.278944
finn-b-C3_GBM_EXALLC	finn-b-C3_GBM_EXALLC	order.Lactobacillales.id.1800	-0.107657	0.138051	0.449454
finn-b-C3_GBM_EXALLC	finn-b-C3_GBM_EXALLC	order.Methanobacteriales.id.120	0.154886	0.349717	0.669576
finn-b-C3_GBM_EXALLC	finn-b-C3_GBM_EXALLC	order.MollicutesRF9.id.11579	0.0714481	0.159702	0.66328
finn-b-C3_GBM_EXALLC	finn-b-C3_GBM_EXALLC	order.NB1n.id.3953	-0.206124	0.246018	0.419951
finn-b-C3_GBM_EXALLC	finn-b-C3_GBM_EXALLC	order.Pasteurellales.id.3688	-0.00977638	0.141569	0.946081
finn-b-C3_GBM_EXALLC	finn-b-C3_GBM_EXALLC	order.Rhodospirillales.id.2667	0.332626	0.210541	0.140122
finn-b-C3_GBM_EXALLC	finn-b-C3_GBM_EXALLC	order.Selenomonadales.id.2165	0.137364	0.202658	0.513267
finn-b-C3_GBM_EXALLC	finn-b-C3_GBM_EXALLC	order.Verrucomicrobiales.id.4030	-0.00874442	0.1883	0.963975
finn-b-C3_GBM_EXALLC	finn-b-C3_GBM_EXALLC	order.Victivallales.id.2254	-0.162202	0.27477	0.576518
finn-b-C3_GBM_EXALLC	finn-b-C3_GBM_EXALLC	phylum.Actinobacteria.id.400	0.103414	0.197815	0.609922
finn-b-C3_GBM_EXALLC	finn-b-C3_GBM_EXALLC	phylum.Bacteroidetes.id.905	0.0829082	0.143119	0.576599
finn-b-C3_GBM_EXALLC	finn-b-C3_GBM_EXALLC	phylum.Cyanobacteria.id.1500	0.151809	0.334424	0.665827
finn-b-C3_GBM_EXALLC	finn-b-C3_GBM_EXALLC	phylum.Euryarchaeota.id.55	0.054356	0.247584	0.830642
finn-b-C3_GBM_EXALLC	finn-b-C3_GBM_EXALLC	phylum.Firmicutes.id.1672	0.245567	0.142129	0.109651
finn-b-C3_GBM_EXALLC	finn-b-C3_GBM_EXALLC	phylum.Lentisphaerae.id.2238	-0.178182	0.279707	0.544367
finn-b-C3_GBM_EXALLC	finn-b-C3_GBM_EXALLC	phylum.Proteobacteria.id.2375	-0.0412357	0.150422	0.789562
finn-b-C3_GBM_EXALLC	finn-b-C3_GBM_EXALLC	phylum.Tenericutes.id.3919	-0.0589605	0.200524	0.774746
finn-b-C3_GBM_EXALLC	finn-b-C3_GBM_EXALLC	phylum.Verrucomicrobia.id.3982	0.0553748	0.156695	0.731131
