# Supplementary material for: Association between gut microbiota and glioblastoma: a Mendelian randomization study
Source: Front Genet. 2024 Jan 4;14:1308263. doi: 10.3389/fgene.2023.1308263 (PMC10794655; doi:10.3389/fgene.2023.1308263)
Supplement: Supplementary file 3 [file Table6.XLSX]

## Sheet: Sheet1
Exposure	Gut microbiota	SNPs	Methods	OR (95% CI)	P value
GBM
	family.Ruminococcaceae
		5	MR-Egger	0.99(0.99-1.03)	0.655
		5	Weighted median	1.00(0.99-1.02)	0.679
		5	Inverse-variance weighted	1.00(0.99-1.01)	0.719
		5	Simple mode	1.00(0.99-1.02)	0.684
		5	Weighted mode	1.00(0.99-1.02)	0.686
