# Supplementary material for: Association between gut microbiota and glioblastoma: a Mendelian randomization study
Source: Front Genet. 2024 Jan 4;14:1308263. doi: 10.3389/fgene.2023.1308263 (PMC10794655; doi:10.3389/fgene.2023.1308263)
Supplement: Supplementary file 4 [file Table4.XLSX]

## Sheet: Sheet1
id.outcome	outcome	exposure	Q_MR Egger	Q_Inverse variance weighted	Q_df_MR Egger	Q_df_Inverse variance weighted	Q_pval_MR Egger	Q_pval_Inverse variance weighted
finn-b-C3_GBM_EXALLC	finn-b-C3_GBM_EXALLC	class.Actinobacteria.id.419	10.5584	10.6669	13	14	0.647762	0.711981
finn-b-C3_GBM_EXALLC	finn-b-C3_GBM_EXALLC	class.Alphaproteobacteria.id.2379	1.96113	2.27674	5	6	0.854497	0.892569
finn-b-C3_GBM_EXALLC	finn-b-C3_GBM_EXALLC	class.Bacilli.id.1673	19.7507	19.8336	16	17	0.231659	0.282829
finn-b-C3_GBM_EXALLC	finn-b-C3_GBM_EXALLC	class.Bacteroidia.id.912	8.8385	8.86797	11	12	0.636796	0.714164
finn-b-C3_GBM_EXALLC	finn-b-C3_GBM_EXALLC	class.Betaproteobacteria.id.2867	16.0169	17.3245	9	10	0.0665296	0.0674846
finn-b-C3_GBM_EXALLC	finn-b-C3_GBM_EXALLC	class.Clostridia.id.1859	5.65696	6.976	8	9	0.685595	0.639619
finn-b-C3_GBM_EXALLC	finn-b-C3_GBM_EXALLC	class.Coriobacteriia.id.809	7.22159	7.54732	11	12	0.780865	0.81943
finn-b-C3_GBM_EXALLC	finn-b-C3_GBM_EXALLC	class.Deltaproteobacteria.id.3087	9.49711	10.1065	11	12	0.576107	0.606618
finn-b-C3_GBM_EXALLC	finn-b-C3_GBM_EXALLC	class.Erysipelotrichia.id.2147	10.8125	10.8141	11	12	0.459106	0.544918
finn-b-C3_GBM_EXALLC	finn-b-C3_GBM_EXALLC	class.Gammaproteobacteria.id.3303	2.27077	2.62031	4	5	0.686095	0.758277
finn-b-C3_GBM_EXALLC	finn-b-C3_GBM_EXALLC	class.Lentisphaeria.id.2250	4.97319	5.32167	6	7	0.547256	0.620772
finn-b-C3_GBM_EXALLC	finn-b-C3_GBM_EXALLC	class.Melainabacteria.id.1589	8.98752	10.4536	8	9	0.34335	0.315023
finn-b-C3_GBM_EXALLC	finn-b-C3_GBM_EXALLC	class.Methanobacteria.id.119	11.2523	11.5282	8	9	0.187809	0.241232
finn-b-C3_GBM_EXALLC	finn-b-C3_GBM_EXALLC	class.Mollicutes.id.3920	8.72614	8.8126	10	11	0.558276	0.639186
finn-b-C3_GBM_EXALLC	finn-b-C3_GBM_EXALLC	class.Negativicutes.id.2164	12.0369	12.5899	10	11	0.282598	0.320974
finn-b-C3_GBM_EXALLC	finn-b-C3_GBM_EXALLC	class.Verrucomicrobiae.id.4029	4.0636	4.06576	9	10	0.907177	0.944332
finn-b-C3_GBM_EXALLC	finn-b-C3_GBM_EXALLC	family.Acidaminococcaceae.id.2166	3.97479	4.02683	5	6	0.553052	0.673045
finn-b-C3_GBM_EXALLC	finn-b-C3_GBM_EXALLC	family.Actinomycetaceae.id.421	0.835363	1.19306	3	4	0.840991	0.879239
finn-b-C3_GBM_EXALLC	finn-b-C3_GBM_EXALLC	family.Alcaligenaceae.id.2875	10.9148	11.014	9	10	0.281593	0.356429
finn-b-C3_GBM_EXALLC	finn-b-C3_GBM_EXALLC	family.Bacteroidaceae.id.917	10.0791	10.7867	7	8	0.184132	0.214081
finn-b-C3_GBM_EXALLC	finn-b-C3_GBM_EXALLC	family.BacteroidalesS24.7group.id.11173	9.15437	9.19501	6	7	0.165081	0.238957
finn-b-C3_GBM_EXALLC	finn-b-C3_GBM_EXALLC	family.Bifidobacteriaceae.id.433	11.0776	11.1361	10	11	0.351501	0.431936
finn-b-C3_GBM_EXALLC	finn-b-C3_GBM_EXALLC	family.Christensenellaceae.id.1866	6.50234	11.5832	9	10	0.688778	0.313919
finn-b-C3_GBM_EXALLC	finn-b-C3_GBM_EXALLC	family.Clostridiaceae1.id.1869	8.64021	10.8101	8	9	0.37355	0.288951
finn-b-C3_GBM_EXALLC	finn-b-C3_GBM_EXALLC	family.ClostridialesvadinBB60group.id.11286	11.0799	11.0807	13	14	0.604125	0.679682
finn-b-C3_GBM_EXALLC	finn-b-C3_GBM_EXALLC	family.Coriobacteriaceae.id.811	7.22159	7.54732	11	12	0.780865	0.81943
finn-b-C3_GBM_EXALLC	finn-b-C3_GBM_EXALLC	family.Defluviitaleaceae.id.1924	8.15118	14.0583	9	10	0.518986	0.17035
finn-b-C3_GBM_EXALLC	finn-b-C3_GBM_EXALLC	family.Desulfovibrionaceae.id.3169	3.49964	5.17522	8	9	0.899217	0.818774
finn-b-C3_GBM_EXALLC	finn-b-C3_GBM_EXALLC	family.Enterobacteriaceae.id.3469	7.11378	7.35787	5	6	0.212315	0.289015
finn-b-C3_GBM_EXALLC	finn-b-C3_GBM_EXALLC	family.Erysipelotrichaceae.id.2149	10.8125	10.8141	11	12	0.459106	0.544918
finn-b-C3_GBM_EXALLC	finn-b-C3_GBM_EXALLC	family.FamilyXI.id.1936	8.9959	9.90164	6	7	0.173809	0.194217
finn-b-C3_GBM_EXALLC	finn-b-C3_GBM_EXALLC	family.FamilyXIII.id.1957	8.11307	17.3965	7	8	0.322729	0.0262352
finn-b-C3_GBM_EXALLC	finn-b-C3_GBM_EXALLC	family.Lachnospiraceae.id.1987	9.22938	10.58	14	15	0.816082	0.781763
finn-b-C3_GBM_EXALLC	finn-b-C3_GBM_EXALLC	family.Lactobacillaceae.id.1836	6.04251	7.61305	6	7	0.418445	0.367948
finn-b-C3_GBM_EXALLC	finn-b-C3_GBM_EXALLC	family.Methanobacteriaceae.id.121	11.2523	11.5282	8	9	0.187809	0.241232
finn-b-C3_GBM_EXALLC	finn-b-C3_GBM_EXALLC	family.Oxalobacteraceae.id.2966	7.50466	9.30417	12	13	0.822544	0.749602
finn-b-C3_GBM_EXALLC	finn-b-C3_GBM_EXALLC	family.Pasteurellaceae.id.3689	13.9868	13.9923	12	13	0.301553	0.374383
finn-b-C3_GBM_EXALLC	finn-b-C3_GBM_EXALLC	family.Peptococcaceae.id.2024	3.26267	4.38683	7	8	0.859687	0.820646
finn-b-C3_GBM_EXALLC	finn-b-C3_GBM_EXALLC	family.Peptostreptococcaceae.id.2042	12.0193	12.1516	11	12	0.362191	0.433586
finn-b-C3_GBM_EXALLC	finn-b-C3_GBM_EXALLC	family.Porphyromonadaceae.id.943	4.14954	4.18068	7	8	0.762401	0.840465
finn-b-C3_GBM_EXALLC	finn-b-C3_GBM_EXALLC	family.Prevotellaceae.id.960	22.061	23.3036	14	15	0.0773702	0.0779035
finn-b-C3_GBM_EXALLC	finn-b-C3_GBM_EXALLC	family.Rhodospirillaceae.id.2717	5.6727	7.4742	13	14	0.957258	0.914885
finn-b-C3_GBM_EXALLC	finn-b-C3_GBM_EXALLC	family.Rikenellaceae.id.967	20.4419	20.4419	15	16	0.155629	0.200973
finn-b-C3_GBM_EXALLC	finn-b-C3_GBM_EXALLC	family.Ruminococcaceae.id.2050	4.9165	5.11455	7	8	0.670152	0.745266
finn-b-C3_GBM_EXALLC	finn-b-C3_GBM_EXALLC	family.Streptococcaceae.id.1850	9.33646	10.973	11	12	0.590866	0.531234
finn-b-C3_GBM_EXALLC	finn-b-C3_GBM_EXALLC	family.Veillonellaceae.id.2172	19.7938	23.0213	17	18	0.284912	0.189773
finn-b-C3_GBM_EXALLC	finn-b-C3_GBM_EXALLC	family.Verrucomicrobiaceae.id.4036	4.06368	4.06577	9	10	0.907172	0.944331
finn-b-C3_GBM_EXALLC	finn-b-C3_GBM_EXALLC	family.Victivallaceae.id.2255	10.9238	13.4951	10	11	0.363485	0.2622
finn-b-C3_GBM_EXALLC	finn-b-C3_GBM_EXALLC	genus..Clostridiuminnocuumgroup.id.14397	4.77417	4.80474	7	8	0.6875	0.778227
finn-b-C3_GBM_EXALLC	finn-b-C3_GBM_EXALLC	genus..Eubacteriumbrachygroup.id.11296	7.64477	8.01077	8	9	0.468916	0.533061
finn-b-C3_GBM_EXALLC	finn-b-C3_GBM_EXALLC	genus..Eubacteriumcoprostanoligenesgroup.id.11375	6.95395	7.18082	11	12	0.802801	0.845437
finn-b-C3_GBM_EXALLC	finn-b-C3_GBM_EXALLC	genus..Eubacteriumeligensgroup.id.14372	2.95017	3.06544	4	5	0.566199	0.689897
finn-b-C3_GBM_EXALLC	finn-b-C3_GBM_EXALLC	genus..Eubacteriumfissicatenagroup.id.14373	13.3836	13.5744	7	8	0.0632948	0.0935559
finn-b-C3_GBM_EXALLC	finn-b-C3_GBM_EXALLC	genus..Eubacteriumhalliigroup.id.11338	15.2323	16.9496	14	15	0.362465	0.321883
finn-b-C3_GBM_EXALLC	finn-b-C3_GBM_EXALLC	genus..Eubacteriumnodatumgroup.id.11297	4.84105	4.88686	9	10	0.847938	0.898607
finn-b-C3_GBM_EXALLC	finn-b-C3_GBM_EXALLC	genus..Eubacteriumoxidoreducensgroup.id.11339	0.560866	1.67757	3	4	0.90533	0.794787
finn-b-C3_GBM_EXALLC	finn-b-C3_GBM_EXALLC	genus..Eubacteriumrectalegroup.id.14374	2.97943	3.54734	6	7	0.811425	0.830187
finn-b-C3_GBM_EXALLC	finn-b-C3_GBM_EXALLC	genus..Eubacteriumruminantiumgroup.id.11340	22.1317	24.5875	16	17	0.138988	0.104331
finn-b-C3_GBM_EXALLC	finn-b-C3_GBM_EXALLC	genus..Eubacteriumventriosumgroup.id.11341	7.06743	7.46757	13	14	0.898643	0.915183
finn-b-C3_GBM_EXALLC	finn-b-C3_GBM_EXALLC	genus..Eubacteriumxylanophilumgroup.id.14375	1.60599	2.35602	7	8	0.978412	0.968107
finn-b-C3_GBM_EXALLC	finn-b-C3_GBM_EXALLC	genus..Ruminococcusgauvreauiigroup.id.11342	9.91485	9.96597	10	11	0.447995	0.53345
finn-b-C3_GBM_EXALLC	finn-b-C3_GBM_EXALLC	genus..Ruminococcusgnavusgroup.id.14376	11.6507	12.4141	10	11	0.309114	0.333336
finn-b-C3_GBM_EXALLC	finn-b-C3_GBM_EXALLC	genus..Ruminococcustorquesgroup.id.14377	8.02859	8.02872	7	8	0.33008	0.43067
finn-b-C3_GBM_EXALLC	finn-b-C3_GBM_EXALLC	genus.Actinomyces.id.423	4.14012	4.19216	5	6	0.529424	0.650689
finn-b-C3_GBM_EXALLC	finn-b-C3_GBM_EXALLC	genus.Adlercreutzia.id.812	2.41071	7.2107	6	7	0.878324	0.407276
finn-b-C3_GBM_EXALLC	finn-b-C3_GBM_EXALLC	genus.Akkermansia.id.4037	4.06372	4.06578	9	10	0.907169	0.944331
finn-b-C3_GBM_EXALLC	finn-b-C3_GBM_EXALLC	genus.Alistipes.id.968	12.1123	12.5819	11	12	0.355258	0.400144
finn-b-C3_GBM_EXALLC	finn-b-C3_GBM_EXALLC	genus.Allisonella.id.2174	3.22122	5.88603	6	7	0.780613	0.553118
finn-b-C3_GBM_EXALLC	finn-b-C3_GBM_EXALLC	genus.Alloprevotella.id.961	7.27787	7.83116	4	5	0.121913	0.16579
finn-b-C3_GBM_EXALLC	finn-b-C3_GBM_EXALLC	genus.Anaerofilum.id.2053	6.80757	7.57678	9	10	0.657146	0.670099
finn-b-C3_GBM_EXALLC	finn-b-C3_GBM_EXALLC	genus.Anaerostipes.id.1991	7.19045	8.1927	11	12	0.783457	0.769896
finn-b-C3_GBM_EXALLC	finn-b-C3_GBM_EXALLC	genus.Anaerotruncus.id.2054	14.1487	16.9722	11	12	0.224875	0.150646
finn-b-C3_GBM_EXALLC	finn-b-C3_GBM_EXALLC	genus.Bacteroides.id.918	10.0791	10.7867	7	8	0.184132	0.214081
finn-b-C3_GBM_EXALLC	finn-b-C3_GBM_EXALLC	genus.Barnesiella.id.944	13.0762	13.1821	11	12	0.288375	0.355945
finn-b-C3_GBM_EXALLC	finn-b-C3_GBM_EXALLC	genus.Bifidobacterium.id.436	10.4648	10.7238	11	12	0.489122	0.55273
finn-b-C3_GBM_EXALLC	finn-b-C3_GBM_EXALLC	genus.Bilophila.id.3170	9.7332	9.90068	11	12	0.554534	0.624674
finn-b-C3_GBM_EXALLC	finn-b-C3_GBM_EXALLC	genus.Blautia.id.1992	6.425	8.51577	11	12	0.843557	0.743639
finn-b-C3_GBM_EXALLC	finn-b-C3_GBM_EXALLC	genus.Butyricicoccus.id.2055	2.35663	2.46764	6	7	0.884156	0.929514
finn-b-C3_GBM_EXALLC	finn-b-C3_GBM_EXALLC	genus.Butyricimonas.id.945	11.2427	11.6248	11	12	0.423158	0.47626
finn-b-C3_GBM_EXALLC	finn-b-C3_GBM_EXALLC	genus.Butyrivibrio.id.1993	9.55392	10.9327	13	14	0.729941	0.691317
finn-b-C3_GBM_EXALLC	finn-b-C3_GBM_EXALLC	genus.CandidatusSoleaferrea.id.11350	1.84126	1.84176	8	9	0.985497	0.99373
finn-b-C3_GBM_EXALLC	finn-b-C3_GBM_EXALLC	genus.Catenibacterium.id.2153	0.056974	0.310849	2	3	0.971915	0.957975
finn-b-C3_GBM_EXALLC	finn-b-C3_GBM_EXALLC	genus.ChristensenellaceaeR.7group.id.11283	4.63979	4.6509	7	8	0.703825	0.794153
finn-b-C3_GBM_EXALLC	finn-b-C3_GBM_EXALLC	genus.Clostridiumsensustricto1.id.1873	0.399365	4.32243	5	6	0.995347	0.633131
finn-b-C3_GBM_EXALLC	finn-b-C3_GBM_EXALLC	genus.Collinsella.id.815	8.84876	9.39642	7	8	0.263698	0.309966
finn-b-C3_GBM_EXALLC	finn-b-C3_GBM_EXALLC	genus.Coprobacter.id.949	15.349	15.6953	8	9	0.0527045	0.0735228
finn-b-C3_GBM_EXALLC	finn-b-C3_GBM_EXALLC	genus.Coprococcus1.id.11301	9.43415	10.0147	10	11	0.491455	0.529064
finn-b-C3_GBM_EXALLC	finn-b-C3_GBM_EXALLC	genus.Coprococcus2.id.11302	3.54953	5.58759	6	7	0.737368	0.588641
finn-b-C3_GBM_EXALLC	finn-b-C3_GBM_EXALLC	genus.Coprococcus3.id.11303	13.0956	14.5863	7	8	0.0698143	0.0677074
finn-b-C3_GBM_EXALLC	finn-b-C3_GBM_EXALLC	genus.DefluviitaleaceaeUCG011.id.11287	5.49956	6.39418	7	8	0.599237	0.603167
finn-b-C3_GBM_EXALLC	finn-b-C3_GBM_EXALLC	genus.Desulfovibrio.id.3173	4.01067	4.03218	8	9	0.856159	0.909282
finn-b-C3_GBM_EXALLC	finn-b-C3_GBM_EXALLC	genus.Dialister.id.2183	7.9875	8.23286	9	10	0.535407	0.606103
finn-b-C3_GBM_EXALLC	finn-b-C3_GBM_EXALLC	genus.Dorea.id.1997	4.13894	4.44012	8	9	0.844375	0.880136
finn-b-C3_GBM_EXALLC	finn-b-C3_GBM_EXALLC	genus.Eggerthella.id.819	3.96093	5.36253	8	9	0.860632	0.80163
finn-b-C3_GBM_EXALLC	finn-b-C3_GBM_EXALLC	genus.Eisenbergiella.id.11304	11.2907	12.3994	9	10	0.256306	0.259216
finn-b-C3_GBM_EXALLC	finn-b-C3_GBM_EXALLC	genus.Enterorhabdus.id.820	6.76946	6.77253	4	5	0.148584	0.238115
finn-b-C3_GBM_EXALLC	finn-b-C3_GBM_EXALLC	genus.Erysipelatoclostridium.id.11381	19.7176	20.5688	13	14	0.102479	0.113203
finn-b-C3_GBM_EXALLC	finn-b-C3_GBM_EXALLC	genus.ErysipelotrichaceaeUCG003.id.11384	19.0676	20.5898	14	15	0.162384	0.150457
finn-b-C3_GBM_EXALLC	finn-b-C3_GBM_EXALLC	genus.Escherichia.Shigella.id.3504	7.06694	7.10641	8	9	0.529428	0.626042
finn-b-C3_GBM_EXALLC	finn-b-C3_GBM_EXALLC	genus.Faecalibacterium.id.2057	7.42223	7.74467	8	9	0.491836	0.560069
finn-b-C3_GBM_EXALLC	finn-b-C3_GBM_EXALLC	genus.FamilyXIIIAD3011group.id.11293	10.6461	13.3537	11	12	0.473369	0.343861
finn-b-C3_GBM_EXALLC	finn-b-C3_GBM_EXALLC	genus.FamilyXIIIUCG001.id.11294	5.08902	5.11138	6	7	0.532447	0.646373
finn-b-C3_GBM_EXALLC	finn-b-C3_GBM_EXALLC	genus.Flavonifractor.id.2059	2.14381	2.68087	3	4	0.543101	0.612566
finn-b-C3_GBM_EXALLC	finn-b-C3_GBM_EXALLC	genus.Fusicatenibacter.id.11305	5.33866	6.15401	16	17	0.993796	0.99209
finn-b-C3_GBM_EXALLC	finn-b-C3_GBM_EXALLC	genus.Gordonibacter.id.821	6.85755	10.6729	10	11	0.738821	0.471055
finn-b-C3_GBM_EXALLC	finn-b-C3_GBM_EXALLC	genus.Haemophilus.id.3698	14.3304	14.6605	7	8	0.0456073	0.066092
finn-b-C3_GBM_EXALLC	finn-b-C3_GBM_EXALLC	genus.Holdemanella.id.11393	12.754	12.7639	9	10	0.174057	0.237171
finn-b-C3_GBM_EXALLC	finn-b-C3_GBM_EXALLC	genus.Holdemania.id.2157	14.1059	16.1867	12	13	0.293999	0.239194
finn-b-C3_GBM_EXALLC	finn-b-C3_GBM_EXALLC	genus.Howardella.id.2000	1.54288	3.49171	7	8	0.980788	0.899832
finn-b-C3_GBM_EXALLC	finn-b-C3_GBM_EXALLC	genus.Hungatella.id.11306	3.1604	4.19729	3	4	0.36755	0.379964
finn-b-C3_GBM_EXALLC	finn-b-C3_GBM_EXALLC	genus.Intestinibacter.id.11345	9.06824	9.93456	13	14	0.76777	0.766952
finn-b-C3_GBM_EXALLC	finn-b-C3_GBM_EXALLC	genus.Intestinimonas.id.2062	12.3821	12.5508	14	15	0.575648	0.636952
finn-b-C3_GBM_EXALLC	finn-b-C3_GBM_EXALLC	genus.Lachnoclostridium.id.11308	16.3786	21.6261	11	12	0.127647	0.0419309
finn-b-C3_GBM_EXALLC	finn-b-C3_GBM_EXALLC	genus.Lachnospira.id.2004	5.84744	6.19098	4	5	0.210835	0.288077
finn-b-C3_GBM_EXALLC	finn-b-C3_GBM_EXALLC	genus.LachnospiraceaeFCS020group.id.11314	9.10547	9.62545	10	11	0.522124	0.564359
finn-b-C3_GBM_EXALLC	finn-b-C3_GBM_EXALLC	genus.LachnospiraceaeNC2004group.id.11316	7.19645	9.99854	7	8	0.408716	0.265128
finn-b-C3_GBM_EXALLC	finn-b-C3_GBM_EXALLC	genus.LachnospiraceaeND3007group.id.11317	1.5707	1.84939	1	2	0.210105	0.396652
finn-b-C3_GBM_EXALLC	finn-b-C3_GBM_EXALLC	genus.LachnospiraceaeNK4A136group.id.11319	8.96457	11.4994	13	14	0.775614	0.646438
finn-b-C3_GBM_EXALLC	finn-b-C3_GBM_EXALLC	genus.LachnospiraceaeUCG001.id.11321	20.9414	22.0965	11	12	0.0339831	0.0364524
finn-b-C3_GBM_EXALLC	finn-b-C3_GBM_EXALLC	genus.LachnospiraceaeUCG004.id.11324	8.44786	8.5046	10	11	0.585177	0.667516
finn-b-C3_GBM_EXALLC	finn-b-C3_GBM_EXALLC	genus.LachnospiraceaeUCG008.id.11328	5.84333	5.84705	9	10	0.75549	0.827945
finn-b-C3_GBM_EXALLC	finn-b-C3_GBM_EXALLC	genus.LachnospiraceaeUCG010.id.11330	13.5287	13.6262	8	9	0.0949075	0.136257
finn-b-C3_GBM_EXALLC	finn-b-C3_GBM_EXALLC	genus.Lactobacillus.id.1837	7.92976	10.4923	7	8	0.338828	0.232157
finn-b-C3_GBM_EXALLC	finn-b-C3_GBM_EXALLC	genus.Lactococcus.id.1851	6.9865	7.81699	7	8	0.430287	0.451549
finn-b-C3_GBM_EXALLC	finn-b-C3_GBM_EXALLC	genus.Marvinbryantia.id.2005	4.14584	5.77125	8	9	0.843731	0.762576
finn-b-C3_GBM_EXALLC	finn-b-C3_GBM_EXALLC	genus.Methanobrevibacter.id.123	8.21052	8.2107	4	5	0.084164	0.144999
finn-b-C3_GBM_EXALLC	finn-b-C3_GBM_EXALLC	genus.Odoribacter.id.952	2.02153	2.02495	5	6	0.846158	0.91739
finn-b-C3_GBM_EXALLC	finn-b-C3_GBM_EXALLC	genus.Olsenella.id.822	5.89572	5.90915	8	9	0.658912	0.748976
finn-b-C3_GBM_EXALLC	finn-b-C3_GBM_EXALLC	genus.Oscillibacter.id.2063	10.9352	12.6393	11	12	0.448708	0.395795
finn-b-C3_GBM_EXALLC	finn-b-C3_GBM_EXALLC	genus.Oscillospira.id.2064	4.38319	5.37073	6	7	0.624968	0.614818
finn-b-C3_GBM_EXALLC	finn-b-C3_GBM_EXALLC	genus.Oxalobacter.id.2978	6.5591	8.71624	9	10	0.682917	0.559229
finn-b-C3_GBM_EXALLC	finn-b-C3_GBM_EXALLC	genus.Parabacteroides.id.954	8.12211	8.13173	3	4	0.0435542	0.0868703
finn-b-C3_GBM_EXALLC	finn-b-C3_GBM_EXALLC	genus.Paraprevotella.id.962	9.26622	10.502	11	12	0.597334	0.572012
finn-b-C3_GBM_EXALLC	finn-b-C3_GBM_EXALLC	genus.Parasutterella.id.2892	11.999	12.0072	12	13	0.44576	0.52705
finn-b-C3_GBM_EXALLC	finn-b-C3_GBM_EXALLC	genus.Peptococcus.id.2037	8.88362	18.7194	10	11	0.543183	0.0663199
finn-b-C3_GBM_EXALLC	finn-b-C3_GBM_EXALLC	genus.Phascolarctobacterium.id.2168	5.35944	5.79584	7	8	0.616188	0.670088
finn-b-C3_GBM_EXALLC	finn-b-C3_GBM_EXALLC	genus.Prevotella7.id.11182	5.28709	5.46457	9	10	0.808598	0.858066
finn-b-C3_GBM_EXALLC	finn-b-C3_GBM_EXALLC	genus.Prevotella9.id.11183	9.36169	10.8249	13	14	0.745111	0.699736
finn-b-C3_GBM_EXALLC	finn-b-C3_GBM_EXALLC	genus.RikenellaceaeRC9gutgroup.id.11191	17.2664	18.4769	9	10	0.044704	0.0474322
finn-b-C3_GBM_EXALLC	finn-b-C3_GBM_EXALLC	genus.Romboutsia.id.11347	10.8359	11.2453	11	12	0.45711	0.508021
finn-b-C3_GBM_EXALLC	finn-b-C3_GBM_EXALLC	genus.Roseburia.id.2012	4.80555	7.37731	12	13	0.96416	0.881675
finn-b-C3_GBM_EXALLC	finn-b-C3_GBM_EXALLC	genus.Ruminiclostridium5.id.11355	7.62612	8.48059	9	10	0.572218	0.582001
finn-b-C3_GBM_EXALLC	finn-b-C3_GBM_EXALLC	genus.Ruminiclostridium6.id.11356	10.1843	13.9519	13	14	0.678801	0.453299
finn-b-C3_GBM_EXALLC	finn-b-C3_GBM_EXALLC	genus.Ruminiclostridium9.id.11357	5.70536	7.6097	6	7	0.456991	0.368264
finn-b-C3_GBM_EXALLC	finn-b-C3_GBM_EXALLC	genus.RuminococcaceaeNK4A214group.id.11358	6.45165	8.09416	11	12	0.841595	0.777729
finn-b-C3_GBM_EXALLC	finn-b-C3_GBM_EXALLC	genus.RuminococcaceaeUCG002.id.11360	20.7354	20.8492	20	21	0.412852	0.468187
finn-b-C3_GBM_EXALLC	finn-b-C3_GBM_EXALLC	genus.RuminococcaceaeUCG003.id.11361	2.89184	2.90089	10	11	0.983856	0.991972
finn-b-C3_GBM_EXALLC	finn-b-C3_GBM_EXALLC	genus.RuminococcaceaeUCG004.id.11362	5.45954	6.17499	9	10	0.792552	0.800353
finn-b-C3_GBM_EXALLC	finn-b-C3_GBM_EXALLC	genus.RuminococcaceaeUCG005.id.11363	6.51385	6.5988	12	13	0.888	0.921627
finn-b-C3_GBM_EXALLC	finn-b-C3_GBM_EXALLC	genus.RuminococcaceaeUCG009.id.11366	9.14545	9.22098	10	11	0.518358	0.601503
finn-b-C3_GBM_EXALLC	finn-b-C3_GBM_EXALLC	genus.RuminococcaceaeUCG010.id.11367	2.63527	3.6249	4	5	0.620589	0.604578
finn-b-C3_GBM_EXALLC	finn-b-C3_GBM_EXALLC	genus.RuminococcaceaeUCG011.id.11368	5.71419	5.71869	6	7	0.455956	0.572953
finn-b-C3_GBM_EXALLC	finn-b-C3_GBM_EXALLC	genus.RuminococcaceaeUCG013.id.11370	0.976617	1.59251	10	11	0.999846	0.999491
finn-b-C3_GBM_EXALLC	finn-b-C3_GBM_EXALLC	genus.RuminococcaceaeUCG014.id.11371	7.20612	7.61323	9	10	0.615668	0.666557
finn-b-C3_GBM_EXALLC	finn-b-C3_GBM_EXALLC	genus.Ruminococcus1.id.11373	5.84885	6.00137	8	9	0.664159	0.739781
finn-b-C3_GBM_EXALLC	finn-b-C3_GBM_EXALLC	genus.Ruminococcus2.id.11374	9.11275	9.98425	13	14	0.764376	0.763334
finn-b-C3_GBM_EXALLC	finn-b-C3_GBM_EXALLC	genus.Sellimonas.id.14369	9.95591	12.4199	7	8	0.191086	0.13343
finn-b-C3_GBM_EXALLC	finn-b-C3_GBM_EXALLC	genus.Senegalimassilia.id.11160	0.872188	0.969341	3	4	0.832134	0.914409
finn-b-C3_GBM_EXALLC	finn-b-C3_GBM_EXALLC	genus.Slackia.id.825	0.568446	0.613998	4	5	0.966505	0.987353
finn-b-C3_GBM_EXALLC	finn-b-C3_GBM_EXALLC	genus.Streptococcus.id.1853	10.066	11.0409	12	13	0.610171	0.607395
finn-b-C3_GBM_EXALLC	finn-b-C3_GBM_EXALLC	genus.Subdoligranulum.id.2070	3.27068	4.90886	9	10	0.95259	0.897182
finn-b-C3_GBM_EXALLC	finn-b-C3_GBM_EXALLC	genus.Sutterella.id.2896	10.7878	11.6088	10	11	0.374289	0.393751
finn-b-C3_GBM_EXALLC	finn-b-C3_GBM_EXALLC	genus.Terrisporobacter.id.11348	4.34939	6.57558	3	4	0.226125	0.16009
finn-b-C3_GBM_EXALLC	finn-b-C3_GBM_EXALLC	genus.Turicibacter.id.2162	4.60476	4.62904	8	9	0.798863	0.865373
finn-b-C3_GBM_EXALLC	finn-b-C3_GBM_EXALLC	genus.Tyzzerella3.id.11335	8.27049	9.24406	11	12	0.688888	0.681955
finn-b-C3_GBM_EXALLC	finn-b-C3_GBM_EXALLC	genus.Veillonella.id.2198	2.45561	2.6393	4	5	0.652602	0.755386
finn-b-C3_GBM_EXALLC	finn-b-C3_GBM_EXALLC	genus.Victivallis.id.2256	9.41701	9.42758	8	9	0.308347	0.398777
finn-b-C3_GBM_EXALLC	finn-b-C3_GBM_EXALLC	order.Actinomycetales.id.420	0.836227	1.19012	3	4	0.840784	0.879722
finn-b-C3_GBM_EXALLC	finn-b-C3_GBM_EXALLC	order.Bacillales.id.1674	6.82145	7.04888	7	8	0.447704	0.531368
finn-b-C3_GBM_EXALLC	finn-b-C3_GBM_EXALLC	order.Bacteroidales.id.913	8.8385	8.86797	11	12	0.636796	0.714164
finn-b-C3_GBM_EXALLC	finn-b-C3_GBM_EXALLC	order.Bifidobacteriales.id.432	11.0776	11.1361	10	11	0.351501	0.431936
finn-b-C3_GBM_EXALLC	finn-b-C3_GBM_EXALLC	order.Burkholderiales.id.2874	9.11803	11.5649	8	9	0.332437	0.238962
finn-b-C3_GBM_EXALLC	finn-b-C3_GBM_EXALLC	order.Clostridiales.id.1863	3.05913	5.76173	9	10	0.961905	0.834869
finn-b-C3_GBM_EXALLC	finn-b-C3_GBM_EXALLC	order.Coriobacteriales.id.810	7.22159	7.54732	11	12	0.780865	0.81943
finn-b-C3_GBM_EXALLC	finn-b-C3_GBM_EXALLC	order.Desulfovibrionales.id.3156	7.75706	8.41533	10	11	0.652553	0.675686
finn-b-C3_GBM_EXALLC	finn-b-C3_GBM_EXALLC	order.Enterobacteriales.id.3468	7.11378	7.35787	5	6	0.212315	0.289015
finn-b-C3_GBM_EXALLC	finn-b-C3_GBM_EXALLC	order.Erysipelotrichales.id.2148	10.8125	10.8141	11	12	0.459106	0.544918
finn-b-C3_GBM_EXALLC	finn-b-C3_GBM_EXALLC	order.Gastranaerophilales.id.1591	8.84158	10.5812	7	8	0.264231	0.226576
finn-b-C3_GBM_EXALLC	finn-b-C3_GBM_EXALLC	order.Lactobacillales.id.1800	10.1898	10.798	13	14	0.678341	0.701828
finn-b-C3_GBM_EXALLC	finn-b-C3_GBM_EXALLC	order.Methanobacteriales.id.120	11.2523	11.5282	8	9	0.187809	0.241232
finn-b-C3_GBM_EXALLC	finn-b-C3_GBM_EXALLC	order.MollicutesRF9.id.11579	5.63509	5.83524	11	12	0.89657	0.924158
finn-b-C3_GBM_EXALLC	finn-b-C3_GBM_EXALLC	order.NB1n.id.3953	14.5773	15.5075	11	12	0.202679	0.214846
finn-b-C3_GBM_EXALLC	finn-b-C3_GBM_EXALLC	order.Pasteurellales.id.3688	13.9868	13.9923	12	13	0.301553	0.374383
finn-b-C3_GBM_EXALLC	finn-b-C3_GBM_EXALLC	order.Rhodospirillales.id.2667	8.10601	10.602	12	13	0.776792	0.644122
finn-b-C3_GBM_EXALLC	finn-b-C3_GBM_EXALLC	order.Selenomonadales.id.2165	12.0369	12.5899	10	11	0.282598	0.320974
finn-b-C3_GBM_EXALLC	finn-b-C3_GBM_EXALLC	order.Verrucomicrobiales.id.4030	4.0636	4.06576	9	10	0.907177	0.944332
finn-b-C3_GBM_EXALLC	finn-b-C3_GBM_EXALLC	order.Victivallales.id.2254	4.97319	5.32167	6	7	0.547256	0.620772
finn-b-C3_GBM_EXALLC	finn-b-C3_GBM_EXALLC	phylum.Actinobacteria.id.400	13.8467	14.1378	13	14	0.384729	0.439497
finn-b-C3_GBM_EXALLC	finn-b-C3_GBM_EXALLC	phylum.Bacteroidetes.id.905	7.91446	8.25005	9	10	0.542789	0.604427
finn-b-C3_GBM_EXALLC	finn-b-C3_GBM_EXALLC	phylum.Cyanobacteria.id.1500	9.09373	9.40605	6	7	0.168375	0.224803
finn-b-C3_GBM_EXALLC	finn-b-C3_GBM_EXALLC	phylum.Euryarchaeota.id.55	9.76714	9.81534	10	11	0.461155	0.54707
finn-b-C3_GBM_EXALLC	finn-b-C3_GBM_EXALLC	phylum.Firmicutes.id.1672	7.1161	10.1013	12	13	0.849847	0.685631
finn-b-C3_GBM_EXALLC	finn-b-C3_GBM_EXALLC	phylum.Lentisphaerae.id.2238	5.24308	5.64889	7	8	0.630326	0.686495
finn-b-C3_GBM_EXALLC	finn-b-C3_GBM_EXALLC	phylum.Proteobacteria.id.2375	7.06745	7.1426	10	11	0.719063	0.787421
finn-b-C3_GBM_EXALLC	finn-b-C3_GBM_EXALLC	phylum.Tenericutes.id.3919	8.72614	8.8126	10	11	0.558276	0.639186
finn-b-C3_GBM_EXALLC	finn-b-C3_GBM_EXALLC	phylum.Verrucomicrobia.id.3982	3.78417	3.90906	10	11	0.956558	0.972502
