# Supplementary material for: Association between gut microbiota and glioblastoma: a Mendelian randomization study
Source: Front Genet. 2024 Jan 4;14:1308263. doi: 10.3389/fgene.2023.1308263 (PMC10794655; doi:10.3389/fgene.2023.1308263)
Supplement: Supplementary file 5 [file Table1.XLSX]

## Sheet: Sheet1
id.outcome	outcome	exposure	method	nsnp	b	se	pval	lo_ci	up_ci	or	or_lci95	or_uci95	estimate	pval_BH
finn-b-C3_GBM_EXALLC	finn-b-C3_GBM_EXALLC	class.Actinobacteria.id.419	MR Egger	15	-0.411342	1.89568	0.831585	-4.12687	3.30418	0.66276	0.0161334	27.2263	0.66 (0.02-2.723000e+01)
finn-b-C3_GBM_EXALLC	finn-b-C3_GBM_EXALLC	class.Actinobacteria.id.419	Weighted median	15	-0.650779	0.941248	0.489314	-2.49563	1.19407	0.521639	0.0824448	3.30048	0.52 (0.08-3.300000e+00)
finn-b-C3_GBM_EXALLC	finn-b-C3_GBM_EXALLC	class.Actinobacteria.id.419	Inverse variance weighted	15	-0.997527	0.654623	0.127554	-2.28059	0.285533	0.36879	0.102224	1.33047	0.37 (0.10-1.330000e+00)	0.978024
finn-b-C3_GBM_EXALLC	finn-b-C3_GBM_EXALLC	class.Actinobacteria.id.419	Simple mode	15	-1.5168	1.57552	0.352018	-4.60481	1.57122	0.219414	0.0100036	4.8125	0.22 (0.01-4.810000e+00)
finn-b-C3_GBM_EXALLC	finn-b-C3_GBM_EXALLC	class.Actinobacteria.id.419	Weighted mode	15	-0.862029	1.17599	0.475639	-3.16697	1.44291	0.422304	0.0421311	4.233	0.42 (0.04-4.230000e+00)
finn-b-C3_GBM_EXALLC	finn-b-C3_GBM_EXALLC	class.Alphaproteobacteria.id.2379	MR Egger	7	-1.41205	2.97842	0.655415	-7.24975	4.42566	0.243644	0.00071035	83.5679	0.24 (0.00-8.357000e+01)
finn-b-C3_GBM_EXALLC	finn-b-C3_GBM_EXALLC	class.Alphaproteobacteria.id.2379	Weighted median	7	0.218306	1.01202	0.829212	-1.76526	2.20187	1.24397	0.171143	9.0419	1.24 (0.17-9.040000e+00)
finn-b-C3_GBM_EXALLC	finn-b-C3_GBM_EXALLC	class.Alphaproteobacteria.id.2379	Inverse variance weighted	7	0.200797	0.793223	0.800159	-1.35392	1.75551	1.22238	0.258226	5.78642	1.22 (0.26-5.790000e+00)	0.978024
finn-b-C3_GBM_EXALLC	finn-b-C3_GBM_EXALLC	class.Alphaproteobacteria.id.2379	Simple mode	7	0.0199848	1.37656	0.988887	-2.67807	2.71804	1.02019	0.0686954	15.1506	1.02 (0.07-1.515000e+01)
finn-b-C3_GBM_EXALLC	finn-b-C3_GBM_EXALLC	class.Alphaproteobacteria.id.2379	Weighted mode	7	0.13886	1.42665	0.925632	-2.65738	2.9351	1.14896	0.0701321	18.8233	1.15 (0.07-1.882000e+01)
finn-b-C3_GBM_EXALLC	finn-b-C3_GBM_EXALLC	class.Bacilli.id.1673	MR Egger	18	0.532304	2.01465	0.794986	-3.41641	4.48102	1.70285	0.03283	88.3247	1.70 (0.03-8.832000e+01)
finn-b-C3_GBM_EXALLC	finn-b-C3_GBM_EXALLC	class.Bacilli.id.1673	Weighted median	18	0.798556	0.965836	0.408349	-1.09448	2.6916	2.22233	0.334713	14.7552	2.22 (0.33-1.476000e+01)
finn-b-C3_GBM_EXALLC	finn-b-C3_GBM_EXALLC	class.Bacilli.id.1673	Inverse variance weighted	18	0.046309	0.715181	0.948372	-1.35545	1.44806	1.0474	0.257832	4.25487	1.05 (0.26-4.250000e+00)	0.978024
finn-b-C3_GBM_EXALLC	finn-b-C3_GBM_EXALLC	class.Bacilli.id.1673	Simple mode	18	0.944699	2.03997	0.64917	-3.05365	4.94304	2.57204	0.0471866	140.196	2.57 (0.05-1.402000e+02)
finn-b-C3_GBM_EXALLC	finn-b-C3_GBM_EXALLC	class.Bacilli.id.1673	Weighted mode	18	0.984729	1.55528	0.53506	-2.06363	4.03308	2.67709	0.126993	56.4346	2.68 (0.13-5.643000e+01)
finn-b-C3_GBM_EXALLC	finn-b-C3_GBM_EXALLC	class.Bacteroidia.id.912	MR Egger	13	-0.840835	1.93904	0.672935	-4.64135	2.95968	0.43135	0.0096447	19.2917	0.43 (0.01-1.929000e+01)
finn-b-C3_GBM_EXALLC	finn-b-C3_GBM_EXALLC	class.Bacteroidia.id.912	Weighted median	13	-0.963128	1.17944	0.414159	-3.27484	1.34858	0.381697	0.0378231	3.85195	0.38 (0.04-3.850000e+00)
finn-b-C3_GBM_EXALLC	finn-b-C3_GBM_EXALLC	class.Bacteroidia.id.912	Inverse variance weighted	13	-0.540074	0.831021	0.515762	-2.16888	1.08873	0.582705	0.114306	2.97049	0.58 (0.11-2.970000e+00)	0.978024
finn-b-C3_GBM_EXALLC	finn-b-C3_GBM_EXALLC	class.Bacteroidia.id.912	Simple mode	13	-1.50365	1.94561	0.454569	-5.31705	2.30975	0.222316	0.00490719	10.0719	0.22 (0.00-1.007000e+01)
finn-b-C3_GBM_EXALLC	finn-b-C3_GBM_EXALLC	class.Bacteroidia.id.912	Weighted mode	13	-1.56705	1.75797	0.390238	-5.01267	1.87856	0.208659	0.00665311	6.54409	0.21 (0.01-6.540000e+00)
finn-b-C3_GBM_EXALLC	finn-b-C3_GBM_EXALLC	class.Betaproteobacteria.id.2867	MR Egger	11	2.92371	3.82902	0.46467	-4.58116	10.4286	18.6103	0.010243	33812.5	18.61 (0.01-3.381249e+04)
finn-b-C3_GBM_EXALLC	finn-b-C3_GBM_EXALLC	class.Betaproteobacteria.id.2867	Weighted median	11	0.0368225	1.26431	0.976765	-2.44122	2.51487	1.03751	0.0870542	12.365	1.04 (0.09-1.236000e+01)
finn-b-C3_GBM_EXALLC	finn-b-C3_GBM_EXALLC	class.Betaproteobacteria.id.2867	Inverse variance weighted	11	-0.207962	1.13084	0.854092	-2.42441	2.00848	0.812238	0.0885305	7.45201	0.81 (0.09-7.450000e+00)	0.978024
finn-b-C3_GBM_EXALLC	finn-b-C3_GBM_EXALLC	class.Betaproteobacteria.id.2867	Simple mode	11	-3.16317	2.52001	0.237939	-8.10239	1.77606	0.0422916	0.000302814	5.90654	0.04 (0.00-5.910000e+00)
finn-b-C3_GBM_EXALLC	finn-b-C3_GBM_EXALLC	class.Betaproteobacteria.id.2867	Weighted mode	11	0.837988	2.51429	0.745798	-4.09002	5.766	2.31171	0.0167389	319.257	2.31 (0.02-3.192600e+02)
finn-b-C3_GBM_EXALLC	finn-b-C3_GBM_EXALLC	class.Clostridia.id.1859	MR Egger	10	4.43465	3.88857	0.287096	-3.18695	12.0562	84.3225	0.0412976	172172	84.32 (0.04-1.721720e+05)
finn-b-C3_GBM_EXALLC	finn-b-C3_GBM_EXALLC	class.Clostridia.id.1859	Weighted median	10	-0.412534	1.30003	0.750996	-2.9606	2.13553	0.66197	0.0517879	8.46153	0.66 (0.05-8.460000e+00)
finn-b-C3_GBM_EXALLC	finn-b-C3_GBM_EXALLC	class.Clostridia.id.1859	Inverse variance weighted	10	0.0918317	0.906968	0.919351	-1.68583	1.86949	1.09618	0.185291	6.48498	1.10 (0.19-6.480000e+00)	0.978024
finn-b-C3_GBM_EXALLC	finn-b-C3_GBM_EXALLC	class.Clostridia.id.1859	Simple mode	10	-0.529449	2.15775	0.811673	-4.75864	3.69975	0.588929	0.00857723	40.4371	0.59 (0.01-4.044000e+01)
finn-b-C3_GBM_EXALLC	finn-b-C3_GBM_EXALLC	class.Clostridia.id.1859	Weighted mode	10	-0.628222	2.14398	0.776153	-4.83043	3.57399	0.533539	0.00798308	35.6585	0.53 (0.01-3.566000e+01)
finn-b-C3_GBM_EXALLC	finn-b-C3_GBM_EXALLC	class.Coriobacteriia.id.809	MR Egger	13	-0.984565	3.48238	0.782635	-7.81003	5.8409	0.373602	0.000405647	344.088	0.37 (0.00-3.440900e+02)
finn-b-C3_GBM_EXALLC	finn-b-C3_GBM_EXALLC	class.Coriobacteriia.id.809	Weighted median	13	0.39171	1.0694	0.714149	-1.70431	2.48773	1.47951	0.181897	12.034	1.48 (0.18-1.203000e+01)
finn-b-C3_GBM_EXALLC	finn-b-C3_GBM_EXALLC	class.Coriobacteriia.id.809	Inverse variance weighted	13	0.946959	0.820741	0.248588	-0.661693	2.55561	2.57786	0.515977	12.8792	2.58 (0.52-1.288000e+01)	0.978024
finn-b-C3_GBM_EXALLC	finn-b-C3_GBM_EXALLC	class.Coriobacteriia.id.809	Simple mode	13	0.27501	1.76208	0.878572	-3.17866	3.72868	1.31654	0.0416413	41.6242	1.32 (0.04-4.162000e+01)
finn-b-C3_GBM_EXALLC	finn-b-C3_GBM_EXALLC	class.Coriobacteriia.id.809	Weighted mode	13	0.087981	1.65043	0.958364	-3.14686	3.32282	1.09197	0.0429869	27.7385	1.09 (0.04-2.774000e+01)
finn-b-C3_GBM_EXALLC	finn-b-C3_GBM_EXALLC	class.Deltaproteobacteria.id.3087	MR Egger	13	-1.34828	1.91137	0.495228	-5.09456	2.398	0.259687	0.00612998	11.0012	0.26 (0.01-1.100000e+01)
finn-b-C3_GBM_EXALLC	finn-b-C3_GBM_EXALLC	class.Deltaproteobacteria.id.3087	Weighted median	13	-0.15718	1.00503	0.875724	-2.12705	1.81269	0.85455	0.119189	6.12689	0.85 (0.12-6.130000e+00)
finn-b-C3_GBM_EXALLC	finn-b-C3_GBM_EXALLC	class.Deltaproteobacteria.id.3087	Inverse variance weighted	13	0.0330677	0.722613	0.963501	-1.38325	1.44939	1.03362	0.250761	4.26051	1.03 (0.25-4.260000e+00)	0.978024
finn-b-C3_GBM_EXALLC	finn-b-C3_GBM_EXALLC	class.Deltaproteobacteria.id.3087	Simple mode	13	0.551908	1.74206	0.756829	-2.86254	3.96635	1.73656	0.0571236	52.7917	1.74 (0.06-5.279000e+01)
finn-b-C3_GBM_EXALLC	finn-b-C3_GBM_EXALLC	class.Deltaproteobacteria.id.3087	Weighted mode	13	0.122271	1.33015	0.928276	-2.48482	2.72936	1.13006	0.0833406	15.3231	1.13 (0.08-1.532000e+01)
finn-b-C3_GBM_EXALLC	finn-b-C3_GBM_EXALLC	class.Erysipelotrichia.id.2147	MR Egger	13	-0.340086	3.71031	0.928616	-7.61229	6.93211	0.711709	0.00049434	1024.66	0.71 (0.00-1.024660e+03)
finn-b-C3_GBM_EXALLC	finn-b-C3_GBM_EXALLC	class.Erysipelotrichia.id.2147	Weighted median	13	-0.620279	1.21635	0.610085	-3.00432	1.76377	0.537794	0.0495722	5.83437	0.54 (0.05-5.830000e+00)
finn-b-C3_GBM_EXALLC	finn-b-C3_GBM_EXALLC	class.Erysipelotrichia.id.2147	Inverse variance weighted	13	-0.484563	0.855736	0.571222	-2.1618	1.19268	0.615966	0.115117	3.2959	0.62 (0.12-3.300000e+00)	0.978024
finn-b-C3_GBM_EXALLC	finn-b-C3_GBM_EXALLC	class.Erysipelotrichia.id.2147	Simple mode	13	-0.624473	1.98106	0.758008	-4.50735	3.25841	0.535544	0.0110276	26.0081	0.54 (0.01-2.601000e+01)
finn-b-C3_GBM_EXALLC	finn-b-C3_GBM_EXALLC	class.Erysipelotrichia.id.2147	Weighted mode	13	-0.624473	1.9712	0.75684	-4.48803	3.23908	0.535544	0.0112428	25.5103	0.54 (0.01-2.551000e+01)
finn-b-C3_GBM_EXALLC	finn-b-C3_GBM_EXALLC	class.Gammaproteobacteria.id.3303	MR Egger	6	0.29663	3.50801	0.936676	-6.57906	7.17232	1.34532	0.00138915	1302.86	1.35 (0.00-1.302860e+03)
finn-b-C3_GBM_EXALLC	finn-b-C3_GBM_EXALLC	class.Gammaproteobacteria.id.3303	Weighted median	6	2.28912	1.437	0.111164	-0.527405	5.10564	9.86621	0.590134	164.949	9.87 (0.59-1.649500e+02)
finn-b-C3_GBM_EXALLC	finn-b-C3_GBM_EXALLC	class.Gammaproteobacteria.id.3303	Inverse variance weighted	6	2.25317	1.16372	0.052847	-0.0277326	4.53407	9.51783	0.972648	93.1365	9.52 (0.97-9.314000e+01)	0.845552
finn-b-C3_GBM_EXALLC	finn-b-C3_GBM_EXALLC	class.Gammaproteobacteria.id.3303	Simple mode	6	3.915	2.28593	0.147453	-0.56543	8.39543	50.149	0.568116	4426.77	50.15 (0.57-4.426770e+03)
finn-b-C3_GBM_EXALLC	finn-b-C3_GBM_EXALLC	class.Gammaproteobacteria.id.3303	Weighted mode	6	0.467541	2.06141	0.829555	-3.57281	4.50789	1.59606	0.0280768	90.7306	1.60 (0.03-9.073000e+01)
finn-b-C3_GBM_EXALLC	finn-b-C3_GBM_EXALLC	class.Lentisphaeria.id.2250	MR Egger	8	1.56388	1.92498	0.447581	-2.20908	5.33683	4.7773	0.109802	207.853	4.78 (0.11-2.078500e+02)
finn-b-C3_GBM_EXALLC	finn-b-C3_GBM_EXALLC	class.Lentisphaeria.id.2250	Weighted median	8	0.331354	0.70219	0.637008	-1.04494	1.70765	1.39285	0.351714	5.51596	1.39 (0.35-5.520000e+00)
finn-b-C3_GBM_EXALLC	finn-b-C3_GBM_EXALLC	class.Lentisphaeria.id.2250	Inverse variance weighted	8	0.473502	0.542033	0.382354	-0.588883	1.53589	1.60561	0.554947	4.64544	1.61 (0.55-4.650000e+00)	0.978024
finn-b-C3_GBM_EXALLC	finn-b-C3_GBM_EXALLC	class.Lentisphaeria.id.2250	Simple mode	8	0.452675	1.15114	0.705843	-1.80356	2.70891	1.57251	0.164712	15.0129	1.57 (0.16-1.501000e+01)
finn-b-C3_GBM_EXALLC	finn-b-C3_GBM_EXALLC	class.Lentisphaeria.id.2250	Weighted mode	8	0.469501	1.14129	0.693099	-1.76743	2.70643	1.5992	0.170772	14.9757	1.60 (0.17-1.498000e+01)
finn-b-C3_GBM_EXALLC	finn-b-C3_GBM_EXALLC	class.Melainabacteria.id.1589	MR Egger	10	-2.4469	1.76243	0.202459	-5.90126	1.00745	0.0865614	0.00273601	2.73862	0.09 (0.00-2.740000e+00)
finn-b-C3_GBM_EXALLC	finn-b-C3_GBM_EXALLC	class.Melainabacteria.id.1589	Weighted median	10	-0.444801	0.769604	0.56329	-1.95323	1.06362	0.640952	0.141816	2.89685	0.64 (0.14-2.900000e+00)
finn-b-C3_GBM_EXALLC	finn-b-C3_GBM_EXALLC	class.Melainabacteria.id.1589	Inverse variance weighted	10	-0.546755	0.592441	0.356067	-1.70794	0.614429	0.578825	0.181239	1.8486	0.58 (0.18-1.850000e+00)	0.978024
finn-b-C3_GBM_EXALLC	finn-b-C3_GBM_EXALLC	class.Melainabacteria.id.1589	Simple mode	10	-0.457108	1.29828	0.732877	-3.00174	2.08753	0.633112	0.0497004	8.06495	0.63 (0.05-8.060000e+00)
finn-b-C3_GBM_EXALLC	finn-b-C3_GBM_EXALLC	class.Melainabacteria.id.1589	Weighted mode	10	-0.439384	1.37084	0.755889	-3.12622	2.24745	0.644433	0.0438832	9.46362	0.64 (0.04-9.460000e+00)
finn-b-C3_GBM_EXALLC	finn-b-C3_GBM_EXALLC	class.Methanobacteria.id.119	MR Egger	10	-1.15275	2.16266	0.608502	-5.39155	3.08606	0.315768	0.00455491	21.8906	0.32 (0.00-2.189000e+01)
finn-b-C3_GBM_EXALLC	finn-b-C3_GBM_EXALLC	class.Methanobacteria.id.119	Weighted median	10	-0.32886	0.631384	0.602468	-1.56637	0.908653	0.719744	0.208801	2.48098	0.72 (0.21-2.480000e+00)
finn-b-C3_GBM_EXALLC	finn-b-C3_GBM_EXALLC	class.Methanobacteria.id.119	Inverse variance weighted	10	-0.223843	0.503284	0.656489	-1.21028	0.762593	0.799441	0.298114	2.14383	0.80 (0.30-2.140000e+00)	0.978024
finn-b-C3_GBM_EXALLC	finn-b-C3_GBM_EXALLC	class.Methanobacteria.id.119	Simple mode	10	-0.209458	0.950196	0.830451	-2.07184	1.65293	0.811024	0.125954	5.22224	0.81 (0.13-5.220000e+00)
finn-b-C3_GBM_EXALLC	finn-b-C3_GBM_EXALLC	class.Methanobacteria.id.119	Weighted mode	10	-0.231756	0.867698	0.795417	-1.93244	1.46893	0.793139	0.144794	4.34459	0.79 (0.14-4.340000e+00)
finn-b-C3_GBM_EXALLC	finn-b-C3_GBM_EXALLC	class.Mollicutes.id.3920	MR Egger	12	0.627069	2.29819	0.790518	-3.87739	5.13153	1.87212	0.0207048	169.276	1.87 (0.02-1.692800e+02)
finn-b-C3_GBM_EXALLC	finn-b-C3_GBM_EXALLC	class.Mollicutes.id.3920	Weighted median	12	-0.240814	0.921397	0.793817	-2.04675	1.56512	0.785988	0.129154	4.78327	0.79 (0.13-4.780000e+00)
finn-b-C3_GBM_EXALLC	finn-b-C3_GBM_EXALLC	class.Mollicutes.id.3920	Inverse variance weighted	12	-0.0186585	0.677343	0.978024	-1.34625	1.30893	0.981515	0.260214	3.70223	0.98 (0.26-3.700000e+00)	0.978024
finn-b-C3_GBM_EXALLC	finn-b-C3_GBM_EXALLC	class.Mollicutes.id.3920	Simple mode	12	-0.628528	1.5276	0.688647	-3.62263	2.36557	0.533376	0.0267125	10.6501	0.53 (0.03-1.065000e+01)
finn-b-C3_GBM_EXALLC	finn-b-C3_GBM_EXALLC	class.Mollicutes.id.3920	Weighted mode	12	-0.195676	1.50805	0.899103	-3.15145	2.7601	0.822278	0.04279	15.8014	0.82 (0.04-1.580000e+01)
finn-b-C3_GBM_EXALLC	finn-b-C3_GBM_EXALLC	class.Negativicutes.id.2164	MR Egger	12	-2.62611	3.20211	0.431263	-8.90225	3.65003	0.0723594	0.000136083	38.4757	0.07 (0.00-3.848000e+01)
finn-b-C3_GBM_EXALLC	finn-b-C3_GBM_EXALLC	class.Negativicutes.id.2164	Weighted median	12	-0.867381	1.22813	0.480027	-3.27452	1.53976	0.42005	0.0378349	4.66348	0.42 (0.04-4.660000e+00)
finn-b-C3_GBM_EXALLC	finn-b-C3_GBM_EXALLC	class.Negativicutes.id.2164	Inverse variance weighted	12	-0.550553	0.913099	0.546542	-2.34023	1.23912	0.576631	0.0963058	3.45258	0.58 (0.10-3.450000e+00)	0.978024
finn-b-C3_GBM_EXALLC	finn-b-C3_GBM_EXALLC	class.Negativicutes.id.2164	Simple mode	12	-2.52648	2.34711	0.30478	-7.12682	2.07385	0.0799396	0.00080327	7.9554	0.08 (0.00-7.960000e+00)
finn-b-C3_GBM_EXALLC	finn-b-C3_GBM_EXALLC	class.Negativicutes.id.2164	Weighted mode	12	-2.63568	2.45163	0.305358	-7.44088	2.16952	0.0716702	0.000586769	8.75408	0.07 (0.00-8.750000e+00)
finn-b-C3_GBM_EXALLC	finn-b-C3_GBM_EXALLC	class.Verrucomicrobiae.id.4029	MR Egger	11	0.127233	2.39704	0.958828	-4.57096	4.82543	1.13568	0.010348	124.64	1.14 (0.01-1.246400e+02)
finn-b-C3_GBM_EXALLC	finn-b-C3_GBM_EXALLC	class.Verrucomicrobiae.id.4029	Weighted median	11	0.202961	0.880566	0.817712	-1.52295	1.92887	1.22502	0.218068	6.88173	1.23 (0.22-6.880000e+00)
finn-b-C3_GBM_EXALLC	finn-b-C3_GBM_EXALLC	class.Verrucomicrobiae.id.4029	Inverse variance weighted	11	0.0209697	0.71398	0.976569	-1.37843	1.42037	1.02119	0.251973	4.13865	1.02 (0.25-4.140000e+00)	0.978024
finn-b-C3_GBM_EXALLC	finn-b-C3_GBM_EXALLC	class.Verrucomicrobiae.id.4029	Simple mode	11	0.473482	1.45139	0.750977	-2.37123	3.3182	1.60558	0.0933655	27.6105	1.61 (0.09-2.761000e+01)
finn-b-C3_GBM_EXALLC	finn-b-C3_GBM_EXALLC	class.Verrucomicrobiae.id.4029	Weighted mode	11	0.368661	1.32564	0.786601	-2.2296	2.96692	1.4458	0.107571	19.432	1.45 (0.11-1.943000e+01)
finn-b-C3_GBM_EXALLC	finn-b-C3_GBM_EXALLC	family.Acidaminococcaceae.id.2166	MR Egger	7	0.952417	2.51066	0.720005	-3.96847	5.8733	2.59197	0.0189024	355.42	2.59 (0.02-3.554200e+02)
finn-b-C3_GBM_EXALLC	finn-b-C3_GBM_EXALLC	family.Acidaminococcaceae.id.2166	Weighted median	7	0.786091	1.11723	0.481677	-1.40368	2.97586	2.1948	0.245691	19.6065	2.19 (0.25-1.961000e+01)
finn-b-C3_GBM_EXALLC	finn-b-C3_GBM_EXALLC	family.Acidaminococcaceae.id.2166	Inverse variance weighted	7	0.411794	0.829247	0.619479	-1.21353	2.03712	1.50952	0.297147	7.66848	1.51 (0.30-7.670000e+00)	0.875319
finn-b-C3_GBM_EXALLC	finn-b-C3_GBM_EXALLC	family.Acidaminococcaceae.id.2166	Simple mode	7	-0.0173479	1.5733	0.99156	-3.10102	3.06633	0.982802	0.0450031	21.4629	0.98 (0.05-2.146000e+01)
finn-b-C3_GBM_EXALLC	finn-b-C3_GBM_EXALLC	family.Acidaminococcaceae.id.2166	Weighted mode	7	0.810911	1.49734	0.607624	-2.12387	3.7457	2.24996	0.119568	42.3385	2.25 (0.12-4.234000e+01)
finn-b-C3_GBM_EXALLC	finn-b-C3_GBM_EXALLC	family.Actinomycetaceae.id.421	MR Egger	5	0.234218	1.89525	0.909462	-3.48047	3.94891	1.26392	0.0307928	51.8787	1.26 (0.03-5.188000e+01)
finn-b-C3_GBM_EXALLC	finn-b-C3_GBM_EXALLC	family.Actinomycetaceae.id.421	Weighted median	5	-0.380239	1.02949	0.711868	-2.39803	1.63755	0.683698	0.0908966	5.14258	0.68 (0.09-5.140000e+00)
finn-b-C3_GBM_EXALLC	finn-b-C3_GBM_EXALLC	family.Actinomycetaceae.id.421	Inverse variance weighted	5	-0.785296	0.828355	0.34312	-2.40887	0.838279	0.455985	0.0899168	2.31238	0.46 (0.09-2.310000e+00)	0.875319
finn-b-C3_GBM_EXALLC	finn-b-C3_GBM_EXALLC	family.Actinomycetaceae.id.421	Simple mode	5	-0.180338	1.27754	0.894567	-2.68432	2.32364	0.834988	0.0682678	10.2128	0.83 (0.07-1.021000e+01)
finn-b-C3_GBM_EXALLC	finn-b-C3_GBM_EXALLC	family.Actinomycetaceae.id.421	Weighted mode	5	-0.286408	1.17647	0.819635	-2.59229	2.01947	0.750956	0.0748486	7.53434	0.75 (0.07-7.530000e+00)
finn-b-C3_GBM_EXALLC	finn-b-C3_GBM_EXALLC	family.Alcaligenaceae.id.2875	MR Egger	11	-1.74256	4.53469	0.709697	-10.6306	7.14543	0.175071	2.41663e-05	1268.29	0.18 (0.00-1.268290e+03)
finn-b-C3_GBM_EXALLC	finn-b-C3_GBM_EXALLC	family.Alcaligenaceae.id.2875	Weighted median	11	-0.0653638	1.234	0.957757	-2.484	2.35327	0.936727	0.0834088	10.5199	0.94 (0.08-1.052000e+01)
finn-b-C3_GBM_EXALLC	finn-b-C3_GBM_EXALLC	family.Alcaligenaceae.id.2875	Inverse variance weighted	11	-0.476799	0.938313	0.611352	-2.31589	1.3623	0.620767	0.098678	3.90515	0.62 (0.10-3.910000e+00)	0.875319
finn-b-C3_GBM_EXALLC	finn-b-C3_GBM_EXALLC	family.Alcaligenaceae.id.2875	Simple mode	11	0.117462	2.04552	0.955338	-3.89176	4.12668	1.12464	0.0204095	61.9719	1.12 (0.02-6.197000e+01)
finn-b-C3_GBM_EXALLC	finn-b-C3_GBM_EXALLC	family.Alcaligenaceae.id.2875	Weighted mode	11	0.117462	1.79998	0.949255	-3.4105	3.64542	1.12464	0.0330247	38.299	1.12 (0.03-3.830000e+01)
finn-b-C3_GBM_EXALLC	finn-b-C3_GBM_EXALLC	family.Bacteroidaceae.id.917	MR Egger	9	5.68808	5.91933	0.368595	-5.91381	17.29	295.327	0.00270187	3.22805e+07	295.33 (0.00-3.228054e+07)
finn-b-C3_GBM_EXALLC	finn-b-C3_GBM_EXALLC	family.Bacteroidaceae.id.917	Weighted median	9	2.97256	1.34777	0.0274163	0.33093	5.6142	19.5419	1.39226	274.293	19.54 (1.39-2.742900e+02)
finn-b-C3_GBM_EXALLC	finn-b-C3_GBM_EXALLC	family.Bacteroidaceae.id.917	Inverse variance weighted	9	1.61664	1.10522	0.143539	-0.549584	3.78287	5.03615	0.57719	43.9419	5.04 (0.58-4.394000e+01)	0.65618
finn-b-C3_GBM_EXALLC	finn-b-C3_GBM_EXALLC	family.Bacteroidaceae.id.917	Simple mode	9	3.54827	2.27986	0.158237	-0.920263	8.0168	34.753	0.398414	3031.45	34.75 (0.40-3.031450e+03)
finn-b-C3_GBM_EXALLC	finn-b-C3_GBM_EXALLC	family.Bacteroidaceae.id.917	Weighted mode	9	3.6104	1.94611	0.100672	-0.203983	7.42479	36.9809	0.815476	1677.04	36.98 (0.82-1.677040e+03)
finn-b-C3_GBM_EXALLC	finn-b-C3_GBM_EXALLC	family.BacteroidalesS24.7group.id.11173	MR Egger	8	0.47174	3.27568	0.890206	-5.9486	6.89208	1.60278	0.0026095	984.444	1.60 (0.00-9.844400e+02)
finn-b-C3_GBM_EXALLC	finn-b-C3_GBM_EXALLC	family.BacteroidalesS24.7group.id.11173	Weighted median	8	-0.582563	0.877912	0.50696	-2.30327	1.13814	0.558465	0.0999315	3.12097	0.56 (0.10-3.120000e+00)
finn-b-C3_GBM_EXALLC	finn-b-C3_GBM_EXALLC	family.BacteroidalesS24.7group.id.11173	Inverse variance weighted	8	-0.0458287	0.761596	0.952017	-1.53856	1.4469	0.955206	0.214691	4.24991	0.96 (0.21-4.250000e+00)	0.976728
finn-b-C3_GBM_EXALLC	finn-b-C3_GBM_EXALLC	family.BacteroidalesS24.7group.id.11173	Simple mode	8	-1.00731	1.2482	0.446208	-3.45378	1.43915	0.3652	0.031626	4.21713	0.37 (0.03-4.220000e+00)
finn-b-C3_GBM_EXALLC	finn-b-C3_GBM_EXALLC	family.BacteroidalesS24.7group.id.11173	Weighted mode	8	-0.868649	1.2034	0.493801	-3.22732	1.49002	0.419518	0.0396636	4.4372	0.42 (0.04-4.440000e+00)
finn-b-C3_GBM_EXALLC	finn-b-C3_GBM_EXALLC	family.Bifidobacteriaceae.id.433	MR Egger	12	-0.91248	2.40007	0.711756	-5.61662	3.79166	0.401527	0.00363691	44.33	0.40 (0.00-4.433000e+01)
finn-b-C3_GBM_EXALLC	finn-b-C3_GBM_EXALLC	family.Bifidobacteriaceae.id.433	Weighted median	12	-0.420616	0.995657	0.672696	-2.3721	1.53087	0.656642	0.0932843	4.6222	0.66 (0.09-4.620000e+00)
finn-b-C3_GBM_EXALLC	finn-b-C3_GBM_EXALLC	family.Bifidobacteriaceae.id.433	Inverse variance weighted	12	-0.38735	0.696882	0.578324	-1.75324	0.978537	0.678853	0.173212	2.66056	0.68 (0.17-2.660000e+00)	0.875319
finn-b-C3_GBM_EXALLC	finn-b-C3_GBM_EXALLC	family.Bifidobacteriaceae.id.433	Simple mode	12	0.226002	1.50836	0.883608	-2.73038	3.18239	1.25358	0.0651942	24.1043	1.25 (0.07-2.410000e+01)
finn-b-C3_GBM_EXALLC	finn-b-C3_GBM_EXALLC	family.Bifidobacteriaceae.id.433	Weighted mode	12	-0.407417	1.23171	0.747031	-2.82157	2.00674	0.665367	0.0595123	7.43901	0.67 (0.06-7.440000e+00)
finn-b-C3_GBM_EXALLC	finn-b-C3_GBM_EXALLC	family.Christensenellaceae.id.1866	MR Egger	11	-2.40584	1.32031	0.101751	-4.99366	0.18197	0.0901894	0.00678082	1.19958	0.09 (0.01-1.200000e+00)
finn-b-C3_GBM_EXALLC	finn-b-C3_GBM_EXALLC	family.Christensenellaceae.id.1866	Weighted median	11	-0.510231	0.938305	0.586593	-2.34931	1.32885	0.600357	0.095435	3.77669	0.60 (0.10-3.780000e+00)
finn-b-C3_GBM_EXALLC	finn-b-C3_GBM_EXALLC	family.Christensenellaceae.id.1866	Inverse variance weighted	11	0.145907	0.731272	0.841852	-1.28739	1.5792	1.15709	0.275991	4.85107	1.16 (0.28-4.850000e+00)	0.933231
finn-b-C3_GBM_EXALLC	finn-b-C3_GBM_EXALLC	family.Christensenellaceae.id.1866	Simple mode	11	-0.54257	1.38417	0.703295	-3.25553	2.17039	0.581253	0.0385602	8.76174	0.58 (0.04-8.760000e+00)
finn-b-C3_GBM_EXALLC	finn-b-C3_GBM_EXALLC	family.Christensenellaceae.id.1866	Weighted mode	11	-0.659448	0.939885	0.498915	-2.50162	1.18273	0.517136	0.0819518	3.26326	0.52 (0.08-3.260000e+00)
finn-b-C3_GBM_EXALLC	finn-b-C3_GBM_EXALLC	family.Clostridiaceae1.id.1869	MR Egger	10	2.66998	2.45229	0.307963	-2.13651	7.47647	14.4397	0.118067	1766	14.44 (0.12-1.766000e+03)
finn-b-C3_GBM_EXALLC	finn-b-C3_GBM_EXALLC	family.Clostridiaceae1.id.1869	Weighted median	10	-0.412162	1.1469	0.719317	-2.66008	1.83576	0.662217	0.0699425	6.26988	0.66 (0.07-6.270000e+00)
finn-b-C3_GBM_EXALLC	finn-b-C3_GBM_EXALLC	family.Clostridiaceae1.id.1869	Inverse variance weighted	10	-0.592078	0.893164	0.507395	-2.34268	1.15852	0.553177	0.0960698	3.18523	0.55 (0.10-3.190000e+00)	0.875319
finn-b-C3_GBM_EXALLC	finn-b-C3_GBM_EXALLC	family.Clostridiaceae1.id.1869	Simple mode	10	-1.02315	2.02258	0.62511	-4.9874	2.94111	0.359462	0.00682337	18.9368	0.36 (0.01-1.894000e+01)
finn-b-C3_GBM_EXALLC	finn-b-C3_GBM_EXALLC	family.Clostridiaceae1.id.1869	Weighted mode	10	-0.312694	1.72565	0.860223	-3.69496	3.06957	0.731474	0.0248485	21.5327	0.73 (0.02-2.153000e+01)
finn-b-C3_GBM_EXALLC	finn-b-C3_GBM_EXALLC	family.ClostridialesvadinBB60group.id.11286	MR Egger	15	-0.583476	1.57357	0.716761	-3.66768	2.50073	0.557956	0.0255356	12.1914	0.56 (0.03-1.219000e+01)
finn-b-C3_GBM_EXALLC	finn-b-C3_GBM_EXALLC	family.ClostridialesvadinBB60group.id.11286	Weighted median	15	-0.441702	0.791398	0.576756	-1.99284	1.10944	0.642941	0.136307	3.03265	0.64 (0.14-3.030000e+00)
finn-b-C3_GBM_EXALLC	finn-b-C3_GBM_EXALLC	family.ClostridialesvadinBB60group.id.11286	Inverse variance weighted	15	-0.540894	0.572281	0.34458	-1.66256	0.580777	0.582228	0.189652	1.78743	0.58 (0.19-1.790000e+00)	0.875319
finn-b-C3_GBM_EXALLC	finn-b-C3_GBM_EXALLC	family.ClostridialesvadinBB60group.id.11286	Simple mode	15	-0.558191	1.27466	0.66813	-3.05653	1.94014	0.572243	0.0470509	6.95975	0.57 (0.05-6.960000e+00)
finn-b-C3_GBM_EXALLC	finn-b-C3_GBM_EXALLC	family.ClostridialesvadinBB60group.id.11286	Weighted mode	15	-0.455643	1.16136	0.700719	-2.73191	1.82063	0.63404	0.0650946	6.17574	0.63 (0.07-6.180000e+00)
finn-b-C3_GBM_EXALLC	finn-b-C3_GBM_EXALLC	family.Coriobacteriaceae.id.811	MR Egger	13	-0.984565	3.48238	0.782635	-7.81003	5.8409	0.373602	0.000405647	344.088	0.37 (0.00-3.440900e+02)
finn-b-C3_GBM_EXALLC	finn-b-C3_GBM_EXALLC	family.Coriobacteriaceae.id.811	Weighted median	13	0.39171	1.10428	0.7228	-1.77269	2.55611	1.47951	0.169876	12.8855	1.48 (0.17-1.289000e+01)
finn-b-C3_GBM_EXALLC	finn-b-C3_GBM_EXALLC	family.Coriobacteriaceae.id.811	Inverse variance weighted	13	0.946959	0.820741	0.248588	-0.661693	2.55561	2.57786	0.515977	12.8792	2.58 (0.52-1.288000e+01)	0.875319
finn-b-C3_GBM_EXALLC	finn-b-C3_GBM_EXALLC	family.Coriobacteriaceae.id.811	Simple mode	13	0.27501	1.69277	0.873646	-3.04282	3.59284	1.31654	0.0477001	36.3371	1.32 (0.05-3.634000e+01)
finn-b-C3_GBM_EXALLC	finn-b-C3_GBM_EXALLC	family.Coriobacteriaceae.id.811	Weighted mode	13	0.087981	1.58584	0.95667	-3.02027	3.19623	1.09197	0.0487882	24.4402	1.09 (0.05-2.444000e+01)
finn-b-C3_GBM_EXALLC	finn-b-C3_GBM_EXALLC	family.Defluviitaleaceae.id.1924	MR Egger	11	4.45206	2.15691	0.0690209	0.224526	8.6796	85.8036	1.25173	5881.68	85.80 (1.25-5.881680e+03)
finn-b-C3_GBM_EXALLC	finn-b-C3_GBM_EXALLC	family.Defluviitaleaceae.id.1924	Weighted median	11	-0.316076	0.926684	0.733041	-2.13238	1.50022	0.729004	0.118555	4.4827	0.73 (0.12-4.480000e+00)
finn-b-C3_GBM_EXALLC	finn-b-C3_GBM_EXALLC	family.Defluviitaleaceae.id.1924	Inverse variance weighted	11	-0.560319	0.749008	0.454411	-2.02838	0.907737	0.571027	0.131549	2.47871	0.57 (0.13-2.480000e+00)	0.875319
finn-b-C3_GBM_EXALLC	finn-b-C3_GBM_EXALLC	family.Defluviitaleaceae.id.1924	Simple mode	11	0.573328	1.48717	0.707929	-2.34153	3.48818	1.77416	0.0961805	32.7265	1.77 (0.10-3.273000e+01)
finn-b-C3_GBM_EXALLC	finn-b-C3_GBM_EXALLC	family.Defluviitaleaceae.id.1924	Weighted mode	11	-0.18437	1.38306	0.896596	-2.89516	2.52642	0.831628	0.05529	12.5087	0.83 (0.06-1.251000e+01)
finn-b-C3_GBM_EXALLC	finn-b-C3_GBM_EXALLC	family.Desulfovibrionaceae.id.3169	MR Egger	10	-1.76262	1.89887	0.380434	-5.4844	1.95917	0.171595	0.00415101	7.09341	0.17 (0.00-7.090000e+00)
finn-b-C3_GBM_EXALLC	finn-b-C3_GBM_EXALLC	family.Desulfovibrionaceae.id.3169	Weighted median	10	0.115328	1.01203	0.909272	-1.86826	2.09891	1.12224	0.154392	8.15731	1.12 (0.15-8.160000e+00)
finn-b-C3_GBM_EXALLC	finn-b-C3_GBM_EXALLC	family.Desulfovibrionaceae.id.3169	Inverse variance weighted	10	0.475311	0.785295	0.545004	-1.06387	2.01449	1.60851	0.345119	7.49689	1.61 (0.35-7.500000e+00)	0.875319
finn-b-C3_GBM_EXALLC	finn-b-C3_GBM_EXALLC	family.Desulfovibrionaceae.id.3169	Simple mode	10	0.381334	1.47311	0.801564	-2.50596	3.26863	1.46424	0.081597	26.2754	1.46 (0.08-2.628000e+01)
finn-b-C3_GBM_EXALLC	finn-b-C3_GBM_EXALLC	family.Desulfovibrionaceae.id.3169	Weighted mode	10	0.0107096	1.29665	0.99359	-2.53071	2.55213	1.01077	0.0796021	12.8345	1.01 (0.08-1.283000e+01)
finn-b-C3_GBM_EXALLC	finn-b-C3_GBM_EXALLC	family.Enterobacteriaceae.id.3469	MR Egger	7	3.88574	7.31605	0.61807	-10.4537	18.2252	48.703	2.88407e-05	8.22442e+07	48.70 (0.00-8.224421e+07)
finn-b-C3_GBM_EXALLC	finn-b-C3_GBM_EXALLC	family.Enterobacteriaceae.id.3469	Weighted median	7	1.33389	1.47608	0.36617	-1.55923	4.22702	3.7958	0.210298	68.5127	3.80 (0.21-6.851000e+01)
finn-b-C3_GBM_EXALLC	finn-b-C3_GBM_EXALLC	family.Enterobacteriaceae.id.3469	Inverse variance weighted	7	0.898319	1.13844	0.430064	-1.33301	3.12965	2.45547	0.263681	22.866	2.46 (0.26-2.287000e+01)	0.875319
finn-b-C3_GBM_EXALLC	finn-b-C3_GBM_EXALLC	family.Enterobacteriaceae.id.3469	Simple mode	7	1.11123	2.22408	0.635121	-3.24796	5.47042	3.0381	0.0388533	237.561	3.04 (0.04-2.375600e+02)
finn-b-C3_GBM_EXALLC	finn-b-C3_GBM_EXALLC	family.Enterobacteriaceae.id.3469	Weighted mode	7	1.11123	2.29727	0.645732	-3.39141	5.61387	3.0381	0.0336611	274.204	3.04 (0.03-2.742000e+02)
finn-b-C3_GBM_EXALLC	finn-b-C3_GBM_EXALLC	family.Erysipelotrichaceae.id.2149	MR Egger	13	-0.340086	3.71031	0.928616	-7.61229	6.93211	0.711709	0.00049434	1024.66	0.71 (0.00-1.024660e+03)
finn-b-C3_GBM_EXALLC	finn-b-C3_GBM_EXALLC	family.Erysipelotrichaceae.id.2149	Weighted median	13	-0.620279	1.21228	0.608887	-2.99635	1.75579	0.537794	0.0499689	5.78805	0.54 (0.05-5.790000e+00)
finn-b-C3_GBM_EXALLC	finn-b-C3_GBM_EXALLC	family.Erysipelotrichaceae.id.2149	Inverse variance weighted	13	-0.484563	0.855736	0.571222	-2.1618	1.19268	0.615966	0.115117	3.2959	0.62 (0.12-3.300000e+00)	0.875319
finn-b-C3_GBM_EXALLC	finn-b-C3_GBM_EXALLC	family.Erysipelotrichaceae.id.2149	Simple mode	13	-0.624473	2.04421	0.765233	-4.63113	3.38219	0.535544	0.00974372	29.4351	0.54 (0.01-2.944000e+01)
finn-b-C3_GBM_EXALLC	finn-b-C3_GBM_EXALLC	family.Erysipelotrichaceae.id.2149	Weighted mode	13	-0.624473	2.01282	0.761695	-4.56961	3.32066	0.535544	0.010362	27.6787	0.54 (0.01-2.768000e+01)
finn-b-C3_GBM_EXALLC	finn-b-C3_GBM_EXALLC	family.FamilyXI.id.1936	MR Egger	8	-2.76888	3.41843	0.448872	-9.46899	3.93124	0.0627325	7.72094e-05	50.97	0.06 (0.00-5.097000e+01)
finn-b-C3_GBM_EXALLC	finn-b-C3_GBM_EXALLC	family.FamilyXI.id.1936	Weighted median	8	0.0335811	0.60893	0.956021	-1.15992	1.22708	1.03415	0.313511	3.41126	1.03 (0.31-3.410000e+00)
finn-b-C3_GBM_EXALLC	finn-b-C3_GBM_EXALLC	family.FamilyXI.id.1936	Inverse variance weighted	8	-0.144852	0.521003	0.780993	-1.16602	0.876314	0.86515	0.311605	2.40203	0.87 (0.31-2.400000e+00)	0.925621
finn-b-C3_GBM_EXALLC	finn-b-C3_GBM_EXALLC	family.FamilyXI.id.1936	Simple mode	8	0.0176757	0.859154	0.98416	-1.66627	1.70162	1.01783	0.188951	5.48281	1.02 (0.19-5.480000e+00)
finn-b-C3_GBM_EXALLC	finn-b-C3_GBM_EXALLC	family.FamilyXI.id.1936	Weighted mode	8	-0.0394881	0.874896	0.965261	-1.75428	1.67531	0.961281	0.173031	5.34044	0.96 (0.17-5.340000e+00)
finn-b-C3_GBM_EXALLC	finn-b-C3_GBM_EXALLC	family.FamilyXIII.id.1957	MR Egger	9	-10.2577	4.01466	0.0378233	-18.1264	-2.38896	3.50865e-05	1.34212e-08	0.091725	0.00 (0.00-9.000000e-02)
finn-b-C3_GBM_EXALLC	finn-b-C3_GBM_EXALLC	family.FamilyXIII.id.1957	Weighted median	9	-0.491185	1.64242	0.764893	-3.71033	2.72796	0.611901	0.0244694	15.3017	0.61 (0.02-1.530000e+01)
finn-b-C3_GBM_EXALLC	finn-b-C3_GBM_EXALLC	family.FamilyXIII.id.1957	Inverse variance weighted	9	0.698988	1.45588	0.631148	-2.15454	3.55252	2.01171	0.115956	34.9012	2.01 (0.12-3.490000e+01)	0.875319
finn-b-C3_GBM_EXALLC	finn-b-C3_GBM_EXALLC	family.FamilyXIII.id.1957	Simple mode	9	-1.83717	2.70522	0.516226	-7.1394	3.46507	0.159268	0.00079323	31.9786	0.16 (0.00-3.198000e+01)
finn-b-C3_GBM_EXALLC	finn-b-C3_GBM_EXALLC	family.FamilyXIII.id.1957	Weighted mode	9	-1.83717	2.55602	0.492745	-6.84696	3.17263	0.159268	0.00106268	23.8702	0.16 (0.00-2.387000e+01)
finn-b-C3_GBM_EXALLC	finn-b-C3_GBM_EXALLC	family.Lachnospiraceae.id.1987	MR Egger	16	2.61108	2.70542	0.350858	-2.69156	7.91371	13.6137	0.0677754	2734.51	13.61 (0.07-2.734510e+03)
finn-b-C3_GBM_EXALLC	finn-b-C3_GBM_EXALLC	family.Lachnospiraceae.id.1987	Weighted median	16	-0.910247	1.13309	0.421784	-3.13111	1.31061	0.402425	0.0436694	3.70845	0.40 (0.04-3.710000e+00)
finn-b-C3_GBM_EXALLC	finn-b-C3_GBM_EXALLC	family.Lachnospiraceae.id.1987	Inverse variance weighted	16	-0.399884	0.778932	0.607689	-1.92659	1.12682	0.670398	0.145644	3.08584	0.67 (0.15-3.090000e+00)	0.875319
finn-b-C3_GBM_EXALLC	finn-b-C3_GBM_EXALLC	family.Lachnospiraceae.id.1987	Simple mode	16	-1.37353	1.91299	0.483791	-5.12298	2.37593	0.253213	0.00595822	10.761	0.25 (0.01-1.076000e+01)
finn-b-C3_GBM_EXALLC	finn-b-C3_GBM_EXALLC	family.Lachnospiraceae.id.1987	Weighted mode	16	-1.24285	1.85989	0.514132	-4.88823	2.40253	0.28856	0.00753477	11.051	0.29 (0.01-1.105000e+01)
finn-b-C3_GBM_EXALLC	finn-b-C3_GBM_EXALLC	family.Lactobacillaceae.id.1836	MR Egger	8	2.70838	1.49683	0.120374	-0.225412	5.64218	15.005	0.798188	282.077	15.01 (0.80-2.820800e+02)
finn-b-C3_GBM_EXALLC	finn-b-C3_GBM_EXALLC	family.Lactobacillaceae.id.1836	Weighted median	8	0.723517	0.839953	0.38903	-0.92279	2.36982	2.06167	0.397409	10.6955	2.06 (0.40-1.070000e+01)
finn-b-C3_GBM_EXALLC	finn-b-C3_GBM_EXALLC	family.Lactobacillaceae.id.1836	Inverse variance weighted	8	0.994499	0.620862	0.109199	-0.22239	2.21139	2.70337	0.800603	9.12838	2.70 (0.80-9.130000e+00)	0.593091
finn-b-C3_GBM_EXALLC	finn-b-C3_GBM_EXALLC	family.Lactobacillaceae.id.1836	Simple mode	8	0.70738	1.36717	0.620818	-1.97228	3.38704	2.02867	0.13914	29.5782	2.03 (0.14-2.958000e+01)
finn-b-C3_GBM_EXALLC	finn-b-C3_GBM_EXALLC	family.Lactobacillaceae.id.1836	Weighted mode	8	0.419737	1.01849	0.692582	-1.57651	2.41598	1.52156	0.206696	11.2008	1.52 (0.21-1.120000e+01)
finn-b-C3_GBM_EXALLC	finn-b-C3_GBM_EXALLC	family.Methanobacteriaceae.id.121	MR Egger	10	-1.15275	2.16266	0.608502	-5.39155	3.08606	0.315768	0.00455491	21.8906	0.32 (0.00-2.189000e+01)
finn-b-C3_GBM_EXALLC	finn-b-C3_GBM_EXALLC	family.Methanobacteriaceae.id.121	Weighted median	10	-0.32886	0.617736	0.594475	-1.53962	0.881904	0.719744	0.214462	2.41549	0.72 (0.21-2.420000e+00)
finn-b-C3_GBM_EXALLC	finn-b-C3_GBM_EXALLC	family.Methanobacteriaceae.id.121	Inverse variance weighted	10	-0.223843	0.503284	0.656489	-1.21028	0.762593	0.799441	0.298114	2.14383	0.80 (0.30-2.140000e+00)	0.875319
finn-b-C3_GBM_EXALLC	finn-b-C3_GBM_EXALLC	family.Methanobacteriaceae.id.121	Simple mode	10	-0.209458	0.899373	0.821055	-1.97223	1.55331	0.811024	0.139146	4.72711	0.81 (0.14-4.730000e+00)
finn-b-C3_GBM_EXALLC	finn-b-C3_GBM_EXALLC	family.Methanobacteriaceae.id.121	Weighted mode	10	-0.231756	0.795755	0.777468	-1.79144	1.32792	0.793139	0.16672	3.7732	0.79 (0.17-3.770000e+00)
finn-b-C3_GBM_EXALLC	finn-b-C3_GBM_EXALLC	family.Oxalobacteraceae.id.2966	MR Egger	14	2.20003	1.60292	0.195012	-0.941694	5.34176	9.0253	0.389967	208.879	9.03 (0.39-2.088800e+02)
finn-b-C3_GBM_EXALLC	finn-b-C3_GBM_EXALLC	family.Oxalobacteraceae.id.2966	Weighted median	14	-0.407583	0.55863	0.465627	-1.5025	0.687332	0.665256	0.222573	1.9884	0.67 (0.22-1.990000e+00)
finn-b-C3_GBM_EXALLC	finn-b-C3_GBM_EXALLC	family.Oxalobacteraceae.id.2966	Inverse variance weighted	14	0.122873	0.414395	0.766839	-0.689341	0.935088	1.13074	0.501906	2.54744	1.13 (0.50-2.550000e+00)	0.925621
finn-b-C3_GBM_EXALLC	finn-b-C3_GBM_EXALLC	family.Oxalobacteraceae.id.2966	Simple mode	14	-0.699564	0.936301	0.468268	-2.53471	1.13559	0.496802	0.0792844	3.11299	0.50 (0.08-3.110000e+00)
finn-b-C3_GBM_EXALLC	finn-b-C3_GBM_EXALLC	family.Oxalobacteraceae.id.2966	Weighted mode	14	-0.716172	0.828238	0.402881	-2.33952	0.907175	0.488619	0.0963741	2.47731	0.49 (0.10-2.480000e+00)
finn-b-C3_GBM_EXALLC	finn-b-C3_GBM_EXALLC	family.Pasteurellaceae.id.3689	MR Egger	14	-0.383845	1.20186	0.754933	-2.73949	1.9718	0.681237	0.0646034	7.18358	0.68 (0.06-7.180000e+00)
finn-b-C3_GBM_EXALLC	finn-b-C3_GBM_EXALLC	family.Pasteurellaceae.id.3689	Weighted median	14	-0.793537	0.774275	0.305421	-2.31112	0.724041	0.452242	0.0991506	2.06275	0.45 (0.10-2.060000e+00)
finn-b-C3_GBM_EXALLC	finn-b-C3_GBM_EXALLC	family.Pasteurellaceae.id.3689	Inverse variance weighted	14	-0.457541	0.53123	0.38908	-1.49875	0.58367	0.632838	0.223409	1.7926	0.63 (0.22-1.790000e+00)	0.875319
finn-b-C3_GBM_EXALLC	finn-b-C3_GBM_EXALLC	family.Pasteurellaceae.id.3689	Simple mode	14	-0.249402	1.27875	0.84838	-2.75574	2.25694	0.779267	0.0635618	9.5538	0.78 (0.06-9.550000e+00)
finn-b-C3_GBM_EXALLC	finn-b-C3_GBM_EXALLC	family.Pasteurellaceae.id.3689	Weighted mode	14	-0.640733	1.09789	0.569474	-2.7926	1.51113	0.526906	0.0612618	4.53186	0.53 (0.06-4.530000e+00)
finn-b-C3_GBM_EXALLC	finn-b-C3_GBM_EXALLC	family.Peptococcaceae.id.2024	MR Egger	9	3.16117	1.95826	0.150502	-0.677018	6.99935	23.5981	0.50813	1095.92	23.60 (0.51-1.095920e+03)
finn-b-C3_GBM_EXALLC	finn-b-C3_GBM_EXALLC	family.Peptococcaceae.id.2024	Weighted median	9	1.58863	0.88466	0.0725336	-0.145302	3.32257	4.89704	0.864761	27.7314	4.90 (0.86-2.773000e+01)
finn-b-C3_GBM_EXALLC	finn-b-C3_GBM_EXALLC	family.Peptococcaceae.id.2024	Inverse variance weighted	9	1.22595	0.70945	0.083984	-0.164576	2.61647	3.40739	0.848253	13.6873	3.41 (0.85-1.369000e+01)	0.593091
finn-b-C3_GBM_EXALLC	finn-b-C3_GBM_EXALLC	family.Peptococcaceae.id.2024	Simple mode	9	2.11185	1.54415	0.208607	-0.914685	5.13838	8.26348	0.400643	170.439	8.26 (0.40-1.704400e+02)
finn-b-C3_GBM_EXALLC	finn-b-C3_GBM_EXALLC	family.Peptococcaceae.id.2024	Weighted mode	9	1.86964	1.28834	0.184779	-0.655505	4.39478	6.48596	0.51918	81.0272	6.49 (0.52-8.103000e+01)
finn-b-C3_GBM_EXALLC	finn-b-C3_GBM_EXALLC	family.Peptostreptococcaceae.id.2042	MR Egger	13	0.849288	1.58428	0.602581	-2.25591	3.95449	2.33798	0.104778	52.1688	2.34 (0.10-5.217000e+01)
finn-b-C3_GBM_EXALLC	finn-b-C3_GBM_EXALLC	family.Peptostreptococcaceae.id.2042	Weighted median	13	1.85879	0.904295	0.0398293	0.0863734	3.63121	6.41597	1.09021	37.7584	6.42 (1.09-3.776000e+01)
finn-b-C3_GBM_EXALLC	finn-b-C3_GBM_EXALLC	family.Peptostreptococcaceae.id.2042	Inverse variance weighted	13	1.34371	0.67357	0.0460532	0.0235109	2.66391	3.83323	1.02379	14.3522	3.83 (1.02-1.435000e+01)	0.56649
finn-b-C3_GBM_EXALLC	finn-b-C3_GBM_EXALLC	family.Peptostreptococcaceae.id.2042	Simple mode	13	2.11585	1.60441	0.211859	-1.02879	5.26048	8.29661	0.35744	192.574	8.30 (0.36-1.925700e+02)
finn-b-C3_GBM_EXALLC	finn-b-C3_GBM_EXALLC	family.Peptostreptococcaceae.id.2042	Weighted mode	13	1.87021	1.16241	0.133611	-0.408105	4.14853	6.48968	0.664909	63.3409	6.49 (0.66-6.334000e+01)
finn-b-C3_GBM_EXALLC	finn-b-C3_GBM_EXALLC	family.Porphyromonadaceae.id.943	MR Egger	9	0.607057	4.73261	0.901542	-8.66885	9.88296	1.83502	0.000171856	19593.7	1.84 (0.00-1.959371e+04)
finn-b-C3_GBM_EXALLC	finn-b-C3_GBM_EXALLC	family.Porphyromonadaceae.id.943	Weighted median	9	0.486175	1.35369	0.719485	-2.16706	3.13941	1.62608	0.114513	23.0903	1.63 (0.11-2.309000e+01)
finn-b-C3_GBM_EXALLC	finn-b-C3_GBM_EXALLC	family.Porphyromonadaceae.id.943	Inverse variance weighted	9	-0.206794	1.0629	0.845741	-2.29008	1.87649	0.813187	0.101258	6.53056	0.81 (0.10-6.530000e+00)	0.933231
finn-b-C3_GBM_EXALLC	finn-b-C3_GBM_EXALLC	family.Porphyromonadaceae.id.943	Simple mode	9	1.051	2.2663	0.655183	-3.39095	5.49296	2.86052	0.0336766	242.975	2.86 (0.03-2.429700e+02)
finn-b-C3_GBM_EXALLC	finn-b-C3_GBM_EXALLC	family.Porphyromonadaceae.id.943	Weighted mode	9	0.875747	2.1791	0.698291	-3.39529	5.14678	2.40067	0.0335309	171.877	2.40 (0.03-1.718800e+02)
finn-b-C3_GBM_EXALLC	finn-b-C3_GBM_EXALLC	family.Prevotellaceae.id.960	MR Egger	16	-1.88488	3.01585	0.542029	-7.79594	4.02617	0.151847	0.000411402	56.0461	0.15 (0.00-5.605000e+01)
finn-b-C3_GBM_EXALLC	finn-b-C3_GBM_EXALLC	family.Prevotellaceae.id.960	Weighted median	16	0.588277	0.978916	0.547875	-1.3304	2.50695	1.80088	0.264372	12.2675	1.80 (0.26-1.227000e+01)
finn-b-C3_GBM_EXALLC	finn-b-C3_GBM_EXALLC	family.Prevotellaceae.id.960	Inverse variance weighted	16	0.688336	0.829852	0.40684	-0.938175	2.31485	1.9904	0.391342	10.1234	1.99 (0.39-1.012000e+01)	0.875319
finn-b-C3_GBM_EXALLC	finn-b-C3_GBM_EXALLC	family.Prevotellaceae.id.960	Simple mode	16	2.58415	2.00498	0.216968	-1.34561	6.5139	13.252	0.260382	674.449	13.25 (0.26-6.744500e+02)
finn-b-C3_GBM_EXALLC	finn-b-C3_GBM_EXALLC	family.Prevotellaceae.id.960	Weighted mode	16	2.35653	1.83235	0.217916	-1.23487	5.94794	10.5543	0.290872	382.964	10.55 (0.29-3.829600e+02)
finn-b-C3_GBM_EXALLC	finn-b-C3_GBM_EXALLC	family.Rhodospirillaceae.id.2717	MR Egger	15	-2.67558	2.21057	0.24769	-7.00829	1.65714	0.0688671	0.00090435	5.2443	0.07 (0.00-5.240000e+00)
finn-b-C3_GBM_EXALLC	finn-b-C3_GBM_EXALLC	family.Rhodospirillaceae.id.2717	Weighted median	15	0.0270638	0.668048	0.967685	-1.28231	1.33644	1.02743	0.277396	3.80546	1.03 (0.28-3.810000e+00)
finn-b-C3_GBM_EXALLC	finn-b-C3_GBM_EXALLC	family.Rhodospirillaceae.id.2717	Inverse variance weighted	15	0.209059	0.51731	0.686119	-0.804869	1.22299	1.23252	0.447146	3.39732	1.23 (0.45-3.400000e+00)	0.878233
finn-b-C3_GBM_EXALLC	finn-b-C3_GBM_EXALLC	family.Rhodospirillaceae.id.2717	Simple mode	15	0.0949749	1.22729	0.939412	-2.31052	2.50047	1.09963	0.0992095	12.1882	1.10 (0.10-1.219000e+01)
finn-b-C3_GBM_EXALLC	finn-b-C3_GBM_EXALLC	family.Rhodospirillaceae.id.2717	Weighted mode	15	0.0291623	1.08098	0.978858	-2.08955	2.14788	1.02959	0.123742	8.56666	1.03 (0.12-8.570000e+00)
finn-b-C3_GBM_EXALLC	finn-b-C3_GBM_EXALLC	family.Rikenellaceae.id.967	MR Egger	17	-0.491211	2.52867	0.848581	-5.4474	4.46498	0.611885	0.00430747	86.9195	0.61 (0.00-8.692000e+01)
finn-b-C3_GBM_EXALLC	finn-b-C3_GBM_EXALLC	family.Rikenellaceae.id.967	Weighted median	17	0.264962	0.965624	0.783782	-1.62766	2.15759	1.30338	0.196388	8.65022	1.30 (0.20-8.650000e+00)
finn-b-C3_GBM_EXALLC	finn-b-C3_GBM_EXALLC	family.Rikenellaceae.id.967	Inverse variance weighted	17	-0.503011	0.788799	0.523674	-2.04906	1.04304	0.604707	0.128856	2.83782	0.60 (0.13-2.840000e+00)	0.875319
finn-b-C3_GBM_EXALLC	finn-b-C3_GBM_EXALLC	family.Rikenellaceae.id.967	Simple mode	17	-0.095393	1.76777	0.957633	-3.56022	3.36943	0.909016	0.0284327	29.062	0.91 (0.03-2.906000e+01)
finn-b-C3_GBM_EXALLC	finn-b-C3_GBM_EXALLC	family.Rikenellaceae.id.967	Weighted mode	17	0.458706	1.60737	0.779017	-2.69174	3.60915	1.58203	0.0677629	36.9347	1.58 (0.07-3.693000e+01)
finn-b-C3_GBM_EXALLC	finn-b-C3_GBM_EXALLC	family.Ruminococcaceae.id.2050	MR Egger	9	-4.09224	1.91764	0.0702545	-7.85082	-0.33366	0.0167018	0.000389432	0.716297	0.02 (0.00-7.200000e-01)
finn-b-C3_GBM_EXALLC	finn-b-C3_GBM_EXALLC	family.Ruminococcaceae.id.2050	Weighted median	9	-2.527	1.17103	0.0309328	-4.82222	-0.231788	0.0798981	0.00804891	0.793114	0.08 (0.01-7.900000e-01)
finn-b-C3_GBM_EXALLC	finn-b-C3_GBM_EXALLC	family.Ruminococcaceae.id.2050	Inverse variance weighted	9	-3.32786	0.852697	9.51061e-05	-4.99915	-1.65658	0.0358697	0.00674369	0.190791	0.04 (0.01-1.900000e-01)	0.0030434
finn-b-C3_GBM_EXALLC	finn-b-C3_GBM_EXALLC	family.Ruminococcaceae.id.2050	Simple mode	9	-1.59639	1.64688	0.360762	-4.82428	1.63149	0.202626	0.00803235	5.11148	0.20 (0.01-5.110000e+00)
finn-b-C3_GBM_EXALLC	finn-b-C3_GBM_EXALLC	family.Ruminococcaceae.id.2050	Weighted mode	9	-2.18901	1.47055	0.174925	-5.07128	0.693273	0.112028	0.00627436	2.00025	0.11 (0.01-2.000000e+00)
finn-b-C3_GBM_EXALLC	finn-b-C3_GBM_EXALLC	family.Streptococcaceae.id.1850	MR Egger	13	-5.46243	3.17108	0.112924	-11.6778	0.752888	0.00424321	8.48037e-06	2.12312	0.00 (0.00-2.120000e+00)
finn-b-C3_GBM_EXALLC	finn-b-C3_GBM_EXALLC	family.Streptococcaceae.id.1850	Weighted median	13	-1.00248	1.07903	0.352857	-3.11737	1.11241	0.366968	0.0442733	3.04168	0.37 (0.04-3.040000e+00)
finn-b-C3_GBM_EXALLC	finn-b-C3_GBM_EXALLC	family.Streptococcaceae.id.1850	Inverse variance weighted	13	-1.53484	0.793595	0.0531084	-3.09029	0.020603	0.215489	0.0454887	1.02082	0.22 (0.05-1.020000e+00)	0.56649
finn-b-C3_GBM_EXALLC	finn-b-C3_GBM_EXALLC	family.Streptococcaceae.id.1850	Simple mode	13	-0.61257	1.8397	0.7449	-4.21838	2.99324	0.541956	0.0147224	19.9503	0.54 (0.01-1.995000e+01)
finn-b-C3_GBM_EXALLC	finn-b-C3_GBM_EXALLC	family.Streptococcaceae.id.1850	Weighted mode	13	-1.17472	1.75201	0.515238	-4.60865	2.25922	0.308907	0.00996524	9.57561	0.31 (0.01-9.580000e+00)
finn-b-C3_GBM_EXALLC	finn-b-C3_GBM_EXALLC	family.Veillonellaceae.id.2172	MR Egger	19	-1.87859	1.249	0.150912	-4.32662	0.56944	0.152805	0.0132121	1.76728	0.15 (0.01-1.770000e+00)
finn-b-C3_GBM_EXALLC	finn-b-C3_GBM_EXALLC	family.Veillonellaceae.id.2172	Weighted median	19	-0.771816	0.847077	0.362215	-2.43209	0.888454	0.462173	0.0878533	2.43137	0.46 (0.09-2.430000e+00)
finn-b-C3_GBM_EXALLC	finn-b-C3_GBM_EXALLC	family.Veillonellaceae.id.2172	Inverse variance weighted	19	-0.0698534	0.645874	0.913874	-1.33577	1.19606	0.932531	0.262956	3.30706	0.93 (0.26-3.310000e+00)	0.974799
finn-b-C3_GBM_EXALLC	finn-b-C3_GBM_EXALLC	family.Veillonellaceae.id.2172	Simple mode	19	-0.485886	1.51272	0.751759	-3.45082	2.47905	0.615152	0.0317195	11.9299	0.62 (0.03-1.193000e+01)
finn-b-C3_GBM_EXALLC	finn-b-C3_GBM_EXALLC	family.Veillonellaceae.id.2172	Weighted mode	19	-0.883257	0.979034	0.37888	-2.80216	1.03565	0.413434	0.0606786	2.81694	0.41 (0.06-2.820000e+00)
finn-b-C3_GBM_EXALLC	finn-b-C3_GBM_EXALLC	family.Verrucomicrobiaceae.id.4036	MR Egger	11	0.125589	2.3969	0.959357	-4.57233	4.82351	1.13382	0.0103338	124.401	1.13 (0.01-1.244000e+02)
finn-b-C3_GBM_EXALLC	finn-b-C3_GBM_EXALLC	family.Verrucomicrobiaceae.id.4036	Weighted median	11	0.202444	0.926077	0.826959	-1.61267	2.01755	1.22439	0.199355	7.51991	1.22 (0.20-7.520000e+00)
finn-b-C3_GBM_EXALLC	finn-b-C3_GBM_EXALLC	family.Verrucomicrobiaceae.id.4036	Inverse variance weighted	11	0.0208327	0.714155	0.976728	-1.37891	1.42058	1.02105	0.251853	4.1395	1.02 (0.25-4.140000e+00)	0.976728
finn-b-C3_GBM_EXALLC	finn-b-C3_GBM_EXALLC	family.Verrucomicrobiaceae.id.4036	Simple mode	11	0.474039	1.42975	0.74707	-2.32827	3.27635	1.60647	0.097464	26.479	1.61 (0.10-2.648000e+01)
finn-b-C3_GBM_EXALLC	finn-b-C3_GBM_EXALLC	family.Verrucomicrobiaceae.id.4036	Weighted mode	11	0.369237	1.35008	0.79004	-2.27693	3.0154	1.44663	0.102599	20.3973	1.45 (0.10-2.040000e+01)
finn-b-C3_GBM_EXALLC	finn-b-C3_GBM_EXALLC	family.Victivallaceae.id.2255	MR Egger	12	-2.20695	1.92888	0.279205	-5.98757	1.57366	0.110035	0.00250976	4.82427	0.11 (0.00-4.820000e+00)
finn-b-C3_GBM_EXALLC	finn-b-C3_GBM_EXALLC	family.Victivallaceae.id.2255	Weighted median	12	0.241884	0.560099	0.665844	-0.855909	1.33968	1.27365	0.424897	3.81781	1.27 (0.42-3.820000e+00)
finn-b-C3_GBM_EXALLC	finn-b-C3_GBM_EXALLC	family.Victivallaceae.id.2255	Inverse variance weighted	12	0.685969	0.430668	0.111205	-0.15814	1.53008	1.9857	0.85373	4.61854	1.99 (0.85-4.620000e+00)	0.593091
finn-b-C3_GBM_EXALLC	finn-b-C3_GBM_EXALLC	family.Victivallaceae.id.2255	Simple mode	12	0.293195	0.982497	0.770946	-1.6325	2.21889	1.3407	0.195441	9.19711	1.34 (0.20-9.200000e+00)
finn-b-C3_GBM_EXALLC	finn-b-C3_GBM_EXALLC	family.Victivallaceae.id.2255	Weighted mode	12	0.111829	0.837507	0.896189	-1.52968	1.75334	1.11832	0.216604	5.77387	1.12 (0.22-5.770000e+00)
finn-b-C3_GBM_EXALLC	finn-b-C3_GBM_EXALLC	genus..Clostridiuminnocuumgroup.id.14397	MR Egger	9	0.745109	2.27153	0.752489	-3.70709	5.19731	2.10667	0.0245489	180.785	2.11 (0.02-1.807800e+02)
finn-b-C3_GBM_EXALLC	finn-b-C3_GBM_EXALLC	genus..Clostridiuminnocuumgroup.id.14397	Weighted median	9	0.336365	0.585479	0.565621	-0.811173	1.4839	1.39985	0.444337	4.41013	1.40 (0.44-4.410000e+00)
finn-b-C3_GBM_EXALLC	finn-b-C3_GBM_EXALLC	genus..Clostridiuminnocuumgroup.id.14397	Inverse variance weighted	9	0.356508	0.469358	0.447514	-0.563433	1.27645	1.42833	0.569252	3.58389	1.43 (0.57-3.580000e+00)	0.975009
finn-b-C3_GBM_EXALLC	finn-b-C3_GBM_EXALLC	genus..Clostridiuminnocuumgroup.id.14397	Simple mode	9	0.34635	0.887027	0.706387	-1.39222	2.08492	1.4139	0.248522	8.04397	1.41 (0.25-8.040000e+00)
finn-b-C3_GBM_EXALLC	finn-b-C3_GBM_EXALLC	genus..Clostridiuminnocuumgroup.id.14397	Weighted mode	9	0.361789	0.908699	0.700941	-1.41926	2.14284	1.4359	0.241893	8.5236	1.44 (0.24-8.520000e+00)
finn-b-C3_GBM_EXALLC	finn-b-C3_GBM_EXALLC	genus..Eubacteriumbrachygroup.id.11296	MR Egger	10	-0.0393392	1.85228	0.983576	-3.6698	3.59112	0.961425	0.0254816	36.2747	0.96 (0.03-3.627000e+01)
finn-b-C3_GBM_EXALLC	finn-b-C3_GBM_EXALLC	genus..Eubacteriumbrachygroup.id.11296	Weighted median	10	1.54775	0.603041	0.0102708	0.36579	2.72971	4.70088	1.44165	15.3285	4.70 (1.44-1.533000e+01)
finn-b-C3_GBM_EXALLC	finn-b-C3_GBM_EXALLC	genus..Eubacteriumbrachygroup.id.11296	Inverse variance weighted	10	1.04613	0.460013	0.0229575	0.144509	1.94776	2.84662	1.15547	7.01295	2.85 (1.16-7.010000e+00)	0.679939
finn-b-C3_GBM_EXALLC	finn-b-C3_GBM_EXALLC	genus..Eubacteriumbrachygroup.id.11296	Simple mode	10	1.75747	1.08097	0.138432	-0.361238	3.87617	5.79772	0.696813	48.2391	5.80 (0.70-4.824000e+01)
finn-b-C3_GBM_EXALLC	finn-b-C3_GBM_EXALLC	genus..Eubacteriumbrachygroup.id.11296	Weighted mode	10	1.75747	1.04422	0.126659	-0.289215	3.80415	5.79772	0.748851	44.8869	5.80 (0.75-4.489000e+01)
finn-b-C3_GBM_EXALLC	finn-b-C3_GBM_EXALLC	genus..Eubacteriumcoprostanoligenesgroup.id.11375	MR Egger	13	-1.79269	3.31455	0.599388	-8.28922	4.70383	0.166511	0.00025121	110.369	0.17 (0.00-1.103700e+02)
finn-b-C3_GBM_EXALLC	finn-b-C3_GBM_EXALLC	genus..Eubacteriumcoprostanoligenesgroup.id.11375	Weighted median	13	-0.814711	1.07729	0.449493	-2.92619	1.29677	0.442767	0.0536006	3.65747	0.44 (0.05-3.660000e+00)
finn-b-C3_GBM_EXALLC	finn-b-C3_GBM_EXALLC	genus..Eubacteriumcoprostanoligenesgroup.id.11375	Inverse variance weighted	13	-0.266308	0.846605	0.753096	-1.92565	1.39304	0.766203	0.145781	4.02706	0.77 (0.15-4.030000e+00)	0.975009
finn-b-C3_GBM_EXALLC	finn-b-C3_GBM_EXALLC	genus..Eubacteriumcoprostanoligenesgroup.id.11375	Simple mode	13	-1.22087	1.99211	0.551412	-5.12541	2.68366	0.294973	0.00594381	14.6386	0.29 (0.01-1.464000e+01)
finn-b-C3_GBM_EXALLC	finn-b-C3_GBM_EXALLC	genus..Eubacteriumcoprostanoligenesgroup.id.11375	Weighted mode	13	-1.27731	1.80562	0.492822	-4.81633	2.2617	0.278785	0.00809649	9.59938	0.28 (0.01-9.600000e+00)
finn-b-C3_GBM_EXALLC	finn-b-C3_GBM_EXALLC	genus..Eubacteriumeligensgroup.id.14372	MR Egger	6	1.75228	4.07763	0.68953	-6.23989	9.74444	5.76771	0.00195008	17059	5.77 (0.00-1.705905e+04)
finn-b-C3_GBM_EXALLC	finn-b-C3_GBM_EXALLC	genus..Eubacteriumeligensgroup.id.14372	Weighted median	6	0.305807	1.36254	0.822416	-2.36477	2.97638	1.35772	0.0939712	19.6167	1.36 (0.09-1.962000e+01)
finn-b-C3_GBM_EXALLC	finn-b-C3_GBM_EXALLC	genus..Eubacteriumeligensgroup.id.14372	Inverse variance weighted	6	0.418281	1.09063	0.701333	-1.71936	2.55592	1.51935	0.179181	12.8831	1.52 (0.18-1.288000e+01)	0.975009
finn-b-C3_GBM_EXALLC	finn-b-C3_GBM_EXALLC	genus..Eubacteriumeligensgroup.id.14372	Simple mode	6	0.401207	2.02142	0.850489	-3.56078	4.36319	1.49363	0.0284167	78.5072	1.49 (0.03-7.851000e+01)
finn-b-C3_GBM_EXALLC	finn-b-C3_GBM_EXALLC	genus..Eubacteriumeligensgroup.id.14372	Weighted mode	6	0.740123	1.87715	0.709629	-2.93909	4.41933	2.09619	0.0529141	83.0407	2.10 (0.05-8.304000e+01)
finn-b-C3_GBM_EXALLC	finn-b-C3_GBM_EXALLC	genus..Eubacteriumfissicatenagroup.id.14373	MR Egger	9	-0.631344	3.49692	0.861842	-7.48531	6.22262	0.531877	0.000561268	504.024	0.53 (0.00-5.040200e+02)
finn-b-C3_GBM_EXALLC	finn-b-C3_GBM_EXALLC	genus..Eubacteriumfissicatenagroup.id.14373	Weighted median	9	0.596761	0.6696	0.372811	-0.715655	1.90918	1.81623	0.488872	6.74753	1.82 (0.49-6.750000e+00)
finn-b-C3_GBM_EXALLC	finn-b-C3_GBM_EXALLC	genus..Eubacteriumfissicatenagroup.id.14373	Inverse variance weighted	9	0.452371	0.636538	0.477286	-0.795243	1.69998	1.57204	0.451472	5.47386	1.57 (0.45-5.470000e+00)	0.975009
finn-b-C3_GBM_EXALLC	finn-b-C3_GBM_EXALLC	genus..Eubacteriumfissicatenagroup.id.14373	Simple mode	9	0.459289	0.954837	0.643388	-1.41219	2.33077	1.58295	0.243609	10.2859	1.58 (0.24-1.029000e+01)
finn-b-C3_GBM_EXALLC	finn-b-C3_GBM_EXALLC	genus..Eubacteriumfissicatenagroup.id.14373	Weighted mode	9	0.64891	0.91859	0.499981	-1.15153	2.44935	1.91345	0.316154	11.5808	1.91 (0.32-1.158000e+01)
finn-b-C3_GBM_EXALLC	finn-b-C3_GBM_EXALLC	genus..Eubacteriumhalliigroup.id.11338	MR Egger	16	-1.28016	1.33809	0.354943	-3.90281	1.34249	0.277992	0.020185	3.82855	0.28 (0.02-3.830000e+00)
finn-b-C3_GBM_EXALLC	finn-b-C3_GBM_EXALLC	genus..Eubacteriumhalliigroup.id.11338	Weighted median	16	0.491208	0.909646	0.589198	-1.2917	2.27411	1.63429	0.274804	9.71929	1.63 (0.27-9.720000e+00)
finn-b-C3_GBM_EXALLC	finn-b-C3_GBM_EXALLC	genus..Eubacteriumhalliigroup.id.11338	Inverse variance weighted	16	0.190187	0.661106	0.773591	-1.10558	1.48595	1.20948	0.331019	4.41918	1.21 (0.33-4.420000e+00)	0.975009
finn-b-C3_GBM_EXALLC	finn-b-C3_GBM_EXALLC	genus..Eubacteriumhalliigroup.id.11338	Simple mode	16	1.65642	1.7917	0.369863	-1.85531	5.16815	5.24052	0.156404	175.59	5.24 (0.16-1.755900e+02)
finn-b-C3_GBM_EXALLC	finn-b-C3_GBM_EXALLC	genus..Eubacteriumhalliigroup.id.11338	Weighted mode	16	0.145161	1.49481	0.923925	-2.78466	3.07498	1.15623	0.06175	21.6495	1.16 (0.06-2.165000e+01)
finn-b-C3_GBM_EXALLC	finn-b-C3_GBM_EXALLC	genus..Eubacteriumnodatumgroup.id.11297	MR Egger	11	-0.716617	1.77352	0.695597	-4.19271	2.75947	0.488402	0.0151053	15.7915	0.49 (0.02-1.579000e+01)
finn-b-C3_GBM_EXALLC	finn-b-C3_GBM_EXALLC	genus..Eubacteriumnodatumgroup.id.11297	Weighted median	11	-0.686657	0.534264	0.198709	-1.73381	0.360501	0.503256	0.17661	1.43405	0.50 (0.18-1.430000e+00)
finn-b-C3_GBM_EXALLC	finn-b-C3_GBM_EXALLC	genus..Eubacteriumnodatumgroup.id.11297	Inverse variance weighted	11	-0.346711	0.397836	0.383485	-1.12647	0.433047	0.707009	0.324176	1.54195	0.71 (0.32-1.540000e+00)	0.975009
finn-b-C3_GBM_EXALLC	finn-b-C3_GBM_EXALLC	genus..Eubacteriumnodatumgroup.id.11297	Simple mode	11	-0.886485	0.821742	0.306016	-2.4971	0.724129	0.412102	0.0823236	2.06293	0.41 (0.08-2.060000e+00)
finn-b-C3_GBM_EXALLC	finn-b-C3_GBM_EXALLC	genus..Eubacteriumnodatumgroup.id.11297	Weighted mode	11	-0.854869	0.786826	0.302763	-2.39705	0.687311	0.425339	0.0909861	1.98836	0.43 (0.09-1.990000e+00)
finn-b-C3_GBM_EXALLC	finn-b-C3_GBM_EXALLC	genus..Eubacteriumoxidoreducensgroup.id.11339	MR Egger	5	-3.9867	2.71053	0.237706	-9.29935	1.32594	0.0185608	9.14834e-05	3.76574	0.02 (0.00-3.770000e+00)
finn-b-C3_GBM_EXALLC	finn-b-C3_GBM_EXALLC	genus..Eubacteriumoxidoreducensgroup.id.11339	Weighted median	5	-1.25539	0.927508	0.175892	-3.07331	0.562521	0.284963	0.0462678	1.75509	0.28 (0.05-1.760000e+00)
finn-b-C3_GBM_EXALLC	finn-b-C3_GBM_EXALLC	genus..Eubacteriumoxidoreducensgroup.id.11339	Inverse variance weighted	5	-1.22907	0.732932	0.0935584	-2.66562	0.207479	0.292565	0.0695565	1.23057	0.29 (0.07-1.230000e+00)	0.874802
finn-b-C3_GBM_EXALLC	finn-b-C3_GBM_EXALLC	genus..Eubacteriumoxidoreducensgroup.id.11339	Simple mode	5	-1.94267	1.17789	0.174436	-4.25133	0.365998	0.143321	0.0142452	1.44195	0.14 (0.01-1.440000e+00)
finn-b-C3_GBM_EXALLC	finn-b-C3_GBM_EXALLC	genus..Eubacteriumoxidoreducensgroup.id.11339	Weighted mode	5	-1.93005	1.24289	0.195411	-4.36611	0.506014	0.145141	0.0127005	1.65867	0.15 (0.01-1.660000e+00)
finn-b-C3_GBM_EXALLC	finn-b-C3_GBM_EXALLC	genus..Eubacteriumrectalegroup.id.14374	MR Egger	8	-1.95777	3.68539	0.614344	-9.18114	5.26559	0.141173	0.000102963	193.561	0.14 (0.00-1.935600e+02)
finn-b-C3_GBM_EXALLC	finn-b-C3_GBM_EXALLC	genus..Eubacteriumrectalegroup.id.14374	Weighted median	8	0.433321	1.32465	0.743576	-2.16299	3.02963	1.54237	0.114981	20.6895	1.54 (0.11-2.069000e+01)
finn-b-C3_GBM_EXALLC	finn-b-C3_GBM_EXALLC	genus..Eubacteriumrectalegroup.id.14374	Inverse variance weighted	8	0.713163	1.01017	0.480197	-1.26676	2.69309	2.04044	0.281742	14.7773	2.04 (0.28-1.478000e+01)	0.975009
finn-b-C3_GBM_EXALLC	finn-b-C3_GBM_EXALLC	genus..Eubacteriumrectalegroup.id.14374	Simple mode	8	-0.737676	1.81433	0.696458	-4.29377	2.81841	0.478224	0.0136534	16.7502	0.48 (0.01-1.675000e+01)
finn-b-C3_GBM_EXALLC	finn-b-C3_GBM_EXALLC	genus..Eubacteriumrectalegroup.id.14374	Weighted mode	8	-0.351302	2.0186	0.866766	-4.30776	3.60515	0.703771	0.0134637	36.7873	0.70 (0.01-3.679000e+01)
finn-b-C3_GBM_EXALLC	finn-b-C3_GBM_EXALLC	genus..Eubacteriumruminantiumgroup.id.11340	MR Egger	18	-1.23026	1.74099	0.489952	-4.64261	2.18209	0.292216	0.00963253	8.86478	0.29 (0.01-8.860000e+00)
finn-b-C3_GBM_EXALLC	finn-b-C3_GBM_EXALLC	genus..Eubacteriumruminantiumgroup.id.11340	Weighted median	18	1.56572	0.614577	0.0108455	0.361149	2.77029	4.78612	1.43498	15.9633	4.79 (1.43-1.596000e+01)
finn-b-C3_GBM_EXALLC	finn-b-C3_GBM_EXALLC	genus..Eubacteriumruminantiumgroup.id.11340	Inverse variance weighted	18	0.983152	0.532809	0.0650049	-0.0611537	2.02746	2.67287	0.940679	7.59476	2.67 (0.94-7.590000e+00)	0.781513
finn-b-C3_GBM_EXALLC	finn-b-C3_GBM_EXALLC	genus..Eubacteriumruminantiumgroup.id.11340	Simple mode	18	1.57322	1.03126	0.145515	-0.448049	3.59449	4.82215	0.638874	36.3971	4.82 (0.64-3.640000e+01)
finn-b-C3_GBM_EXALLC	finn-b-C3_GBM_EXALLC	genus..Eubacteriumruminantiumgroup.id.11340	Weighted mode	18	1.60038	0.927597	0.102604	-0.217706	3.41847	4.95494	0.804362	30.5228	4.95 (0.80-3.052000e+01)
finn-b-C3_GBM_EXALLC	finn-b-C3_GBM_EXALLC	genus..Eubacteriumventriosumgroup.id.11341	MR Egger	15	-1.98528	3.16922	0.54188	-8.19695	4.22639	0.137342	0.000275492	68.4696	0.14 (0.00-6.847000e+01)
finn-b-C3_GBM_EXALLC	finn-b-C3_GBM_EXALLC	genus..Eubacteriumventriosumgroup.id.11341	Weighted median	15	-0.259258	0.93818	0.782286	-2.09809	1.57958	0.771624	0.12269	4.85289	0.77 (0.12-4.850000e+00)
finn-b-C3_GBM_EXALLC	finn-b-C3_GBM_EXALLC	genus..Eubacteriumventriosumgroup.id.11341	Inverse variance weighted	15	-0.0314823	0.709847	0.964625	-1.42278	1.35982	0.969008	0.241043	3.89548	0.97 (0.24-3.900000e+00)	0.981114
finn-b-C3_GBM_EXALLC	finn-b-C3_GBM_EXALLC	genus..Eubacteriumventriosumgroup.id.11341	Simple mode	15	-0.0780823	1.61992	0.962237	-3.25313	3.09697	0.924888	0.0386529	22.1308	0.92 (0.04-2.213000e+01)
finn-b-C3_GBM_EXALLC	finn-b-C3_GBM_EXALLC	genus..Eubacteriumventriosumgroup.id.11341	Weighted mode	15	-0.316933	1.63274	0.848878	-3.51711	2.88324	0.72838	0.0296851	17.8722	0.73 (0.03-1.787000e+01)
finn-b-C3_GBM_EXALLC	finn-b-C3_GBM_EXALLC	genus..Eubacteriumxylanophilumgroup.id.14375	MR Egger	9	2.03766	2.35985	0.416482	-2.58766	6.66297	7.67261	0.0751962	782.872	7.67 (0.08-7.828700e+02)
finn-b-C3_GBM_EXALLC	finn-b-C3_GBM_EXALLC	genus..Eubacteriumxylanophilumgroup.id.14375	Weighted median	9	-0.154762	0.962642	0.872276	-2.04154	1.73202	0.856619	0.129829	5.65203	0.86 (0.13-5.650000e+00)
finn-b-C3_GBM_EXALLC	finn-b-C3_GBM_EXALLC	genus..Eubacteriumxylanophilumgroup.id.14375	Inverse variance weighted	9	0.110614	0.786019	0.888086	-1.42998	1.65121	1.11696	0.239313	5.21328	1.12 (0.24-5.210000e+00)	0.975009
finn-b-C3_GBM_EXALLC	finn-b-C3_GBM_EXALLC	genus..Eubacteriumxylanophilumgroup.id.14375	Simple mode	9	-0.24402	1.58205	0.881238	-3.34483	2.85679	0.783472	0.0352662	17.4055	0.78 (0.04-1.741000e+01)
finn-b-C3_GBM_EXALLC	finn-b-C3_GBM_EXALLC	genus..Eubacteriumxylanophilumgroup.id.14375	Weighted mode	9	-0.24402	1.51676	0.876175	-3.21687	2.72883	0.783472	0.0400802	15.315	0.78 (0.04-1.531000e+01)
finn-b-C3_GBM_EXALLC	finn-b-C3_GBM_EXALLC	genus..Ruminococcusgauvreauiigroup.id.11342	MR Egger	12	0.966891	3.03698	0.756752	-4.98559	6.91937	2.62976	0.00683577	1011.68	2.63 (0.01-1.011680e+03)
finn-b-C3_GBM_EXALLC	finn-b-C3_GBM_EXALLC	genus..Ruminococcusgauvreauiigroup.id.11342	Weighted median	12	1.18281	0.992289	0.233261	-0.762078	3.12769	3.26353	0.466696	22.8213	3.26 (0.47-2.282000e+01)
finn-b-C3_GBM_EXALLC	finn-b-C3_GBM_EXALLC	genus..Ruminococcusgauvreauiigroup.id.11342	Inverse variance weighted	12	0.300391	0.730369	0.680862	-1.13113	1.73191	1.35039	0.322668	5.65146	1.35 (0.32-5.650000e+00)	0.975009
finn-b-C3_GBM_EXALLC	finn-b-C3_GBM_EXALLC	genus..Ruminococcusgauvreauiigroup.id.11342	Simple mode	12	1.26868	1.56559	0.43492	-1.79988	4.33723	3.55614	0.165319	76.4952	3.56 (0.17-7.650000e+01)
finn-b-C3_GBM_EXALLC	finn-b-C3_GBM_EXALLC	genus..Ruminococcusgauvreauiigroup.id.11342	Weighted mode	12	1.36291	1.53315	0.39305	-1.64206	4.36788	3.90754	0.19358	78.8761	3.91 (0.19-7.888000e+01)
finn-b-C3_GBM_EXALLC	finn-b-C3_GBM_EXALLC	genus..Ruminococcusgnavusgroup.id.14376	MR Egger	12	-1.31251	2.59624	0.624134	-6.40115	3.77613	0.269143	0.00165965	43.6466	0.27 (0.00-4.365000e+01)
finn-b-C3_GBM_EXALLC	finn-b-C3_GBM_EXALLC	genus..Ruminococcusgnavusgroup.id.14376	Weighted median	12	0.334245	0.694604	0.630372	-1.02718	1.69567	1.39689	0.358016	5.45029	1.40 (0.36-5.450000e+00)
finn-b-C3_GBM_EXALLC	finn-b-C3_GBM_EXALLC	genus..Ruminococcusgnavusgroup.id.14376	Inverse variance weighted	12	0.740995	0.543224	0.172546	-0.323725	1.80571	2.09802	0.723449	6.08431	2.10 (0.72-6.080000e+00)	0.874802
finn-b-C3_GBM_EXALLC	finn-b-C3_GBM_EXALLC	genus..Ruminococcusgnavusgroup.id.14376	Simple mode	12	0.184144	1.06363	0.865696	-1.90058	2.26887	1.20219	0.149482	9.66843	1.20 (0.15-9.670000e+00)
finn-b-C3_GBM_EXALLC	finn-b-C3_GBM_EXALLC	genus..Ruminococcusgnavusgroup.id.14376	Weighted mode	12	0.274307	1.02975	0.794871	-1.744	2.29261	1.31562	0.174821	9.90074	1.32 (0.17-9.900000e+00)
finn-b-C3_GBM_EXALLC	finn-b-C3_GBM_EXALLC	genus..Ruminococcustorquesgroup.id.14377	MR Egger	9	-1.19095	3.55633	0.747525	-8.16135	5.77945	0.303933	0.000285476	323.583	0.30 (0.00-3.235800e+02)
finn-b-C3_GBM_EXALLC	finn-b-C3_GBM_EXALLC	genus..Ruminococcustorquesgroup.id.14377	Weighted median	9	-1.15472	1.38891	0.405755	-3.877	1.56755	0.315144	0.020713	4.79487	0.32 (0.02-4.790000e+00)
finn-b-C3_GBM_EXALLC	finn-b-C3_GBM_EXALLC	genus..Ruminococcustorquesgroup.id.14377	Inverse variance weighted	9	-1.1553	1.04154	0.267334	-3.19672	0.886117	0.314963	0.0408962	2.42569	0.31 (0.04-2.430000e+00)	0.975009
finn-b-C3_GBM_EXALLC	finn-b-C3_GBM_EXALLC	genus..Ruminococcustorquesgroup.id.14377	Simple mode	9	-3.26867	2.75231	0.269049	-8.66319	2.12586	0.0380571	0.000172832	8.38006	0.04 (0.00-8.380000e+00)
finn-b-C3_GBM_EXALLC	finn-b-C3_GBM_EXALLC	genus..Ruminococcustorquesgroup.id.14377	Weighted mode	9	1.54164	2.63932	0.575245	-3.63143	6.71471	4.67225	0.0264784	824.443	4.67 (0.03-8.244400e+02)
finn-b-C3_GBM_EXALLC	finn-b-C3_GBM_EXALLC	genus.Actinomyces.id.423	MR Egger	7	-0.868416	1.71234	0.633619	-4.22461	2.48777	0.419616	0.0146311	12.0345	0.42 (0.01-1.203000e+01)
finn-b-C3_GBM_EXALLC	finn-b-C3_GBM_EXALLC	genus.Actinomyces.id.423	Weighted median	7	-0.41991	0.932027	0.652326	-2.24668	1.40686	0.657106	0.10575	4.08313	0.66 (0.11-4.080000e+00)
finn-b-C3_GBM_EXALLC	finn-b-C3_GBM_EXALLC	genus.Actinomyces.id.423	Inverse variance weighted	7	-0.511608	0.697188	0.463061	-1.8781	0.854881	0.599531	0.152881	2.35109	0.60 (0.15-2.350000e+00)	0.975009
finn-b-C3_GBM_EXALLC	finn-b-C3_GBM_EXALLC	genus.Actinomyces.id.423	Simple mode	7	-0.152396	1.30599	0.910914	-2.71214	2.40735	0.858648	0.0663945	11.1045	0.86 (0.07-1.110000e+01)
finn-b-C3_GBM_EXALLC	finn-b-C3_GBM_EXALLC	genus.Actinomyces.id.423	Weighted mode	7	-0.284538	1.19429	0.819616	-2.62534	2.05627	0.752362	0.0724148	7.81675	0.75 (0.07-7.820000e+00)
finn-b-C3_GBM_EXALLC	finn-b-C3_GBM_EXALLC	genus.Adlercreutzia.id.812	MR Egger	8	-7.51526	3.32119	0.0642984	-14.0248	-1.00573	0.000544707	8.11163e-07	0.365778	0.00 (0.00-3.700000e-01)
finn-b-C3_GBM_EXALLC	finn-b-C3_GBM_EXALLC	genus.Adlercreutzia.id.812	Weighted median	8	-0.609032	1.01411	0.548134	-2.59669	1.37862	0.543877	0.0745202	3.96943	0.54 (0.07-3.970000e+00)
finn-b-C3_GBM_EXALLC	finn-b-C3_GBM_EXALLC	genus.Adlercreutzia.id.812	Inverse variance weighted	8	-0.422502	0.752438	0.574449	-1.89728	1.05228	0.655405	0.149976	2.86416	0.66 (0.15-2.860000e+00)	0.975009
finn-b-C3_GBM_EXALLC	finn-b-C3_GBM_EXALLC	genus.Adlercreutzia.id.812	Simple mode	8	-0.734788	1.6483	0.669215	-3.96546	2.49589	0.479607	0.0189592	12.1325	0.48 (0.02-1.213000e+01)
finn-b-C3_GBM_EXALLC	finn-b-C3_GBM_EXALLC	genus.Adlercreutzia.id.812	Weighted mode	8	-0.781091	1.64256	0.648889	-4.00052	2.43833	0.457906	0.0183062	11.4539	0.46 (0.02-1.145000e+01)
finn-b-C3_GBM_EXALLC	finn-b-C3_GBM_EXALLC	genus.Akkermansia.id.4037	MR Egger	11	0.124583	2.39554	0.95966	-4.57067	4.81984	1.13268	0.010351	123.945	1.13 (0.01-1.239500e+02)
finn-b-C3_GBM_EXALLC	finn-b-C3_GBM_EXALLC	genus.Akkermansia.id.4037	Weighted median	11	0.202067	0.907224	0.823745	-1.57609	1.98023	1.22393	0.206782	7.24438	1.22 (0.21-7.240000e+00)
finn-b-C3_GBM_EXALLC	finn-b-C3_GBM_EXALLC	genus.Akkermansia.id.4037	Inverse variance weighted	11	0.0207445	0.713904	0.976818	-1.37851	1.42	1.02096	0.251955	4.1371	1.02 (0.25-4.140000e+00)	0.985097
finn-b-C3_GBM_EXALLC	finn-b-C3_GBM_EXALLC	genus.Akkermansia.id.4037	Simple mode	11	0.488312	1.43026	0.739857	-2.315	3.29162	1.62956	0.0987666	26.8864	1.63 (0.10-2.689000e+01)
finn-b-C3_GBM_EXALLC	finn-b-C3_GBM_EXALLC	genus.Akkermansia.id.4037	Weighted mode	11	0.383437	1.26245	0.767564	-2.09097	2.85785	1.46732	0.123567	17.424	1.47 (0.12-1.742000e+01)
finn-b-C3_GBM_EXALLC	finn-b-C3_GBM_EXALLC	genus.Alistipes.id.968	MR Egger	13	-2.9772	4.4958	0.521463	-11.789	5.83456	0.050935	7.58776e-06	341.916	0.05 (0.00-3.419200e+02)
finn-b-C3_GBM_EXALLC	finn-b-C3_GBM_EXALLC	genus.Alistipes.id.968	Weighted median	13	-0.260142	1.2596	0.836379	-2.72896	2.20868	0.770942	0.0652873	9.10365	0.77 (0.07-9.100000e+00)
finn-b-C3_GBM_EXALLC	finn-b-C3_GBM_EXALLC	genus.Alistipes.id.968	Inverse variance weighted	13	-0.105139	0.910308	0.90805	-1.88934	1.67906	0.9002	0.151171	5.36054	0.90 (0.15-5.360000e+00)	0.975009
finn-b-C3_GBM_EXALLC	finn-b-C3_GBM_EXALLC	genus.Alistipes.id.968	Simple mode	13	-0.322689	2.10612	0.880775	-4.45068	3.80531	0.724199	0.0116706	44.939	0.72 (0.01-4.494000e+01)
finn-b-C3_GBM_EXALLC	finn-b-C3_GBM_EXALLC	genus.Alistipes.id.968	Weighted mode	13	-0.480752	2.06963	0.820228	-4.53723	3.57573	0.618318	0.010703	35.7207	0.62 (0.01-3.572000e+01)
finn-b-C3_GBM_EXALLC	finn-b-C3_GBM_EXALLC	genus.Allisonella.id.2174	MR Egger	8	-5.34722	2.95448	0.120296	-11.138	0.443552	0.00476135	1.45488e-05	1.55823	0.00 (0.00-1.560000e+00)
finn-b-C3_GBM_EXALLC	finn-b-C3_GBM_EXALLC	genus.Allisonella.id.2174	Weighted median	8	-0.448181	0.574856	0.435602	-1.5749	0.678536	0.638789	0.207029	1.97099	0.64 (0.21-1.970000e+00)
finn-b-C3_GBM_EXALLC	finn-b-C3_GBM_EXALLC	genus.Allisonella.id.2174	Inverse variance weighted	8	-0.577098	0.436118	0.185748	-1.43189	0.277693	0.561525	0.238857	1.32008	0.56 (0.24-1.320000e+00)	0.881351
finn-b-C3_GBM_EXALLC	finn-b-C3_GBM_EXALLC	genus.Allisonella.id.2174	Simple mode	8	-0.143972	1.00912	0.89057	-2.12184	1.8339	0.865912	0.119811	6.25823	0.87 (0.12-6.260000e+00)
finn-b-C3_GBM_EXALLC	finn-b-C3_GBM_EXALLC	genus.Allisonella.id.2174	Weighted mode	8	-0.0499309	0.978428	0.960726	-1.96765	1.86779	0.951295	0.139785	6.47396	0.95 (0.14-6.470000e+00)
finn-b-C3_GBM_EXALLC	finn-b-C3_GBM_EXALLC	genus.Alloprevotella.id.961	MR Egger	6	-3.6659	6.38274	0.596488	-16.1761	8.84427	0.025581	9.43666e-08	6934.54	0.03 (0.00-6.934540e+03)
finn-b-C3_GBM_EXALLC	finn-b-C3_GBM_EXALLC	genus.Alloprevotella.id.961	Weighted median	6	-0.385639	0.679467	0.570333	-1.71739	0.946116	0.680016	0.179534	2.57569	0.68 (0.18-2.580000e+00)
finn-b-C3_GBM_EXALLC	finn-b-C3_GBM_EXALLC	genus.Alloprevotella.id.961	Inverse variance weighted	6	-0.16649	0.635499	0.793335	-1.41207	1.07909	0.846631	0.243639	2.942	0.85 (0.24-2.940000e+00)	0.975009
finn-b-C3_GBM_EXALLC	finn-b-C3_GBM_EXALLC	genus.Alloprevotella.id.961	Simple mode	6	-0.750627	1.15168	0.543318	-3.00792	1.50666	0.47207	0.0493945	4.51164	0.47 (0.05-4.510000e+00)
finn-b-C3_GBM_EXALLC	finn-b-C3_GBM_EXALLC	genus.Alloprevotella.id.961	Weighted mode	6	-0.629819	1.13211	0.601967	-2.84875	1.58911	0.532688	0.0579168	4.89938	0.53 (0.06-4.900000e+00)
finn-b-C3_GBM_EXALLC	finn-b-C3_GBM_EXALLC	genus.Anaerofilum.id.2053	MR Egger	11	-2.38387	2.66757	0.394777	-7.61231	2.84456	0.0921926	0.000494331	17.1939	0.09 (0.00-1.719000e+01)
finn-b-C3_GBM_EXALLC	finn-b-C3_GBM_EXALLC	genus.Anaerofilum.id.2053	Weighted median	11	-0.0590265	0.668123	0.929601	-1.36855	1.25049	0.942682	0.254476	3.49207	0.94 (0.25-3.490000e+00)
finn-b-C3_GBM_EXALLC	finn-b-C3_GBM_EXALLC	genus.Anaerofilum.id.2053	Inverse variance weighted	11	-0.0844869	0.492384	0.863762	-1.04956	0.880586	0.918984	0.350092	2.41231	0.92 (0.35-2.410000e+00)	0.975009
finn-b-C3_GBM_EXALLC	finn-b-C3_GBM_EXALLC	genus.Anaerofilum.id.2053	Simple mode	11	-0.0791945	1.0148	0.939336	-2.06819	1.9098	0.92386	0.126414	6.75177	0.92 (0.13-6.750000e+00)
finn-b-C3_GBM_EXALLC	finn-b-C3_GBM_EXALLC	genus.Anaerofilum.id.2053	Weighted mode	11	-0.0433611	1.03122	0.967288	-2.06455	1.97782	0.957566	0.126876	7.227	0.96 (0.13-7.230000e+00)
finn-b-C3_GBM_EXALLC	finn-b-C3_GBM_EXALLC	genus.Anaerostipes.id.1991	MR Egger	13	1.07724	3.00398	0.726679	-4.81056	6.96503	2.93655	0.0081433	1058.95	2.94 (0.01-1.058950e+03)
finn-b-C3_GBM_EXALLC	finn-b-C3_GBM_EXALLC	genus.Anaerostipes.id.1991	Weighted median	13	-1.08691	1.10164	0.323828	-3.24613	1.07232	0.337258	0.0389246	2.92214	0.34 (0.04-2.920000e+00)
finn-b-C3_GBM_EXALLC	finn-b-C3_GBM_EXALLC	genus.Anaerostipes.id.1991	Inverse variance weighted	13	-1.81352	0.828324	0.0285688	-3.43704	-0.190005	0.163079	0.0321599	0.826955	0.16 (0.03-8.300000e-01)	0.679939
finn-b-C3_GBM_EXALLC	finn-b-C3_GBM_EXALLC	genus.Anaerostipes.id.1991	Simple mode	13	-1.14254	1.7243	0.520102	-4.52216	2.23708	0.319007	0.0108655	9.36592	0.32 (0.01-9.370000e+00)
finn-b-C3_GBM_EXALLC	finn-b-C3_GBM_EXALLC	genus.Anaerostipes.id.1991	Weighted mode	13	-1.07475	1.65448	0.52819	-4.31753	2.16803	0.341383	0.0133328	8.74104	0.34 (0.01-8.740000e+00)
finn-b-C3_GBM_EXALLC	finn-b-C3_GBM_EXALLC	genus.Anaerotruncus.id.2054	MR Egger	13	-4.32191	2.6864	0.135957	-9.58726	0.943436	0.0132745	6.85969e-05	2.56879	0.01 (0.00-2.570000e+00)
finn-b-C3_GBM_EXALLC	finn-b-C3_GBM_EXALLC	genus.Anaerotruncus.id.2054	Weighted median	13	0.426889	1.19773	0.721529	-1.92065	2.77443	1.53248	0.146511	16.0295	1.53 (0.15-1.603000e+01)
finn-b-C3_GBM_EXALLC	finn-b-C3_GBM_EXALLC	genus.Anaerotruncus.id.2054	Inverse variance weighted	13	-0.575491	0.951198	0.545168	-2.43984	1.28886	0.562429	0.0871749	3.62864	0.56 (0.09-3.630000e+00)	0.975009
finn-b-C3_GBM_EXALLC	finn-b-C3_GBM_EXALLC	genus.Anaerotruncus.id.2054	Simple mode	13	0.66964	1.96827	0.739574	-3.18816	4.52744	1.95353	0.0412475	92.5218	1.95 (0.04-9.252000e+01)
finn-b-C3_GBM_EXALLC	finn-b-C3_GBM_EXALLC	genus.Anaerotruncus.id.2054	Weighted mode	13	0.626193	1.81849	0.736544	-2.93805	4.19043	1.87048	0.0529691	66.0514	1.87 (0.05-6.605000e+01)
finn-b-C3_GBM_EXALLC	finn-b-C3_GBM_EXALLC	genus.Bacteroides.id.918	MR Egger	9	5.68808	5.91933	0.368595	-5.91381	17.29	295.327	0.00270187	3.22805e+07	295.33 (0.00-3.228054e+07)
finn-b-C3_GBM_EXALLC	finn-b-C3_GBM_EXALLC	genus.Bacteroides.id.918	Weighted median	9	2.97256	1.32661	0.025044	0.37241	5.57272	19.5419	1.45123	263.148	19.54 (1.45-2.631500e+02)
finn-b-C3_GBM_EXALLC	finn-b-C3_GBM_EXALLC	genus.Bacteroides.id.918	Inverse variance weighted	9	1.61664	1.10522	0.143539	-0.549584	3.78287	5.03615	0.57719	43.9419	5.04 (0.58-4.394000e+01)	0.874802
finn-b-C3_GBM_EXALLC	finn-b-C3_GBM_EXALLC	genus.Bacteroides.id.918	Simple mode	9	3.54827	1.98684	0.111941	-0.345947	7.44248	34.753	0.70755	1706.98	34.75 (0.71-1.706980e+03)
finn-b-C3_GBM_EXALLC	finn-b-C3_GBM_EXALLC	genus.Bacteroides.id.918	Weighted mode	9	3.6104	1.96453	0.103395	-0.240081	7.46088	36.9809	0.786564	1738.68	36.98 (0.79-1.738680e+03)
finn-b-C3_GBM_EXALLC	finn-b-C3_GBM_EXALLC	genus.Barnesiella.id.944	MR Egger	13	0.104726	3.26773	0.975008	-6.30003	6.50948	1.11041	0.00183625	671.48	1.11 (0.00-6.714800e+02)
finn-b-C3_GBM_EXALLC	finn-b-C3_GBM_EXALLC	genus.Barnesiella.id.944	Weighted median	13	1.3006	0.993274	0.190395	-0.646213	3.24742	3.67152	0.524027	25.7239	3.67 (0.52-2.572000e+01)
finn-b-C3_GBM_EXALLC	finn-b-C3_GBM_EXALLC	genus.Barnesiella.id.944	Inverse variance weighted	13	1.04988	0.776641	0.176431	-0.472332	2.5721	2.85732	0.623547	13.0933	2.86 (0.62-1.309000e+01)	0.874802
finn-b-C3_GBM_EXALLC	finn-b-C3_GBM_EXALLC	genus.Barnesiella.id.944	Simple mode	13	0.0693978	1.82072	0.970222	-3.49922	3.63802	1.07186	0.030221	38.0163	1.07 (0.03-3.802000e+01)
finn-b-C3_GBM_EXALLC	finn-b-C3_GBM_EXALLC	genus.Barnesiella.id.944	Weighted mode	13	1.09055	1.47278	0.473253	-1.79609	3.97719	2.97591	0.165946	53.367	2.98 (0.17-5.337000e+01)
finn-b-C3_GBM_EXALLC	finn-b-C3_GBM_EXALLC	genus.Bifidobacterium.id.436	MR Egger	13	-1.65006	1.62294	0.331133	-4.83103	1.53091	0.192038	0.00797828	4.62238	0.19 (0.01-4.620000e+00)
finn-b-C3_GBM_EXALLC	finn-b-C3_GBM_EXALLC	genus.Bifidobacterium.id.436	Weighted median	13	-0.87622	0.859382	0.307922	-2.56061	0.808169	0.416354	0.0772577	2.2438	0.42 (0.08-2.240000e+00)
finn-b-C3_GBM_EXALLC	finn-b-C3_GBM_EXALLC	genus.Bifidobacterium.id.436	Inverse variance weighted	13	-0.890365	0.636326	0.161745	-2.13757	0.356835	0.410506	0.117942	1.4288	0.41 (0.12-1.430000e+00)	0.874802
finn-b-C3_GBM_EXALLC	finn-b-C3_GBM_EXALLC	genus.Bifidobacterium.id.436	Simple mode	13	-0.673107	1.27307	0.606635	-3.16832	1.82211	0.510121	0.0420743	6.18486	0.51 (0.04-6.180000e+00)
finn-b-C3_GBM_EXALLC	finn-b-C3_GBM_EXALLC	genus.Bifidobacterium.id.436	Weighted mode	13	-0.82735	0.995438	0.422124	-2.77841	1.12371	0.437206	0.0621374	3.07624	0.44 (0.06-3.080000e+00)
finn-b-C3_GBM_EXALLC	finn-b-C3_GBM_EXALLC	genus.Bilophila.id.3170	MR Egger	13	1.45157	3.62359	0.696393	-5.65066	8.5538	4.26981	0.0035152	5186.41	4.27 (0.00-5.186410e+03)
finn-b-C3_GBM_EXALLC	finn-b-C3_GBM_EXALLC	genus.Bilophila.id.3170	Weighted median	13	1.14382	1.03579	0.269465	-0.886331	3.17397	3.13874	0.412165	23.9022	3.14 (0.41-2.390000e+01)
finn-b-C3_GBM_EXALLC	finn-b-C3_GBM_EXALLC	genus.Bilophila.id.3170	Inverse variance weighted	13	-0.000132587	0.739639	0.999857	-1.44982	1.44956	0.999867	0.234611	4.26124	1.00 (0.23-4.260000e+00)	0.999857
finn-b-C3_GBM_EXALLC	finn-b-C3_GBM_EXALLC	genus.Bilophila.id.3170	Simple mode	13	1.53477	1.66631	0.375168	-1.73121	4.80074	4.64024	0.17707	121.601	4.64 (0.18-1.216000e+02)
finn-b-C3_GBM_EXALLC	finn-b-C3_GBM_EXALLC	genus.Bilophila.id.3170	Weighted mode	13	1.5099	1.52095	0.340438	-1.47117	4.49096	4.52626	0.229656	89.2074	4.53 (0.23-8.921000e+01)
finn-b-C3_GBM_EXALLC	finn-b-C3_GBM_EXALLC	genus.Blautia.id.1992	MR Egger	13	2.34977	2.17457	0.303009	-1.91237	6.61192	10.4832	0.147729	743.913	10.48 (0.15-7.439100e+02)
finn-b-C3_GBM_EXALLC	finn-b-C3_GBM_EXALLC	genus.Blautia.id.1992	Weighted median	13	-0.543245	1.14796	0.636051	-2.79324	1.70675	0.58086	0.0612225	5.51102	0.58 (0.06-5.510000e+00)
finn-b-C3_GBM_EXALLC	finn-b-C3_GBM_EXALLC	genus.Blautia.id.1992	Inverse variance weighted	13	-0.552198	0.83715	0.5095	-2.19301	1.08862	0.575683	0.11158	2.97016	0.58 (0.11-2.970000e+00)	0.975009
finn-b-C3_GBM_EXALLC	finn-b-C3_GBM_EXALLC	genus.Blautia.id.1992	Simple mode	13	-0.720329	1.92951	0.71542	-4.50216	3.0615	0.486592	0.011085	21.3597	0.49 (0.01-2.136000e+01)
finn-b-C3_GBM_EXALLC	finn-b-C3_GBM_EXALLC	genus.Blautia.id.1992	Weighted mode	13	-0.47522	1.88355	0.805078	-4.16697	3.21653	0.621748	0.0154991	24.9415	0.62 (0.02-2.494000e+01)
finn-b-C3_GBM_EXALLC	finn-b-C3_GBM_EXALLC	genus.Butyricicoccus.id.2055	MR Egger	8	0.750528	1.76706	0.68584	-2.7129	4.21396	2.11812	0.0663438	67.6238	2.12 (0.07-6.762000e+01)
finn-b-C3_GBM_EXALLC	finn-b-C3_GBM_EXALLC	genus.Butyricicoccus.id.2055	Weighted median	8	0.343236	1.12358	0.759996	-1.85897	2.54544	1.4095	0.155833	12.7489	1.41 (0.16-1.275000e+01)
finn-b-C3_GBM_EXALLC	finn-b-C3_GBM_EXALLC	genus.Butyricicoccus.id.2055	Inverse variance weighted	8	0.244596	0.90378	0.78667	-1.52681	2.01601	1.27711	0.217227	7.50827	1.28 (0.22-7.510000e+00)	0.975009
finn-b-C3_GBM_EXALLC	finn-b-C3_GBM_EXALLC	genus.Butyricicoccus.id.2055	Simple mode	8	0.411091	1.60082	0.804717	-2.72651	3.5487	1.50846	0.065447	34.768	1.51 (0.07-3.477000e+01)
finn-b-C3_GBM_EXALLC	finn-b-C3_GBM_EXALLC	genus.Butyricicoccus.id.2055	Weighted mode	8	0.587665	1.38857	0.684837	-2.13394	3.30927	1.79978	0.11837	27.3651	1.80 (0.12-2.737000e+01)
finn-b-C3_GBM_EXALLC	finn-b-C3_GBM_EXALLC	genus.Butyricimonas.id.945	MR Egger	13	-1.69921	2.45087	0.502491	-6.50292	3.10449	0.182827	0.00149906	22.2977	0.18 (0.00-2.230000e+01)
finn-b-C3_GBM_EXALLC	finn-b-C3_GBM_EXALLC	genus.Butyricimonas.id.945	Weighted median	13	-0.704184	0.9482	0.457692	-2.56266	1.15429	0.494512	0.0770997	3.17176	0.49 (0.08-3.170000e+00)
finn-b-C3_GBM_EXALLC	finn-b-C3_GBM_EXALLC	genus.Butyricimonas.id.945	Inverse variance weighted	13	-0.261424	0.683344	0.702042	-1.60078	1.07793	0.769955	0.20174	2.93859	0.77 (0.20-2.940000e+00)	0.975009
finn-b-C3_GBM_EXALLC	finn-b-C3_GBM_EXALLC	genus.Butyricimonas.id.945	Simple mode	13	-1.3211	1.66968	0.444169	-4.59366	1.95147	0.266843	0.0101158	7.03903	0.27 (0.01-7.040000e+00)
finn-b-C3_GBM_EXALLC	finn-b-C3_GBM_EXALLC	genus.Butyricimonas.id.945	Weighted mode	13	-1.48008	1.46423	0.33205	-4.34997	1.38982	0.22762	0.0129072	4.01411	0.23 (0.01-4.010000e+00)
finn-b-C3_GBM_EXALLC	finn-b-C3_GBM_EXALLC	genus.Butyrivibrio.id.1993	MR Egger	15	-1.68153	1.44194	0.2645	-4.50773	1.14468	0.186089	0.0110234	3.14142	0.19 (0.01-3.140000e+00)
finn-b-C3_GBM_EXALLC	finn-b-C3_GBM_EXALLC	genus.Butyrivibrio.id.1993	Weighted median	15	0.212173	0.461078	0.645396	-0.691539	1.11589	1.23636	0.500805	3.05227	1.24 (0.50-3.050000e+00)
finn-b-C3_GBM_EXALLC	finn-b-C3_GBM_EXALLC	genus.Butyrivibrio.id.1993	Inverse variance weighted	15	-0.0343647	0.333712	0.917981	-0.688439	0.61971	0.966219	0.502359	1.85839	0.97 (0.50-1.860000e+00)	0.975009
finn-b-C3_GBM_EXALLC	finn-b-C3_GBM_EXALLC	genus.Butyrivibrio.id.1993	Simple mode	15	0.725539	0.832082	0.39794	-0.905341	2.35642	2.06584	0.404404	10.5531	2.07 (0.40-1.055000e+01)
finn-b-C3_GBM_EXALLC	finn-b-C3_GBM_EXALLC	genus.Butyrivibrio.id.1993	Weighted mode	15	0.725539	0.821056	0.391799	-0.883732	2.33481	2.06584	0.413238	10.3275	2.07 (0.41-1.033000e+01)
finn-b-C3_GBM_EXALLC	finn-b-C3_GBM_EXALLC	genus.CandidatusSoleaferrea.id.11350	MR Egger	10	0.164849	5.96259	0.978621	-11.5218	11.8515	1.17922	9.91147e-06	140297	1.18 (0.00-1.402968e+05)
finn-b-C3_GBM_EXALLC	finn-b-C3_GBM_EXALLC	genus.CandidatusSoleaferrea.id.11350	Weighted median	10	0.0544799	0.670664	0.935257	-1.26002	1.36898	1.05599	0.283648	3.93134	1.06 (0.28-3.930000e+00)
finn-b-C3_GBM_EXALLC	finn-b-C3_GBM_EXALLC	genus.CandidatusSoleaferrea.id.11350	Inverse variance weighted	10	0.0323373	0.557952	0.953783	-1.06125	1.12592	1.03287	0.346023	3.08306	1.03 (0.35-3.080000e+00)	0.97845
finn-b-C3_GBM_EXALLC	finn-b-C3_GBM_EXALLC	genus.CandidatusSoleaferrea.id.11350	Simple mode	10	0.0792626	1.05936	0.941994	-1.99709	2.15561	1.08249	0.13573	8.63319	1.08 (0.14-8.630000e+00)
finn-b-C3_GBM_EXALLC	finn-b-C3_GBM_EXALLC	genus.CandidatusSoleaferrea.id.11350	Weighted mode	10	0.0688875	1.01871	0.947565	-1.92779	2.06556	1.07132	0.145469	7.88974	1.07 (0.15-7.890000e+00)
finn-b-C3_GBM_EXALLC	finn-b-C3_GBM_EXALLC	genus.Catenibacterium.id.2153	MR Egger	4	-4.603	8.2406	0.632643	-20.7546	11.5486	0.0100217	9.69179e-10	103628	0.01 (0.00-1.036279e+05)
finn-b-C3_GBM_EXALLC	finn-b-C3_GBM_EXALLC	genus.Catenibacterium.id.2153	Weighted median	4	-0.625284	0.764192	0.413227	-2.1231	0.872533	0.53511	0.11966	2.39296	0.54 (0.12-2.390000e+00)
finn-b-C3_GBM_EXALLC	finn-b-C3_GBM_EXALLC	genus.Catenibacterium.id.2153	Inverse variance weighted	4	-0.464173	0.65837	0.48079	-1.75458	0.826233	0.628655	0.17298	2.2847	0.63 (0.17-2.280000e+00)	0.975009
finn-b-C3_GBM_EXALLC	finn-b-C3_GBM_EXALLC	genus.Catenibacterium.id.2153	Simple mode	4	-0.661408	0.9918	0.552557	-2.60534	1.28252	0.516124	0.0738783	3.60572	0.52 (0.07-3.610000e+00)
finn-b-C3_GBM_EXALLC	finn-b-C3_GBM_EXALLC	genus.Catenibacterium.id.2153	Weighted mode	4	-0.661408	1.05198	0.57414	-2.72328	1.40047	0.516124	0.0656588	4.0571	0.52 (0.07-4.060000e+00)
finn-b-C3_GBM_EXALLC	finn-b-C3_GBM_EXALLC	genus.ChristensenellaceaeR.7group.id.11283	MR Egger	9	-1.05359	3.17881	0.750013	-7.28405	5.17688	0.348685	0.000686401	177.129	0.35 (0.00-1.771300e+02)
finn-b-C3_GBM_EXALLC	finn-b-C3_GBM_EXALLC	genus.ChristensenellaceaeR.7group.id.11283	Weighted median	9	-1.26587	1.27991	0.322651	-3.7745	1.24276	0.281995	0.0229487	3.46518	0.28 (0.02-3.470000e+00)
finn-b-C3_GBM_EXALLC	finn-b-C3_GBM_EXALLC	genus.ChristensenellaceaeR.7group.id.11283	Inverse variance weighted	9	-1.37244	0.975443	0.159429	-3.28431	0.539425	0.253487	0.0374664	1.71502	0.25 (0.04-1.720000e+00)	0.874802
finn-b-C3_GBM_EXALLC	finn-b-C3_GBM_EXALLC	genus.ChristensenellaceaeR.7group.id.11283	Simple mode	9	-1.11881	2.03659	0.597758	-5.11052	2.8729	0.326669	0.00603297	17.6883	0.33 (0.01-1.769000e+01)
finn-b-C3_GBM_EXALLC	finn-b-C3_GBM_EXALLC	genus.ChristensenellaceaeR.7group.id.11283	Weighted mode	9	-1.16645	2.00308	0.576385	-5.09249	2.75959	0.31147	0.00614269	15.7934	0.31 (0.01-1.579000e+01)
finn-b-C3_GBM_EXALLC	finn-b-C3_GBM_EXALLC	genus.Clostridiumsensustricto1.id.1873	MR Egger	7	3.84278	2.17569	0.137613	-0.421562	8.10713	46.6551	0.656021	3318.03	46.66 (0.66-3.318030e+03)
finn-b-C3_GBM_EXALLC	finn-b-C3_GBM_EXALLC	genus.Clostridiumsensustricto1.id.1873	Weighted median	7	0.784529	1.11501	0.481678	-1.40089	2.96995	2.19137	0.246377	19.491	2.19 (0.25-1.949000e+01)
finn-b-C3_GBM_EXALLC	finn-b-C3_GBM_EXALLC	genus.Clostridiumsensustricto1.id.1873	Inverse variance weighted	7	-0.121145	0.853458	0.887122	-1.79392	1.55163	0.885905	0.166306	4.71917	0.89 (0.17-4.720000e+00)	0.975009
finn-b-C3_GBM_EXALLC	finn-b-C3_GBM_EXALLC	genus.Clostridiumsensustricto1.id.1873	Simple mode	7	0.631187	1.54844	0.697692	-2.40375	3.66613	1.87984	0.090378	39.1002	1.88 (0.09-3.910000e+01)
finn-b-C3_GBM_EXALLC	finn-b-C3_GBM_EXALLC	genus.Clostridiumsensustricto1.id.1873	Weighted mode	7	0.688357	1.38977	0.638	-2.03558	3.4123	1.99044	0.130604	30.3348	1.99 (0.13-3.033000e+01)
finn-b-C3_GBM_EXALLC	finn-b-C3_GBM_EXALLC	genus.Collinsella.id.815	MR Egger	9	2.09308	4.0357	0.619998	-5.81689	10.0031	8.10985	0.00297685	22093.7	8.11 (0.00-2.209375e+04)
finn-b-C3_GBM_EXALLC	finn-b-C3_GBM_EXALLC	genus.Collinsella.id.815	Weighted median	9	-0.61673	1.3534	0.648614	-3.2694	2.03594	0.539706	0.0380293	7.65944	0.54 (0.04-7.660000e+00)
finn-b-C3_GBM_EXALLC	finn-b-C3_GBM_EXALLC	genus.Collinsella.id.815	Inverse variance weighted	9	-0.466201	1.04187	0.654538	-2.50826	1.57586	0.627381	0.0814098	4.83488	0.63 (0.08-4.830000e+00)	0.975009
finn-b-C3_GBM_EXALLC	finn-b-C3_GBM_EXALLC	genus.Collinsella.id.815	Simple mode	9	-2.6825	2.3745	0.291329	-7.33651	1.97151	0.0683919	0.000651317	7.18152	0.07 (0.00-7.180000e+00)
finn-b-C3_GBM_EXALLC	finn-b-C3_GBM_EXALLC	genus.Collinsella.id.815	Weighted mode	9	-2.11032	2.20792	0.367161	-6.43784	2.2172	0.121199	0.00159986	9.18155	0.12 (0.00-9.180000e+00)
finn-b-C3_GBM_EXALLC	finn-b-C3_GBM_EXALLC	genus.Coprobacter.id.949	MR Egger	10	0.458295	3.0146	0.882931	-5.45032	6.36691	1.58137	0.00429494	582.254	1.58 (0.00-5.822500e+02)
finn-b-C3_GBM_EXALLC	finn-b-C3_GBM_EXALLC	genus.Coprobacter.id.949	Weighted median	10	-0.0646286	0.877893	0.941314	-1.7853	1.65604	0.937416	0.167747	5.23853	0.94 (0.17-5.240000e+00)
finn-b-C3_GBM_EXALLC	finn-b-C3_GBM_EXALLC	genus.Coprobacter.id.949	Inverse variance weighted	10	-0.77583	0.769121	0.313108	-2.28331	0.731648	0.460322	0.101946	2.0785	0.46 (0.10-2.080000e+00)	0.975009
finn-b-C3_GBM_EXALLC	finn-b-C3_GBM_EXALLC	genus.Coprobacter.id.949	Simple mode	10	0.222105	1.34371	0.872367	-2.41156	2.85577	1.2487	0.089675	17.3879	1.25 (0.09-1.739000e+01)
finn-b-C3_GBM_EXALLC	finn-b-C3_GBM_EXALLC	genus.Coprobacter.id.949	Weighted mode	10	0.278378	1.24416	0.82795	-2.16017	2.71693	1.32098	0.115305	15.1338	1.32 (0.12-1.513000e+01)
finn-b-C3_GBM_EXALLC	finn-b-C3_GBM_EXALLC	genus.Coprococcus1.id.11301	MR Egger	12	-1.63639	1.91912	0.413796	-5.39786	2.12509	0.194682	0.00452625	8.37365	0.19 (0.00-8.370000e+00)
finn-b-C3_GBM_EXALLC	finn-b-C3_GBM_EXALLC	genus.Coprococcus1.id.11301	Weighted median	12	-1.3869	1.04383	0.183959	-3.43281	0.659008	0.249848	0.032296	1.93287	0.25 (0.03-1.930000e+00)
finn-b-C3_GBM_EXALLC	finn-b-C3_GBM_EXALLC	genus.Coprococcus1.id.11301	Inverse variance weighted	12	-0.294775	0.763376	0.699389	-1.79099	1.20144	0.744699	0.166795	3.32491	0.74 (0.17-3.320000e+00)	0.975009
finn-b-C3_GBM_EXALLC	finn-b-C3_GBM_EXALLC	genus.Coprococcus1.id.11301	Simple mode	12	-2.11812	1.82565	0.270528	-5.69639	1.46015	0.120257	0.00335805	4.3066	0.12 (0.00-4.310000e+00)
finn-b-C3_GBM_EXALLC	finn-b-C3_GBM_EXALLC	genus.Coprococcus1.id.11301	Weighted mode	12	-1.60957	1.61543	0.340481	-4.77581	1.55666	0.199973	0.00843125	4.74298	0.20 (0.01-4.740000e+00)
finn-b-C3_GBM_EXALLC	finn-b-C3_GBM_EXALLC	genus.Coprococcus2.id.11302	MR Egger	8	-8.36421	6.87654	0.269531	-21.8422	5.11382	0.000233062	3.26617e-10	166.305	0.00 (0.00-1.663000e+02)
finn-b-C3_GBM_EXALLC	finn-b-C3_GBM_EXALLC	genus.Coprococcus2.id.11302	Weighted median	8	1.35911	1.15408	0.238933	-0.902885	3.62111	3.89273	0.405398	37.3789	3.89 (0.41-3.738000e+01)
finn-b-C3_GBM_EXALLC	finn-b-C3_GBM_EXALLC	genus.Coprococcus2.id.11302	Inverse variance weighted	8	1.37407	0.86906	0.113854	-0.329283	3.07743	3.95142	0.71944	21.7026	3.95 (0.72-2.170000e+01)	0.874802
finn-b-C3_GBM_EXALLC	finn-b-C3_GBM_EXALLC	genus.Coprococcus2.id.11302	Simple mode	8	1.34218	1.65337	0.443638	-1.89842	4.58279	3.8274	0.149806	97.7864	3.83 (0.15-9.779000e+01)
finn-b-C3_GBM_EXALLC	finn-b-C3_GBM_EXALLC	genus.Coprococcus2.id.11302	Weighted mode	8	1.31878	1.53954	0.420018	-1.69872	4.33628	3.73885	0.182917	76.4225	3.74 (0.18-7.642000e+01)
finn-b-C3_GBM_EXALLC	finn-b-C3_GBM_EXALLC	genus.Coprococcus3.id.11303	MR Egger	9	5.94468	7.30836	0.442768	-8.37971	20.2691	381.716	0.000229475	6.34958e+08	381.72 (0.00-6.349583e+08)
finn-b-C3_GBM_EXALLC	finn-b-C3_GBM_EXALLC	genus.Coprococcus3.id.11303	Weighted median	9	-0.684361	1.47279	0.642167	-3.57103	2.2023	0.504412	0.0281269	9.04584	0.50 (0.03-9.050000e+00)
finn-b-C3_GBM_EXALLC	finn-b-C3_GBM_EXALLC	genus.Coprococcus3.id.11303	Inverse variance weighted	9	-0.468288	1.32466	0.723701	-3.06462	2.12804	0.626073	0.0466716	8.3984	0.63 (0.05-8.400000e+00)	0.975009
finn-b-C3_GBM_EXALLC	finn-b-C3_GBM_EXALLC	genus.Coprococcus3.id.11303	Simple mode	9	-0.412332	2.4237	0.869136	-5.16278	4.33812	0.662105	0.00572574	76.5636	0.66 (0.01-7.656000e+01)
finn-b-C3_GBM_EXALLC	finn-b-C3_GBM_EXALLC	genus.Coprococcus3.id.11303	Weighted mode	9	-0.502572	2.19233	0.824434	-4.79954	3.7944	0.604973	0.00823354	44.4513	0.60 (0.01-4.445000e+01)
finn-b-C3_GBM_EXALLC	finn-b-C3_GBM_EXALLC	genus.DefluviitaleaceaeUCG011.id.11287	MR Egger	9	1.93153	2.54417	0.472518	-3.05503	6.9181	6.90009	0.0471212	1010.4	6.90 (0.05-1.010400e+03)
finn-b-C3_GBM_EXALLC	finn-b-C3_GBM_EXALLC	genus.DefluviitaleaceaeUCG011.id.11287	Weighted median	9	-0.459599	0.96534	0.634003	-2.35167	1.43247	0.631537	0.0952104	4.18902	0.63 (0.10-4.190000e+00)
finn-b-C3_GBM_EXALLC	finn-b-C3_GBM_EXALLC	genus.DefluviitaleaceaeUCG011.id.11287	Inverse variance weighted	9	-0.380282	0.706231	0.590254	-1.76449	1.00393	0.683668	0.171273	2.72899	0.68 (0.17-2.730000e+00)	0.975009
finn-b-C3_GBM_EXALLC	finn-b-C3_GBM_EXALLC	genus.DefluviitaleaceaeUCG011.id.11287	Simple mode	9	0.153725	1.48285	0.919984	-2.75266	3.06011	1.16617	0.063758	21.3299	1.17 (0.06-2.133000e+01)
finn-b-C3_GBM_EXALLC	finn-b-C3_GBM_EXALLC	genus.DefluviitaleaceaeUCG011.id.11287	Weighted mode	9	-0.463472	1.40805	0.750487	-3.22325	2.2963	0.629095	0.0398255	9.93737	0.63 (0.04-9.940000e+00)
finn-b-C3_GBM_EXALLC	finn-b-C3_GBM_EXALLC	genus.Desulfovibrio.id.3173	MR Egger	10	-0.507108	2.04847	0.810714	-4.52212	3.5079	0.602234	0.010866	33.3781	0.60 (0.01-3.338000e+01)
finn-b-C3_GBM_EXALLC	finn-b-C3_GBM_EXALLC	genus.Desulfovibrio.id.3173	Weighted median	10	-0.859598	0.880944	0.329179	-2.58625	0.867053	0.423332	0.075302	2.37989	0.42 (0.08-2.380000e+00)
finn-b-C3_GBM_EXALLC	finn-b-C3_GBM_EXALLC	genus.Desulfovibrio.id.3173	Inverse variance weighted	10	-0.789834	0.692046	0.253744	-2.14624	0.566577	0.45392	0.116922	1.76222	0.45 (0.12-1.760000e+00)	0.975009
finn-b-C3_GBM_EXALLC	finn-b-C3_GBM_EXALLC	genus.Desulfovibrio.id.3173	Simple mode	10	-0.688343	1.3925	0.632921	-3.41765	2.04097	0.502408	0.0327893	7.69805	0.50 (0.03-7.700000e+00)
finn-b-C3_GBM_EXALLC	finn-b-C3_GBM_EXALLC	genus.Desulfovibrio.id.3173	Weighted mode	10	-0.965778	1.44257	0.519991	-3.79322	1.86167	0.380687	0.0225229	6.43446	0.38 (0.02-6.430000e+00)
finn-b-C3_GBM_EXALLC	finn-b-C3_GBM_EXALLC	genus.Dialister.id.2183	MR Egger	11	1.97783	3.05239	0.533189	-4.00485	7.96052	7.22706	0.018227	2865.56	7.23 (0.02-2.865560e+03)
finn-b-C3_GBM_EXALLC	finn-b-C3_GBM_EXALLC	genus.Dialister.id.2183	Weighted median	11	0.540877	1.03232	0.600319	-1.48248	2.56423	1.71751	0.227075	12.9906	1.72 (0.23-1.299000e+01)
finn-b-C3_GBM_EXALLC	finn-b-C3_GBM_EXALLC	genus.Dialister.id.2183	Inverse variance weighted	11	0.511385	0.743463	0.491553	-0.945803	1.96857	1.6676	0.388368	7.16045	1.67 (0.39-7.160000e+00)	0.975009
finn-b-C3_GBM_EXALLC	finn-b-C3_GBM_EXALLC	genus.Dialister.id.2183	Simple mode	11	0.825735	1.5884	0.614478	-2.28752	3.93899	2.28356	0.101517	51.3669	2.28 (0.10-5.137000e+01)
finn-b-C3_GBM_EXALLC	finn-b-C3_GBM_EXALLC	genus.Dialister.id.2183	Weighted mode	11	0.800642	1.68069	0.644043	-2.49351	4.09479	2.22697	0.0826196	60.0268	2.23 (0.08-6.003000e+01)
finn-b-C3_GBM_EXALLC	finn-b-C3_GBM_EXALLC	genus.Dorea.id.1997	MR Egger	10	-0.351867	2.65125	0.897694	-5.54832	4.84459	0.703374	0.00389399	127.051	0.70 (0.00-1.270500e+02)
finn-b-C3_GBM_EXALLC	finn-b-C3_GBM_EXALLC	genus.Dorea.id.1997	Weighted median	10	0.912851	1.24014	0.461677	-1.51782	3.34352	2.49142	0.219189	28.3187	2.49 (0.22-2.832000e+01)
finn-b-C3_GBM_EXALLC	finn-b-C3_GBM_EXALLC	genus.Dorea.id.1997	Inverse variance weighted	10	1.00618	0.951612	0.290357	-0.858984	2.87134	2.73512	0.423592	17.6606	2.74 (0.42-1.766000e+01)	0.975009
finn-b-C3_GBM_EXALLC	finn-b-C3_GBM_EXALLC	genus.Dorea.id.1997	Simple mode	10	1.21484	1.93779	0.546283	-2.58323	5.01291	3.36976	0.0755297	150.342	3.37 (0.08-1.503400e+02)
finn-b-C3_GBM_EXALLC	finn-b-C3_GBM_EXALLC	genus.Dorea.id.1997	Weighted mode	10	-0.189384	1.80628	0.918796	-3.72969	3.35092	0.827469	0.0240002	28.5291	0.83 (0.02-2.853000e+01)
finn-b-C3_GBM_EXALLC	finn-b-C3_GBM_EXALLC	genus.Eggerthella.id.819	MR Egger	10	2.26723	2.44858	0.381563	-2.53198	7.06644	9.6526	0.0795011	1171.97	9.65 (0.08-1.171970e+03)
finn-b-C3_GBM_EXALLC	finn-b-C3_GBM_EXALLC	genus.Eggerthella.id.819	Weighted median	10	-0.553906	0.713267	0.437409	-1.95191	0.844097	0.574701	0.142003	2.32588	0.57 (0.14-2.330000e+00)
finn-b-C3_GBM_EXALLC	finn-b-C3_GBM_EXALLC	genus.Eggerthella.id.819	Inverse variance weighted	10	-0.563606	0.527334	0.285167	-1.59718	0.469969	0.569153	0.202466	1.59994	0.57 (0.20-1.600000e+00)	0.975009
finn-b-C3_GBM_EXALLC	finn-b-C3_GBM_EXALLC	genus.Eggerthella.id.819	Simple mode	10	-0.60974	1.09743	0.592022	-2.76071	1.54123	0.543492	0.0632467	4.67034	0.54 (0.06-4.670000e+00)
finn-b-C3_GBM_EXALLC	finn-b-C3_GBM_EXALLC	genus.Eggerthella.id.819	Weighted mode	10	-0.512652	1.04921	0.636804	-2.5691	1.5438	0.598905	0.0766045	4.68233	0.60 (0.08-4.680000e+00)
finn-b-C3_GBM_EXALLC	finn-b-C3_GBM_EXALLC	genus.Eisenbergiella.id.11304	MR Egger	11	4.19036	4.21973	0.346637	-4.08031	12.461	66.0467	0.0169023	258082	66.05 (0.02-2.580815e+05)
finn-b-C3_GBM_EXALLC	finn-b-C3_GBM_EXALLC	genus.Eisenbergiella.id.11304	Weighted median	11	0.429002	0.74323	0.563795	-1.02773	1.88573	1.53572	0.357819	6.59119	1.54 (0.36-6.590000e+00)
finn-b-C3_GBM_EXALLC	finn-b-C3_GBM_EXALLC	genus.Eisenbergiella.id.11304	Inverse variance weighted	11	0.259909	0.566901	0.646613	-0.851218	1.37104	1.29681	0.426895	3.93943	1.30 (0.43-3.940000e+00)	0.975009
finn-b-C3_GBM_EXALLC	finn-b-C3_GBM_EXALLC	genus.Eisenbergiella.id.11304	Simple mode	11	1.62062	1.34846	0.257117	-1.02236	4.26359	5.05621	0.359746	71.0648	5.06 (0.36-7.106000e+01)
finn-b-C3_GBM_EXALLC	finn-b-C3_GBM_EXALLC	genus.Eisenbergiella.id.11304	Weighted mode	11	1.4387	1.36077	0.31526	-1.22841	4.10581	4.21523	0.292759	60.6921	4.22 (0.29-6.069000e+01)
finn-b-C3_GBM_EXALLC	finn-b-C3_GBM_EXALLC	genus.Enterorhabdus.id.820	MR Egger	6	-1.34981	2.76335	0.650787	-6.76597	4.06635	0.25929	0.00115233	58.3434	0.26 (0.00-5.834000e+01)
finn-b-C3_GBM_EXALLC	finn-b-C3_GBM_EXALLC	genus.Enterorhabdus.id.820	Weighted median	6	-0.874622	1.10888	0.430261	-3.04802	1.29878	0.41702	0.0474528	3.66481	0.42 (0.05-3.660000e+00)
finn-b-C3_GBM_EXALLC	finn-b-C3_GBM_EXALLC	genus.Enterorhabdus.id.820	Inverse variance weighted	6	-1.45873	0.937201	0.119594	-3.29565	0.37818	0.232531	0.0370441	1.45963	0.23 (0.04-1.460000e+00)	0.874802
finn-b-C3_GBM_EXALLC	finn-b-C3_GBM_EXALLC	genus.Enterorhabdus.id.820	Simple mode	6	-0.967445	1.71358	0.596749	-4.32606	2.39117	0.380053	0.0132195	10.9263	0.38 (0.01-1.093000e+01)
finn-b-C3_GBM_EXALLC	finn-b-C3_GBM_EXALLC	genus.Enterorhabdus.id.820	Weighted mode	6	-0.849396	1.32578	0.549937	-3.44792	1.74913	0.427673	0.0318117	5.74959	0.43 (0.03-5.750000e+00)
finn-b-C3_GBM_EXALLC	finn-b-C3_GBM_EXALLC	genus.Erysipelatoclostridium.id.11381	MR Egger	15	1.16634	2.73432	0.676682	-4.19293	6.52562	3.21023	0.0151019	682.401	3.21 (0.02-6.824000e+02)
finn-b-C3_GBM_EXALLC	finn-b-C3_GBM_EXALLC	genus.Erysipelatoclostridium.id.11381	Weighted median	15	-0.830543	0.854383	0.331002	-2.50513	0.844048	0.435813	0.0816647	2.32576	0.44 (0.08-2.330000e+00)
finn-b-C3_GBM_EXALLC	finn-b-C3_GBM_EXALLC	genus.Erysipelatoclostridium.id.11381	Inverse variance weighted	15	-0.814785	0.684151	0.233676	-2.15572	0.526152	0.442735	0.11582	1.69241	0.44 (0.12-1.690000e+00)	0.975009
finn-b-C3_GBM_EXALLC	finn-b-C3_GBM_EXALLC	genus.Erysipelatoclostridium.id.11381	Simple mode	15	-2.87917	1.7272	0.117728	-6.26449	0.506137	0.0561811	0.00190269	1.65887	0.06 (0.00-1.660000e+00)
finn-b-C3_GBM_EXALLC	finn-b-C3_GBM_EXALLC	genus.Erysipelatoclostridium.id.11381	Weighted mode	15	-1.33894	1.54245	0.399997	-4.36214	1.68426	0.262123	0.012751	5.38847	0.26 (0.01-5.390000e+00)
finn-b-C3_GBM_EXALLC	finn-b-C3_GBM_EXALLC	genus.ErysipelotrichaceaeUCG003.id.11384	MR Egger	16	1.92616	2.04942	0.363225	-2.0907	5.94302	6.86312	0.123601	381.084	6.86 (0.12-3.810800e+02)
finn-b-C3_GBM_EXALLC	finn-b-C3_GBM_EXALLC	genus.ErysipelotrichaceaeUCG003.id.11384	Weighted median	16	-0.379277	0.960336	0.692886	-2.26154	1.50298	0.684356	0.10419	4.49507	0.68 (0.10-4.500000e+00)
finn-b-C3_GBM_EXALLC	finn-b-C3_GBM_EXALLC	genus.ErysipelotrichaceaeUCG003.id.11384	Inverse variance weighted	16	-0.0898284	0.753731	0.905134	-1.56714	1.38749	0.914088	0.208641	4.00477	0.91 (0.21-4.000000e+00)	0.975009
finn-b-C3_GBM_EXALLC	finn-b-C3_GBM_EXALLC	genus.ErysipelotrichaceaeUCG003.id.11384	Simple mode	16	-0.219212	1.71225	0.899829	-3.57523	3.1368	0.803151	0.0280091	23.0301	0.80 (0.03-2.303000e+01)
finn-b-C3_GBM_EXALLC	finn-b-C3_GBM_EXALLC	genus.ErysipelotrichaceaeUCG003.id.11384	Weighted mode	16	-0.294176	1.6346	0.859586	-3.49799	2.90964	0.745145	0.0302582	18.3501	0.75 (0.03-1.835000e+01)
finn-b-C3_GBM_EXALLC	finn-b-C3_GBM_EXALLC	genus.Escherichia.Shigella.id.3504	MR Egger	10	1.54455	2.5377	0.559643	-3.42935	6.51845	4.68586	0.032408	677.527	4.69 (0.03-6.775300e+02)
finn-b-C3_GBM_EXALLC	finn-b-C3_GBM_EXALLC	genus.Escherichia.Shigella.id.3504	Weighted median	10	1.31875	1.1036	0.232105	-0.844302	3.48179	3.73873	0.429857	32.518	3.74 (0.43-3.252000e+01)
finn-b-C3_GBM_EXALLC	finn-b-C3_GBM_EXALLC	genus.Escherichia.Shigella.id.3504	Inverse variance weighted	10	1.06735	0.819132	0.192564	-0.538144	2.67285	2.90768	0.583831	14.4812	2.91 (0.58-1.448000e+01)	0.881351
finn-b-C3_GBM_EXALLC	finn-b-C3_GBM_EXALLC	genus.Escherichia.Shigella.id.3504	Simple mode	10	1.45941	1.88617	0.458924	-2.23748	5.1563	4.30341	0.106727	173.521	4.30 (0.11-1.735200e+02)
finn-b-C3_GBM_EXALLC	finn-b-C3_GBM_EXALLC	genus.Escherichia.Shigella.id.3504	Weighted mode	10	1.37216	1.81512	0.468996	-2.18547	4.92978	3.94385	0.112425	138.349	3.94 (0.11-1.383500e+02)
finn-b-C3_GBM_EXALLC	finn-b-C3_GBM_EXALLC	genus.Faecalibacterium.id.2057	MR Egger	10	-1.15816	1.40753	0.434444	-3.9169	1.60059	0.314065	0.0199026	4.95598	0.31 (0.02-4.960000e+00)
finn-b-C3_GBM_EXALLC	finn-b-C3_GBM_EXALLC	genus.Faecalibacterium.id.2057	Weighted median	10	-1.71961	1.08572	0.113229	-3.84763	0.4084	0.179135	0.0213303	1.50441	0.18 (0.02-1.500000e+00)
finn-b-C3_GBM_EXALLC	finn-b-C3_GBM_EXALLC	genus.Faecalibacterium.id.2057	Inverse variance weighted	10	-1.8443	0.721807	0.0106153	-3.25904	-0.429558	0.158136	0.0384252	0.650797	0.16 (0.04-6.500000e-01)	0.631608
finn-b-C3_GBM_EXALLC	finn-b-C3_GBM_EXALLC	genus.Faecalibacterium.id.2057	Simple mode	10	-3.21464	1.87188	0.120046	-6.88352	0.454242	0.0401698	0.00102453	1.57498	0.04 (0.00-1.570000e+00)
finn-b-C3_GBM_EXALLC	finn-b-C3_GBM_EXALLC	genus.Faecalibacterium.id.2057	Weighted mode	10	-2.25799	1.32387	0.122273	-4.85278	0.336799	0.104561	0.00780667	1.40046	0.10 (0.01-1.400000e+00)
finn-b-C3_GBM_EXALLC	finn-b-C3_GBM_EXALLC	genus.FamilyXIIIAD3011group.id.11293	MR Egger	13	-6.08678	3.5238	0.112042	-12.9934	0.819871	0.00227272	2.27523e-06	2.27021	0.00 (0.00-2.270000e+00)
finn-b-C3_GBM_EXALLC	finn-b-C3_GBM_EXALLC	genus.FamilyXIIIAD3011group.id.11293	Weighted median	13	0.0983999	1.08933	0.928025	-2.03669	2.23349	1.1034	0.13046	9.33237	1.10 (0.13-9.330000e+00)
finn-b-C3_GBM_EXALLC	finn-b-C3_GBM_EXALLC	genus.FamilyXIIIAD3011group.id.11293	Inverse variance weighted	13	-0.41997	0.787387	0.593777	-1.96325	1.12331	0.657067	0.140402	3.07501	0.66 (0.14-3.080000e+00)	0.975009
finn-b-C3_GBM_EXALLC	finn-b-C3_GBM_EXALLC	genus.FamilyXIIIAD3011group.id.11293	Simple mode	13	-2.71409	2.10402	0.221371	-6.83797	1.40979	0.066265	0.00107227	4.09508	0.07 (0.00-4.100000e+00)
finn-b-C3_GBM_EXALLC	finn-b-C3_GBM_EXALLC	genus.FamilyXIIIAD3011group.id.11293	Weighted mode	13	1.77779	2.0663	0.406444	-2.27215	5.82774	5.91678	0.10309	339.589	5.92 (0.10-3.395900e+02)
finn-b-C3_GBM_EXALLC	finn-b-C3_GBM_EXALLC	genus.FamilyXIIIUCG001.id.11294	MR Egger	8	0.305186	2.64019	0.911747	-4.86959	5.47996	1.35688	0.00767651	239.838	1.36 (0.01-2.398400e+02)
finn-b-C3_GBM_EXALLC	finn-b-C3_GBM_EXALLC	genus.FamilyXIIIUCG001.id.11294	Weighted median	8	0.290097	1.13168	0.797687	-1.928	2.50819	1.33656	0.145439	12.2827	1.34 (0.15-1.228000e+01)
finn-b-C3_GBM_EXALLC	finn-b-C3_GBM_EXALLC	genus.FamilyXIIIUCG001.id.11294	Inverse variance weighted	8	0.678332	0.861894	0.431267	-1.01098	2.36764	1.97059	0.363862	10.6722	1.97 (0.36-1.067000e+01)	0.975009
finn-b-C3_GBM_EXALLC	finn-b-C3_GBM_EXALLC	genus.FamilyXIIIUCG001.id.11294	Simple mode	8	-0.424104	1.87793	0.827781	-4.10484	3.25663	0.654356	0.0164927	25.9619	0.65 (0.02-2.596000e+01)
finn-b-C3_GBM_EXALLC	finn-b-C3_GBM_EXALLC	genus.FamilyXIIIUCG001.id.11294	Weighted mode	8	-0.344919	1.74424	0.848862	-3.76363	3.07379	0.708277	0.0231994	21.6237	0.71 (0.02-2.162000e+01)
finn-b-C3_GBM_EXALLC	finn-b-C3_GBM_EXALLC	genus.Flavonifractor.id.2059	MR Egger	5	-3.69016	4.06057	0.430467	-11.6489	4.26856	0.0249681	8.72888e-06	71.4188	0.02 (0.00-7.142000e+01)
finn-b-C3_GBM_EXALLC	finn-b-C3_GBM_EXALLC	genus.Flavonifractor.id.2059	Weighted median	5	-1.63773	1.30773	0.210446	-4.20088	0.92543	0.194422	0.0149823	2.52295	0.19 (0.01-2.520000e+00)
finn-b-C3_GBM_EXALLC	finn-b-C3_GBM_EXALLC	genus.Flavonifractor.id.2059	Inverse variance weighted	5	-0.809082	1.01622	0.425935	-2.80088	1.18271	0.445267	0.0607568	3.26321	0.45 (0.06-3.260000e+00)	0.975009
finn-b-C3_GBM_EXALLC	finn-b-C3_GBM_EXALLC	genus.Flavonifractor.id.2059	Simple mode	5	-1.91154	1.71509	0.327493	-5.27311	1.45003	0.147853	0.00512765	4.26324	0.15 (0.01-4.260000e+00)
finn-b-C3_GBM_EXALLC	finn-b-C3_GBM_EXALLC	genus.Flavonifractor.id.2059	Weighted mode	5	-1.8976	1.71752	0.33121	-5.26395	1.46874	0.149927	0.00517483	4.34376	0.15 (0.01-4.340000e+00)
finn-b-C3_GBM_EXALLC	finn-b-C3_GBM_EXALLC	genus.Fusicatenibacter.id.11305	MR Egger	18	-1.21494	2.63296	0.650699	-6.37555	3.94568	0.296729	0.00170269	51.7113	0.30 (0.00-5.171000e+01)
finn-b-C3_GBM_EXALLC	finn-b-C3_GBM_EXALLC	genus.Fusicatenibacter.id.11305	Weighted median	18	0.922833	0.95074	0.331724	-0.940618	2.78628	2.51641	0.390387	16.2206	2.52 (0.39-1.622000e+01)
finn-b-C3_GBM_EXALLC	finn-b-C3_GBM_EXALLC	genus.Fusicatenibacter.id.11305	Inverse variance weighted	18	1.07638	0.702449	0.125441	-0.300418	2.45318	2.93405	0.740509	11.6253	2.93 (0.74-1.163000e+01)	0.874802
finn-b-C3_GBM_EXALLC	finn-b-C3_GBM_EXALLC	genus.Fusicatenibacter.id.11305	Simple mode	18	0.454264	1.54842	0.772788	-2.58063	3.48916	1.57501	0.0757263	32.7583	1.58 (0.08-3.276000e+01)
finn-b-C3_GBM_EXALLC	finn-b-C3_GBM_EXALLC	genus.Fusicatenibacter.id.11305	Weighted mode	18	0.428636	1.46386	0.77321	-2.44054	3.29781	1.53516	0.0871139	27.0533	1.54 (0.09-2.705000e+01)
finn-b-C3_GBM_EXALLC	finn-b-C3_GBM_EXALLC	genus.Gordonibacter.id.821	MR Egger	12	-3.47795	1.73751	0.0731817	-6.88346	-0.0724354	0.0308706	0.00102459	0.930126	0.03 (0.00-9.300000e-01)
finn-b-C3_GBM_EXALLC	finn-b-C3_GBM_EXALLC	genus.Gordonibacter.id.821	Weighted median	12	-0.00165111	0.586835	0.997755	-1.15185	1.14854	0.99835	0.316053	3.1536	1.00 (0.32-3.150000e+00)
finn-b-C3_GBM_EXALLC	finn-b-C3_GBM_EXALLC	genus.Gordonibacter.id.821	Inverse variance weighted	12	-0.176994	0.403796	0.66115	-0.968435	0.614446	0.837785	0.379677	1.84863	0.84 (0.38-1.850000e+00)	0.975009
finn-b-C3_GBM_EXALLC	finn-b-C3_GBM_EXALLC	genus.Gordonibacter.id.821	Simple mode	12	0.136927	1.03877	0.897509	-1.89906	2.17292	1.14674	0.149709	8.78389	1.15 (0.15-8.780000e+00)
finn-b-C3_GBM_EXALLC	finn-b-C3_GBM_EXALLC	genus.Gordonibacter.id.821	Weighted mode	12	0.236125	0.983582	0.814694	-1.6917	2.16395	1.26633	0.184207	8.70542	1.27 (0.18-8.710000e+00)
finn-b-C3_GBM_EXALLC	finn-b-C3_GBM_EXALLC	genus.Haemophilus.id.3698	MR Egger	9	0.808517	1.96735	0.693386	-3.04749	4.66453	2.24458	0.0474777	106.116	2.24 (0.05-1.061200e+02)
finn-b-C3_GBM_EXALLC	finn-b-C3_GBM_EXALLC	genus.Haemophilus.id.3698	Weighted median	9	0.230693	0.845689	0.785017	-1.42686	1.88824	1.25947	0.240062	6.60775	1.26 (0.24-6.610000e+00)
finn-b-C3_GBM_EXALLC	finn-b-C3_GBM_EXALLC	genus.Haemophilus.id.3698	Inverse variance weighted	9	0.102045	0.833186	0.902522	-1.531	1.73509	1.10743	0.216319	5.66944	1.11 (0.22-5.670000e+00)	0.975009
finn-b-C3_GBM_EXALLC	finn-b-C3_GBM_EXALLC	genus.Haemophilus.id.3698	Simple mode	9	0.638777	1.21619	0.613667	-1.74496	3.02252	1.89416	0.174652	20.5429	1.89 (0.17-2.054000e+01)
finn-b-C3_GBM_EXALLC	finn-b-C3_GBM_EXALLC	genus.Haemophilus.id.3698	Weighted mode	9	0.512393	1.09251	0.651581	-1.62893	2.65371	1.66928	0.19614	14.2067	1.67 (0.20-1.421000e+01)
finn-b-C3_GBM_EXALLC	finn-b-C3_GBM_EXALLC	genus.Holdemanella.id.11393	MR Egger	11	0.384818	1.81222	0.836569	-3.16714	3.93678	1.46935	0.0421238	51.2532	1.47 (0.04-5.125000e+01)
finn-b-C3_GBM_EXALLC	finn-b-C3_GBM_EXALLC	genus.Holdemanella.id.11393	Weighted median	11	-0.167741	0.827662	0.839394	-1.78996	1.45448	0.845573	0.166967	4.28224	0.85 (0.17-4.280000e+00)
finn-b-C3_GBM_EXALLC	finn-b-C3_GBM_EXALLC	genus.Holdemanella.id.11393	Inverse variance weighted	11	0.527012	0.600695	0.380303	-0.65035	1.70437	1.69386	0.521863	5.49795	1.69 (0.52-5.500000e+00)	0.975009
finn-b-C3_GBM_EXALLC	finn-b-C3_GBM_EXALLC	genus.Holdemanella.id.11393	Simple mode	11	-1.10503	1.58744	0.502217	-4.21641	2.00634	0.3312	0.0147515	7.43608	0.33 (0.01-7.440000e+00)
finn-b-C3_GBM_EXALLC	finn-b-C3_GBM_EXALLC	genus.Holdemanella.id.11393	Weighted mode	11	-1.12838	1.69508	0.520675	-4.45073	2.19398	0.323558	0.01167	8.97082	0.32 (0.01-8.970000e+00)
finn-b-C3_GBM_EXALLC	finn-b-C3_GBM_EXALLC	genus.Holdemania.id.2157	MR Egger	14	2.44397	1.8141	0.202804	-1.11167	5.99961	11.5187	0.329007	403.271	11.52 (0.33-4.032700e+02)
finn-b-C3_GBM_EXALLC	finn-b-C3_GBM_EXALLC	genus.Holdemania.id.2157	Weighted median	14	0.23895	0.843038	0.77684	-1.4134	1.8913	1.26992	0.243314	6.62801	1.27 (0.24-6.630000e+00)
finn-b-C3_GBM_EXALLC	finn-b-C3_GBM_EXALLC	genus.Holdemania.id.2157	Inverse variance weighted	14	0.174001	0.634555	0.783923	-1.06973	1.41773	1.19006	0.343103	4.12773	1.19 (0.34-4.130000e+00)	0.975009
finn-b-C3_GBM_EXALLC	finn-b-C3_GBM_EXALLC	genus.Holdemania.id.2157	Simple mode	14	0.176696	1.46657	0.905943	-2.69778	3.05118	1.19327	0.0673546	21.1402	1.19 (0.07-2.114000e+01)
finn-b-C3_GBM_EXALLC	finn-b-C3_GBM_EXALLC	genus.Holdemania.id.2157	Weighted mode	14	0.126676	1.5938	0.937861	-2.99717	3.25053	1.13505	0.049928	25.8039	1.14 (0.05-2.580000e+01)
finn-b-C3_GBM_EXALLC	finn-b-C3_GBM_EXALLC	genus.Howardella.id.2000	MR Egger	9	-2.45914	1.71662	0.195095	-5.82372	0.905446	0.0855087	0.00295659	2.47303	0.09 (0.00-2.470000e+00)
finn-b-C3_GBM_EXALLC	finn-b-C3_GBM_EXALLC	genus.Howardella.id.2000	Weighted median	9	-0.0506818	0.530859	0.92394	-1.09116	0.989801	0.950581	0.335825	2.6907	0.95 (0.34-2.690000e+00)
finn-b-C3_GBM_EXALLC	finn-b-C3_GBM_EXALLC	genus.Howardella.id.2000	Inverse variance weighted	9	-0.139669	0.431515	0.746186	-0.985439	0.7061	0.869646	0.373275	2.02607	0.87 (0.37-2.030000e+00)	0.975009
finn-b-C3_GBM_EXALLC	finn-b-C3_GBM_EXALLC	genus.Howardella.id.2000	Simple mode	9	0.600393	0.870416	0.509845	-1.10562	2.30641	1.82283	0.331005	10.0383	1.82 (0.33-1.004000e+01)
finn-b-C3_GBM_EXALLC	finn-b-C3_GBM_EXALLC	genus.Howardella.id.2000	Weighted mode	9	0.519401	0.824415	0.546249	-1.09645	2.13526	1.68102	0.334054	8.4592	1.68 (0.33-8.460000e+00)
finn-b-C3_GBM_EXALLC	finn-b-C3_GBM_EXALLC	genus.Hungatella.id.11306	MR Egger	5	4.04841	4.0955	0.395784	-3.97877	12.0756	57.3065	0.0187087	175536	57.31 (0.02-1.755356e+05)
finn-b-C3_GBM_EXALLC	finn-b-C3_GBM_EXALLC	genus.Hungatella.id.11306	Weighted median	5	0.160263	0.915279	0.861003	-1.63368	1.95421	1.17382	0.195209	7.05833	1.17 (0.20-7.060000e+00)
finn-b-C3_GBM_EXALLC	finn-b-C3_GBM_EXALLC	genus.Hungatella.id.11306	Inverse variance weighted	5	0.0409924	0.674725	0.951555	-1.28147	1.36345	1.04184	0.277629	3.90967	1.04 (0.28-3.910000e+00)	0.97845
finn-b-C3_GBM_EXALLC	finn-b-C3_GBM_EXALLC	genus.Hungatella.id.11306	Simple mode	5	0.244886	1.22674	0.851513	-2.15952	2.6493	1.27748	0.11538	14.1441	1.28 (0.12-1.414000e+01)
finn-b-C3_GBM_EXALLC	finn-b-C3_GBM_EXALLC	genus.Hungatella.id.11306	Weighted mode	5	0.159067	1.18121	0.899381	-2.1561	2.47423	1.17242	0.115776	11.8726	1.17 (0.12-1.187000e+01)
finn-b-C3_GBM_EXALLC	finn-b-C3_GBM_EXALLC	genus.Intestinibacter.id.11345	MR Egger	15	1.75226	2.03689	0.40523	-2.24004	5.74456	5.76763	0.106454	312.487	5.77 (0.11-3.124900e+02)
finn-b-C3_GBM_EXALLC	finn-b-C3_GBM_EXALLC	genus.Intestinibacter.id.11345	Weighted median	15	0.916483	0.815198	0.260909	-0.681306	2.51427	2.50048	0.505956	12.3576	2.50 (0.51-1.236000e+01)
finn-b-C3_GBM_EXALLC	finn-b-C3_GBM_EXALLC	genus.Intestinibacter.id.11345	Inverse variance weighted	15	-0.0521413	0.625016	0.933515	-1.27717	1.17289	0.949195	0.278824	3.23132	0.95 (0.28-3.230000e+00)	0.975009
finn-b-C3_GBM_EXALLC	finn-b-C3_GBM_EXALLC	genus.Intestinibacter.id.11345	Simple mode	15	1.31667	1.55203	0.410511	-1.72531	4.35866	3.73099	0.178118	78.152	3.73 (0.18-7.815000e+01)
finn-b-C3_GBM_EXALLC	finn-b-C3_GBM_EXALLC	genus.Intestinibacter.id.11345	Weighted mode	15	1.34193	1.30918	0.322739	-1.22405	3.90792	3.82644	0.294037	49.7952	3.83 (0.29-4.980000e+01)
finn-b-C3_GBM_EXALLC	finn-b-C3_GBM_EXALLC	genus.Intestinimonas.id.2062	MR Egger	16	0.814874	1.63957	0.626898	-2.39867	4.02842	2.25889	0.0908383	56.1723	2.26 (0.09-5.617000e+01)
finn-b-C3_GBM_EXALLC	finn-b-C3_GBM_EXALLC	genus.Intestinimonas.id.2062	Weighted median	16	0.601631	0.837299	0.472426	-1.03947	2.24274	1.82509	0.353641	9.41907	1.83 (0.35-9.420000e+00)
finn-b-C3_GBM_EXALLC	finn-b-C3_GBM_EXALLC	genus.Intestinimonas.id.2062	Inverse variance weighted	16	0.1874	0.595166	0.752861	-0.979126	1.35393	1.20611	0.375639	3.8726	1.21 (0.38-3.870000e+00)	0.975009
finn-b-C3_GBM_EXALLC	finn-b-C3_GBM_EXALLC	genus.Intestinimonas.id.2062	Simple mode	16	1.44456	1.6359	0.391147	-1.76179	4.65092	4.24	0.171737	104.681	4.24 (0.17-1.046800e+02)
finn-b-C3_GBM_EXALLC	finn-b-C3_GBM_EXALLC	genus.Intestinimonas.id.2062	Weighted mode	16	1.64168	1.53331	0.301241	-1.36361	4.64696	5.16382	0.255736	104.268	5.16 (0.26-1.042700e+02)
finn-b-C3_GBM_EXALLC	finn-b-C3_GBM_EXALLC	genus.Lachnoclostridium.id.11308	MR Egger	13	-7.01309	3.35362	0.0605148	-13.5862	-0.439998	0.000900022	1.25775e-06	0.644037	0.00 (0.00-6.400000e-01)
finn-b-C3_GBM_EXALLC	finn-b-C3_GBM_EXALLC	genus.Lachnoclostridium.id.11308	Weighted median	13	-0.94627	1.2011	0.430791	-3.30042	1.40788	0.388186	0.0368678	4.08727	0.39 (0.04-4.090000e+00)
finn-b-C3_GBM_EXALLC	finn-b-C3_GBM_EXALLC	genus.Lachnoclostridium.id.11308	Inverse variance weighted	13	-0.99451	1.08263	0.358302	-3.11647	1.12745	0.369905	0.0443134	3.08776	0.37 (0.04-3.090000e+00)	0.975009
finn-b-C3_GBM_EXALLC	finn-b-C3_GBM_EXALLC	genus.Lachnoclostridium.id.11308	Simple mode	13	-0.941536	2.04502	0.653457	-4.94977	3.0667	0.390028	0.00708502	21.4709	0.39 (0.01-2.147000e+01)
finn-b-C3_GBM_EXALLC	finn-b-C3_GBM_EXALLC	genus.Lachnoclostridium.id.11308	Weighted mode	13	-0.791316	1.96555	0.694327	-4.64379	3.06116	0.453248	0.00962115	21.3523	0.45 (0.01-2.135000e+01)
finn-b-C3_GBM_EXALLC	finn-b-C3_GBM_EXALLC	genus.Lachnospira.id.2004	MR Egger	6	3.28656	8.86362	0.729594	-14.0861	20.6593	26.7506	7.62897e-07	9.37996e+08	26.75 (0.00-9.379961e+08)
finn-b-C3_GBM_EXALLC	finn-b-C3_GBM_EXALLC	genus.Lachnospira.id.2004	Weighted median	6	0.00731279	1.58603	0.996321	-3.10131	3.11594	1.00734	0.0449902	22.5545	1.01 (0.04-2.255000e+01)
finn-b-C3_GBM_EXALLC	finn-b-C3_GBM_EXALLC	genus.Lachnospira.id.2004	Inverse variance weighted	6	-0.948229	1.38117	0.492372	-3.65532	1.75886	0.387426	0.0258532	5.80583	0.39 (0.03-5.810000e+00)	0.975009
finn-b-C3_GBM_EXALLC	finn-b-C3_GBM_EXALLC	genus.Lachnospira.id.2004	Simple mode	6	0.643259	2.01326	0.762257	-3.30273	4.58925	1.90267	0.0367825	98.4205	1.90 (0.04-9.842000e+01)
finn-b-C3_GBM_EXALLC	finn-b-C3_GBM_EXALLC	genus.Lachnospira.id.2004	Weighted mode	6	0.376093	2.21307	0.871718	-3.96152	4.71371	1.45658	0.0190341	111.465	1.46 (0.02-1.114600e+02)
finn-b-C3_GBM_EXALLC	finn-b-C3_GBM_EXALLC	genus.LachnospiraceaeFCS020group.id.11314	MR Egger	12	0.923155	1.8809	0.634157	-2.76342	4.60973	2.51722	0.0630759	100.457	2.52 (0.06-1.004600e+02)
finn-b-C3_GBM_EXALLC	finn-b-C3_GBM_EXALLC	genus.LachnospiraceaeFCS020group.id.11314	Weighted median	12	-0.640421	0.961195	0.505235	-2.52436	1.24352	0.52707	0.0801094	3.4678	0.53 (0.08-3.470000e+00)
finn-b-C3_GBM_EXALLC	finn-b-C3_GBM_EXALLC	genus.LachnospiraceaeFCS020group.id.11314	Inverse variance weighted	12	-0.331108	0.715793	0.643669	-1.73406	1.07185	0.718128	0.176566	2.92077	0.72 (0.18-2.920000e+00)	0.975009
finn-b-C3_GBM_EXALLC	finn-b-C3_GBM_EXALLC	genus.LachnospiraceaeFCS020group.id.11314	Simple mode	12	-1.70726	1.63379	0.318458	-4.90949	1.49497	0.181362	0.00737625	4.45921	0.18 (0.01-4.460000e+00)
finn-b-C3_GBM_EXALLC	finn-b-C3_GBM_EXALLC	genus.LachnospiraceaeFCS020group.id.11314	Weighted mode	12	-1.37793	1.4552	0.364027	-4.23013	1.47427	0.2521	0.0145506	4.36783	0.25 (0.01-4.370000e+00)
finn-b-C3_GBM_EXALLC	finn-b-C3_GBM_EXALLC	genus.LachnospiraceaeNC2004group.id.11316	MR Egger	9	4.97078	2.43547	0.0805943	0.197263	9.74431	144.14	1.21806	17056.8	144.14 (1.22-1.705684e+04)
finn-b-C3_GBM_EXALLC	finn-b-C3_GBM_EXALLC	genus.LachnospiraceaeNC2004group.id.11316	Weighted median	9	1.49838	0.791138	0.0582314	-0.0522535	3.04901	4.47443	0.949088	21.0944	4.47 (0.95-2.109000e+01)
finn-b-C3_GBM_EXALLC	finn-b-C3_GBM_EXALLC	genus.LachnospiraceaeNC2004group.id.11316	Inverse variance weighted	9	1.07347	0.660429	0.104073	-0.220966	2.36792	2.92553	0.801744	10.6751	2.93 (0.80-1.068000e+01)	0.874802
finn-b-C3_GBM_EXALLC	finn-b-C3_GBM_EXALLC	genus.LachnospiraceaeNC2004group.id.11316	Simple mode	9	1.9118	1.26325	0.168637	-0.564175	4.38778	6.76528	0.568829	80.4618	6.77 (0.57-8.046000e+01)
finn-b-C3_GBM_EXALLC	finn-b-C3_GBM_EXALLC	genus.LachnospiraceaeNC2004group.id.11316	Weighted mode	9	1.66839	1.26852	0.224877	-0.817902	4.15468	5.30361	0.441356	63.7315	5.30 (0.44-6.373000e+01)
finn-b-C3_GBM_EXALLC	finn-b-C3_GBM_EXALLC	genus.LachnospiraceaeND3007group.id.11317	MR Egger	3	15.3987	35.2593	0.737864	-53.7096	84.507	4.87051e+06	4.72323e-24	5.02239e+36	4870512.00 (0.00-5.022391e+36)
finn-b-C3_GBM_EXALLC	finn-b-C3_GBM_EXALLC	genus.LachnospiraceaeND3007group.id.11317	Weighted median	3	1.35723	2.21164	0.539431	-2.97759	5.69205	3.88541	0.0509152	296.501	3.89 (0.05-2.965000e+02)
finn-b-C3_GBM_EXALLC	finn-b-C3_GBM_EXALLC	genus.LachnospiraceaeND3007group.id.11317	Inverse variance weighted	3	0.572997	1.67291	0.731964	-2.70592	3.85191	1.77357	0.0668091	47.0829	1.77 (0.07-4.708000e+01)	0.975009
finn-b-C3_GBM_EXALLC	finn-b-C3_GBM_EXALLC	genus.LachnospiraceaeND3007group.id.11317	Simple mode	3	2.13816	2.84157	0.530281	-3.43131	7.70764	8.48384	0.0323444	2225.29	8.48 (0.03-2.225290e+03)
finn-b-C3_GBM_EXALLC	finn-b-C3_GBM_EXALLC	genus.LachnospiraceaeND3007group.id.11317	Weighted mode	3	2.19365	2.64514	0.494148	-2.99083	7.37813	8.96791	0.0502459	1600.6	8.97 (0.05-1.600600e+03)
finn-b-C3_GBM_EXALLC	finn-b-C3_GBM_EXALLC	genus.LachnospiraceaeNK4A136group.id.11319	MR Egger	15	-2.63806	1.26443	0.0572095	-5.11634	-0.159783	0.0714998	0.00599795	0.852328	0.07 (0.01-8.500000e-01)
finn-b-C3_GBM_EXALLC	finn-b-C3_GBM_EXALLC	genus.LachnospiraceaeNK4A136group.id.11319	Weighted median	15	-1.6493	0.946645	0.0814626	-3.50473	0.20612	0.192184	0.030055	1.2289	0.19 (0.03-1.230000e+00)
finn-b-C3_GBM_EXALLC	finn-b-C3_GBM_EXALLC	genus.LachnospiraceaeNK4A136group.id.11319	Inverse variance weighted	15	-0.896864	0.6346	0.157575	-2.14068	0.346952	0.407847	0.117575	1.41475	0.41 (0.12-1.410000e+00)	0.874802
finn-b-C3_GBM_EXALLC	finn-b-C3_GBM_EXALLC	genus.LachnospiraceaeNK4A136group.id.11319	Simple mode	15	-1.86467	1.67553	0.284502	-5.14871	1.41937	0.154947	0.0058069	4.1345	0.15 (0.01-4.130000e+00)
finn-b-C3_GBM_EXALLC	finn-b-C3_GBM_EXALLC	genus.LachnospiraceaeNK4A136group.id.11319	Weighted mode	15	-1.80325	1.05928	0.110781	-3.87943	0.27293	0.164762	0.0206626	1.31381	0.16 (0.02-1.310000e+00)
finn-b-C3_GBM_EXALLC	finn-b-C3_GBM_EXALLC	genus.LachnospiraceaeUCG001.id.11321	MR Egger	13	3.46182	3.5483	0.350216	-3.49284	10.4165	31.875	0.0304144	33405.7	31.87 (0.03-3.340570e+04)
finn-b-C3_GBM_EXALLC	finn-b-C3_GBM_EXALLC	genus.LachnospiraceaeUCG001.id.11321	Weighted median	13	0.652757	0.868055	0.452065	-1.04863	2.35414	1.92083	0.350417	10.5291	1.92 (0.35-1.053000e+01)
finn-b-C3_GBM_EXALLC	finn-b-C3_GBM_EXALLC	genus.LachnospiraceaeUCG001.id.11321	Inverse variance weighted	13	0.772662	0.805982	0.337731	-0.807063	2.35239	2.16552	0.446166	10.5106	2.17 (0.45-1.051000e+01)	0.975009
finn-b-C3_GBM_EXALLC	finn-b-C3_GBM_EXALLC	genus.LachnospiraceaeUCG001.id.11321	Simple mode	13	1.48685	1.41526	0.314146	-1.28706	4.26076	4.42315	0.276083	70.8637	4.42 (0.28-7.086000e+01)
finn-b-C3_GBM_EXALLC	finn-b-C3_GBM_EXALLC	genus.LachnospiraceaeUCG001.id.11321	Weighted mode	13	1.18809	1.41597	0.417837	-1.58722	3.96339	3.28079	0.204494	52.6354	3.28 (0.20-5.264000e+01)
finn-b-C3_GBM_EXALLC	finn-b-C3_GBM_EXALLC	genus.LachnospiraceaeUCG004.id.11324	MR Egger	12	-2.36762	3.312	0.491046	-8.85915	4.1239	0.0937031	0.000142076	61.8	0.09 (0.00-6.180000e+01)
finn-b-C3_GBM_EXALLC	finn-b-C3_GBM_EXALLC	genus.LachnospiraceaeUCG004.id.11324	Weighted median	12	-1.13734	1.08288	0.293584	-3.25977	0.985101	0.320672	0.0383971	2.67808	0.32 (0.04-2.680000e+00)
finn-b-C3_GBM_EXALLC	finn-b-C3_GBM_EXALLC	genus.LachnospiraceaeUCG004.id.11324	Inverse variance weighted	12	-1.60204	0.798942	0.0449416	-3.16797	-0.0361131	0.201485	0.0420891	0.964531	0.20 (0.04-9.600000e-01)	0.757599
finn-b-C3_GBM_EXALLC	finn-b-C3_GBM_EXALLC	genus.LachnospiraceaeUCG004.id.11324	Simple mode	12	-0.152765	1.85128	0.935717	-3.78127	3.47574	0.858332	0.0227937	32.3218	0.86 (0.02-3.232000e+01)
finn-b-C3_GBM_EXALLC	finn-b-C3_GBM_EXALLC	genus.LachnospiraceaeUCG004.id.11324	Weighted mode	12	-0.0555244	1.82824	0.976316	-3.63888	3.52783	0.945989	0.0262819	34.0499	0.95 (0.03-3.405000e+01)
finn-b-C3_GBM_EXALLC	finn-b-C3_GBM_EXALLC	genus.LachnospiraceaeUCG008.id.11328	MR Egger	11	0.251195	2.82264	0.931037	-5.28118	5.78357	1.28556	0.00508642	324.917	1.29 (0.01-3.249200e+02)
finn-b-C3_GBM_EXALLC	finn-b-C3_GBM_EXALLC	genus.LachnospiraceaeUCG008.id.11328	Weighted median	11	0.353126	0.726896	0.627109	-1.07159	1.77784	1.42351	0.342463	5.91707	1.42 (0.34-5.920000e+00)
finn-b-C3_GBM_EXALLC	finn-b-C3_GBM_EXALLC	genus.LachnospiraceaeUCG008.id.11328	Inverse variance weighted	11	0.0822239	0.542841	0.879605	-0.981744	1.14619	1.0857	0.374657	3.14619	1.09 (0.37-3.150000e+00)	0.975009
finn-b-C3_GBM_EXALLC	finn-b-C3_GBM_EXALLC	genus.LachnospiraceaeUCG008.id.11328	Simple mode	11	0.711574	1.17793	0.559239	-1.59717	3.02031	2.03719	0.202469	20.4977	2.04 (0.20-2.050000e+01)
finn-b-C3_GBM_EXALLC	finn-b-C3_GBM_EXALLC	genus.LachnospiraceaeUCG008.id.11328	Weighted mode	11	0.741667	1.16646	0.539165	-1.54459	3.02792	2.09943	0.2134	20.6542	2.10 (0.21-2.065000e+01)
finn-b-C3_GBM_EXALLC	finn-b-C3_GBM_EXALLC	genus.LachnospiraceaeUCG010.id.11330	MR Egger	10	1.60668	3.29537	0.638942	-4.85224	8.0656	4.98625	0.00781089	3183.08	4.99 (0.01-3.183080e+03)
finn-b-C3_GBM_EXALLC	finn-b-C3_GBM_EXALLC	genus.LachnospiraceaeUCG010.id.11330	Weighted median	10	0.21831	1.2016	0.855832	-2.13683	2.57345	1.24397	0.118028	13.111	1.24 (0.12-1.311000e+01)
finn-b-C3_GBM_EXALLC	finn-b-C3_GBM_EXALLC	genus.LachnospiraceaeUCG010.id.11330	Inverse variance weighted	10	0.859452	1.02643	0.402414	-1.15236	2.87126	2.36186	0.315891	17.6593	2.36 (0.32-1.766000e+01)	0.975009
finn-b-C3_GBM_EXALLC	finn-b-C3_GBM_EXALLC	genus.LachnospiraceaeUCG010.id.11330	Simple mode	10	-0.00461134	1.73684	0.99794	-3.40881	3.39959	0.995399	0.0330804	29.9518	1.00 (0.03-2.995000e+01)
finn-b-C3_GBM_EXALLC	finn-b-C3_GBM_EXALLC	genus.LachnospiraceaeUCG010.id.11330	Weighted mode	10	-0.0396606	1.65243	0.981375	-3.27842	3.1991	0.961116	0.0376876	24.5105	0.96 (0.04-2.451000e+01)
finn-b-C3_GBM_EXALLC	finn-b-C3_GBM_EXALLC	genus.Lactobacillus.id.1837	MR Egger	9	2.30616	1.55429	0.181448	-0.740243	5.35256	10.0358	0.476998	211.149	10.04 (0.48-2.111500e+02)
finn-b-C3_GBM_EXALLC	finn-b-C3_GBM_EXALLC	genus.Lactobacillus.id.1837	Weighted median	9	0.0767308	0.803144	0.923887	-1.49743	1.65089	1.07975	0.223704	5.21163	1.08 (0.22-5.210000e+00)
finn-b-C3_GBM_EXALLC	finn-b-C3_GBM_EXALLC	genus.Lactobacillus.id.1837	Inverse variance weighted	9	0.142799	0.633717	0.821718	-1.09929	1.38488	1.1535	0.333109	3.99437	1.15 (0.33-3.990000e+00)	0.975009
finn-b-C3_GBM_EXALLC	finn-b-C3_GBM_EXALLC	genus.Lactobacillus.id.1837	Simple mode	9	-0.074676	1.17023	0.950685	-2.36832	2.21897	0.928044	0.0936381	9.19782	0.93 (0.09-9.200000e+00)
finn-b-C3_GBM_EXALLC	finn-b-C3_GBM_EXALLC	genus.Lactobacillus.id.1837	Weighted mode	9	0.148899	1.05737	0.891494	-1.92356	2.22135	1.16056	0.146087	9.2198	1.16 (0.15-9.220000e+00)
finn-b-C3_GBM_EXALLC	finn-b-C3_GBM_EXALLC	genus.Lactococcus.id.1851	MR Egger	9	-2.29062	2.19603	0.331594	-6.59484	2.01361	0.101204	0.0013674	7.49032	0.10 (0.00-7.490000e+00)
finn-b-C3_GBM_EXALLC	finn-b-C3_GBM_EXALLC	genus.Lactococcus.id.1851	Weighted median	9	-0.82952	0.665192	0.212383	-2.1333	0.474257	0.436259	0.118446	1.60682	0.44 (0.12-1.610000e+00)
finn-b-C3_GBM_EXALLC	finn-b-C3_GBM_EXALLC	genus.Lactococcus.id.1851	Inverse variance weighted	9	-0.339545	0.488754	0.487234	-1.2975	0.618413	0.712095	0.273213	1.85598	0.71 (0.27-1.860000e+00)	0.975009
finn-b-C3_GBM_EXALLC	finn-b-C3_GBM_EXALLC	genus.Lactococcus.id.1851	Simple mode	9	-1.22491	1.08294	0.290781	-3.34747	0.897655	0.293785	0.0351732	2.45384	0.29 (0.04-2.450000e+00)
finn-b-C3_GBM_EXALLC	finn-b-C3_GBM_EXALLC	genus.Lactococcus.id.1851	Weighted mode	9	-1.09902	1.03805	0.320637	-3.13359	0.935553	0.333198	0.0435611	2.54862	0.33 (0.04-2.550000e+00)
finn-b-C3_GBM_EXALLC	finn-b-C3_GBM_EXALLC	genus.Marvinbryantia.id.2005	MR Egger	10	3.97106	3.1206	0.238922	-2.14533	10.0874	53.0405	0.11703	24039.2	53.04 (0.12-2.403918e+04)
finn-b-C3_GBM_EXALLC	finn-b-C3_GBM_EXALLC	genus.Marvinbryantia.id.2005	Weighted median	10	0.124168	1.05589	0.906388	-1.94538	2.19371	1.13221	0.142933	8.96845	1.13 (0.14-8.970000e+00)
finn-b-C3_GBM_EXALLC	finn-b-C3_GBM_EXALLC	genus.Marvinbryantia.id.2005	Inverse variance weighted	10	0.124594	0.797295	0.87582	-1.4381	1.68729	1.13269	0.237377	5.40482	1.13 (0.24-5.400000e+00)	0.975009
finn-b-C3_GBM_EXALLC	finn-b-C3_GBM_EXALLC	genus.Marvinbryantia.id.2005	Simple mode	10	0.563089	1.58954	0.731312	-2.55241	3.67859	1.75609	0.0778936	39.5905	1.76 (0.08-3.959000e+01)
finn-b-C3_GBM_EXALLC	finn-b-C3_GBM_EXALLC	genus.Marvinbryantia.id.2005	Weighted mode	10	1.04723	1.66386	0.544733	-2.21394	4.3084	2.84975	0.109269	74.3217	2.85 (0.11-7.432000e+01)
finn-b-C3_GBM_EXALLC	finn-b-C3_GBM_EXALLC	genus.Methanobrevibacter.id.123	MR Egger	6	0.190726	3.1554	0.954701	-5.99386	6.37531	1.21013	0.00249402	587.168	1.21 (0.00-5.871700e+02)
finn-b-C3_GBM_EXALLC	finn-b-C3_GBM_EXALLC	genus.Methanobrevibacter.id.123	Weighted median	6	-0.0986059	0.845055	0.907109	-1.75491	1.5577	0.9061	0.172922	4.7479	0.91 (0.17-4.750000e+00)
finn-b-C3_GBM_EXALLC	finn-b-C3_GBM_EXALLC	genus.Methanobrevibacter.id.123	Inverse variance weighted	6	0.162102	0.757661	0.830586	-1.32291	1.64712	1.17598	0.266358	5.19199	1.18 (0.27-5.190000e+00)	0.975009
finn-b-C3_GBM_EXALLC	finn-b-C3_GBM_EXALLC	genus.Methanobrevibacter.id.123	Simple mode	6	0.230859	1.17831	0.852384	-2.07864	2.54035	1.25968	0.125101	12.6842	1.26 (0.13-1.268000e+01)
finn-b-C3_GBM_EXALLC	finn-b-C3_GBM_EXALLC	genus.Methanobrevibacter.id.123	Weighted mode	6	0.152672	1.09648	0.894696	-1.99643	2.30177	1.16494	0.135819	9.9919	1.16 (0.14-9.990000e+00)
finn-b-C3_GBM_EXALLC	finn-b-C3_GBM_EXALLC	genus.Odoribacter.id.952	MR Egger	7	1.65175	3.12526	0.619752	-4.47377	7.77726	5.21608	0.0114043	2385.72	5.22 (0.01-2.385720e+03)
finn-b-C3_GBM_EXALLC	finn-b-C3_GBM_EXALLC	genus.Odoribacter.id.952	Weighted median	7	1.79739	1.26852	0.156506	-0.688904	4.28368	6.03387	0.502126	72.5068	6.03 (0.50-7.251000e+01)
finn-b-C3_GBM_EXALLC	finn-b-C3_GBM_EXALLC	genus.Odoribacter.id.952	Inverse variance weighted	7	1.82509	0.994049	0.0663556	-0.123248	3.77342	6.20333	0.884044	43.5288	6.20 (0.88-4.353000e+01)	0.781513
finn-b-C3_GBM_EXALLC	finn-b-C3_GBM_EXALLC	genus.Odoribacter.id.952	Simple mode	7	2.19299	1.94402	0.302368	-1.61728	6.00326	8.96199	0.198438	404.748	8.96 (0.20-4.047500e+02)
finn-b-C3_GBM_EXALLC	finn-b-C3_GBM_EXALLC	genus.Odoribacter.id.952	Weighted mode	7	2.24904	1.74412	0.244698	-1.16943	5.66751	9.47864	0.310544	289.314	9.48 (0.31-2.893100e+02)
finn-b-C3_GBM_EXALLC	finn-b-C3_GBM_EXALLC	genus.Olsenella.id.822	MR Egger	10	0.470046	1.3483	0.73637	-2.17262	3.11271	1.60007	0.113879	22.4819	1.60 (0.11-2.248000e+01)
finn-b-C3_GBM_EXALLC	finn-b-C3_GBM_EXALLC	genus.Olsenella.id.822	Weighted median	10	0.588882	0.562527	0.295168	-0.513671	1.69144	1.80197	0.598295	5.42727	1.80 (0.60-5.430000e+00)
finn-b-C3_GBM_EXALLC	finn-b-C3_GBM_EXALLC	genus.Olsenella.id.822	Inverse variance weighted	10	0.618519	0.420114	0.14095	-0.204905	1.44194	1.85618	0.814725	4.2289	1.86 (0.81-4.230000e+00)	0.874802
finn-b-C3_GBM_EXALLC	finn-b-C3_GBM_EXALLC	genus.Olsenella.id.822	Simple mode	10	0.912761	0.855738	0.313912	-0.764486	2.59001	2.49119	0.465573	13.3299	2.49 (0.47-1.333000e+01)
finn-b-C3_GBM_EXALLC	finn-b-C3_GBM_EXALLC	genus.Olsenella.id.822	Weighted mode	10	0.87113	0.826138	0.319156	-0.748101	2.49036	2.38961	0.473265	12.0656	2.39 (0.47-1.207000e+01)
finn-b-C3_GBM_EXALLC	finn-b-C3_GBM_EXALLC	genus.Oscillibacter.id.2063	MR Egger	13	2.47191	2.17235	0.279342	-1.7859	6.72973	11.8451	0.167646	836.92	11.85 (0.17-8.369200e+02)
finn-b-C3_GBM_EXALLC	finn-b-C3_GBM_EXALLC	genus.Oscillibacter.id.2063	Weighted median	13	-0.331532	0.781042	0.67122	-1.86238	1.19931	0.717823	0.155303	3.31783	0.72 (0.16-3.320000e+00)
finn-b-C3_GBM_EXALLC	finn-b-C3_GBM_EXALLC	genus.Oscillibacter.id.2063	Inverse variance weighted	13	-0.263767	0.587192	0.653287	-1.41466	0.88713	0.768152	0.243007	2.42815	0.77 (0.24-2.430000e+00)	0.975009
finn-b-C3_GBM_EXALLC	finn-b-C3_GBM_EXALLC	genus.Oscillibacter.id.2063	Simple mode	13	-0.572365	1.51156	0.711556	-3.53502	2.3903	0.56419	0.029158	10.9167	0.56 (0.03-1.092000e+01)
finn-b-C3_GBM_EXALLC	finn-b-C3_GBM_EXALLC	genus.Oscillibacter.id.2063	Weighted mode	13	-0.496089	1.3434	0.718354	-3.12916	2.13698	0.608907	0.0437545	8.47383	0.61 (0.04-8.470000e+00)
finn-b-C3_GBM_EXALLC	finn-b-C3_GBM_EXALLC	genus.Oscillospira.id.2064	MR Egger	8	3.81363	3.31086	0.293202	-2.67566	10.3029	45.3145	0.0688615	29819.4	45.31 (0.07-2.981938e+04)
finn-b-C3_GBM_EXALLC	finn-b-C3_GBM_EXALLC	genus.Oscillospira.id.2064	Weighted median	8	0.42332	1.06094	0.689891	-1.65613	2.50277	1.52702	0.190877	12.2162	1.53 (0.19-1.222000e+01)
finn-b-C3_GBM_EXALLC	finn-b-C3_GBM_EXALLC	genus.Oscillospira.id.2064	Inverse variance weighted	8	0.617034	0.784016	0.431272	-0.919637	2.1537	1.85342	0.398664	8.61672	1.85 (0.40-8.620000e+00)	0.975009
finn-b-C3_GBM_EXALLC	finn-b-C3_GBM_EXALLC	genus.Oscillospira.id.2064	Simple mode	8	-0.262912	1.69694	0.881247	-3.58892	3.06309	0.768809	0.0276282	21.3937	0.77 (0.03-2.139000e+01)
finn-b-C3_GBM_EXALLC	finn-b-C3_GBM_EXALLC	genus.Oscillospira.id.2064	Weighted mode	8	-0.453122	1.68459	0.7957	-3.75491	2.84866	0.635641	0.0234026	17.2647	0.64 (0.02-1.726000e+01)
finn-b-C3_GBM_EXALLC	finn-b-C3_GBM_EXALLC	genus.Oxalobacter.id.2978	MR Egger	11	2.77965	2.06179	0.210551	-1.26146	6.82076	16.1134	0.28324	916.681	16.11 (0.28-9.166800e+02)
finn-b-C3_GBM_EXALLC	finn-b-C3_GBM_EXALLC	genus.Oxalobacter.id.2978	Weighted median	11	-0.145402	0.597352	0.807688	-1.31621	1.02541	0.864675	0.268149	2.78823	0.86 (0.27-2.790000e+00)
finn-b-C3_GBM_EXALLC	finn-b-C3_GBM_EXALLC	genus.Oxalobacter.id.2978	Inverse variance weighted	11	-0.179188	0.438746	0.682973	-1.03913	0.680754	0.835949	0.353762	1.97537	0.84 (0.35-1.980000e+00)	0.975009
finn-b-C3_GBM_EXALLC	finn-b-C3_GBM_EXALLC	genus.Oxalobacter.id.2978	Simple mode	11	-0.13169	0.999666	0.897808	-2.09104	1.82766	0.876613	0.123559	6.2193	0.88 (0.12-6.220000e+00)
finn-b-C3_GBM_EXALLC	finn-b-C3_GBM_EXALLC	genus.Oxalobacter.id.2978	Weighted mode	11	-0.44573	0.939914	0.645525	-2.28796	1.3965	0.640357	0.101473	4.04103	0.64 (0.10-4.040000e+00)
finn-b-C3_GBM_EXALLC	finn-b-C3_GBM_EXALLC	genus.Parabacteroides.id.954	MR Egger	5	0.28474	12.7612	0.983599	-24.7272	25.2967	1.32942	1.82438e-11	9.6874e+10	1.33 (0.00-9.687405e+10)
finn-b-C3_GBM_EXALLC	finn-b-C3_GBM_EXALLC	genus.Parabacteroides.id.954	Weighted median	5	-0.076777	1.67459	0.963431	-3.35898	3.20542	0.926096	0.0347708	24.666	0.93 (0.03-2.467000e+01)
finn-b-C3_GBM_EXALLC	finn-b-C3_GBM_EXALLC	genus.Parabacteroides.id.954	Inverse variance weighted	5	-0.465833	1.77373	0.792836	-3.94235	3.01068	0.627612	0.0194027	20.3012	0.63 (0.02-2.030000e+01)	0.975009
finn-b-C3_GBM_EXALLC	finn-b-C3_GBM_EXALLC	genus.Parabacteroides.id.954	Simple mode	5	0.312128	2.54205	0.908199	-4.67029	5.29454	1.36633	0.00936958	199.246	1.37 (0.01-1.992500e+02)
finn-b-C3_GBM_EXALLC	finn-b-C3_GBM_EXALLC	genus.Parabacteroides.id.954	Weighted mode	5	-0.171659	2.38651	0.946112	-4.84922	4.5059	0.842267	0.00783448	90.5501	0.84 (0.01-9.055000e+01)
finn-b-C3_GBM_EXALLC	finn-b-C3_GBM_EXALLC	genus.Paraprevotella.id.962	MR Egger	13	1.9435	1.85051	0.31613	-1.6835	5.57049	6.98312	0.185722	262.563	6.98 (0.19-2.625600e+02)
finn-b-C3_GBM_EXALLC	finn-b-C3_GBM_EXALLC	genus.Paraprevotella.id.962	Weighted median	13	0.328355	0.684666	0.631523	-1.01359	1.6703	1.38868	0.362914	5.31376	1.39 (0.36-5.310000e+00)
finn-b-C3_GBM_EXALLC	finn-b-C3_GBM_EXALLC	genus.Paraprevotella.id.962	Inverse variance weighted	13	-0.0404711	0.48902	0.934043	-0.998949	0.918007	0.960337	0.368266	2.5043	0.96 (0.37-2.500000e+00)	0.975009
finn-b-C3_GBM_EXALLC	finn-b-C3_GBM_EXALLC	genus.Paraprevotella.id.962	Simple mode	13	0.407001	1.17164	0.734324	-1.88941	2.70341	1.50231	0.151161	14.9306	1.50 (0.15-1.493000e+01)
finn-b-C3_GBM_EXALLC	finn-b-C3_GBM_EXALLC	genus.Paraprevotella.id.962	Weighted mode	13	0.424386	1.15656	0.720054	-1.84247	2.69124	1.52865	0.158426	14.75	1.53 (0.16-1.475000e+01)
finn-b-C3_GBM_EXALLC	finn-b-C3_GBM_EXALLC	genus.Parasutterella.id.2892	MR Egger	14	0.595607	1.62096	0.719689	-2.58147	3.77269	1.81413	0.0756624	43.4968	1.81 (0.08-4.350000e+01)
finn-b-C3_GBM_EXALLC	finn-b-C3_GBM_EXALLC	genus.Parasutterella.id.2892	Weighted median	14	0.795864	0.831422	0.33845	-0.833724	2.42545	2.21635	0.434429	11.3073	2.22 (0.43-1.131000e+01)
finn-b-C3_GBM_EXALLC	finn-b-C3_GBM_EXALLC	genus.Parasutterella.id.2892	Inverse variance weighted	14	0.732932	0.583216	0.20886	-0.410171	1.87604	2.08117	0.663536	6.52757	2.08 (0.66-6.530000e+00)	0.920529
finn-b-C3_GBM_EXALLC	finn-b-C3_GBM_EXALLC	genus.Parasutterella.id.2892	Simple mode	14	0.120933	1.38324	0.931664	-2.59022	2.83208	1.12855	0.0750037	16.9808	1.13 (0.08-1.698000e+01)
finn-b-C3_GBM_EXALLC	finn-b-C3_GBM_EXALLC	genus.Parasutterella.id.2892	Weighted mode	14	0.72456	1.17702	0.548792	-1.5824	3.03151	2.06382	0.205482	20.7286	2.06 (0.21-2.073000e+01)
finn-b-C3_GBM_EXALLC	finn-b-C3_GBM_EXALLC	genus.Peptococcus.id.2037	MR Egger	12	4.88114	1.78963	0.0212861	1.37347	8.38882	131.781	3.94902	4397.61	131.78 (3.95-4.397610e+03)
finn-b-C3_GBM_EXALLC	finn-b-C3_GBM_EXALLC	genus.Peptococcus.id.2037	Weighted median	12	-0.376308	0.727338	0.604893	-1.80189	1.04927	0.686391	0.164987	2.85558	0.69 (0.16-2.860000e+00)
finn-b-C3_GBM_EXALLC	finn-b-C3_GBM_EXALLC	genus.Peptococcus.id.2037	Inverse variance weighted	12	-0.538973	0.606238	0.373978	-1.7272	0.649252	0.583347	0.177782	1.91411	0.58 (0.18-1.910000e+00)	0.975009
finn-b-C3_GBM_EXALLC	finn-b-C3_GBM_EXALLC	genus.Peptococcus.id.2037	Simple mode	12	-0.761924	1.27045	0.560837	-3.252	1.72815	0.466767	0.0386968	5.63023	0.47 (0.04-5.630000e+00)
finn-b-C3_GBM_EXALLC	finn-b-C3_GBM_EXALLC	genus.Peptococcus.id.2037	Weighted mode	12	-0.48777	1.1932	0.690537	-2.82643	1.85089	0.613994	0.0592236	6.36551	0.61 (0.06-6.370000e+00)
finn-b-C3_GBM_EXALLC	finn-b-C3_GBM_EXALLC	genus.Phascolarctobacterium.id.2168	MR Egger	9	-4.19101	3.68093	0.292343	-11.4056	3.02361	0.015131	1.11326e-05	20.5655	0.02 (0.00-2.057000e+01)
finn-b-C3_GBM_EXALLC	finn-b-C3_GBM_EXALLC	genus.Phascolarctobacterium.id.2168	Weighted median	9	-0.955595	1.04616	0.361015	-3.00607	1.09488	0.384583	0.0494859	2.98882	0.38 (0.05-2.990000e+00)
finn-b-C3_GBM_EXALLC	finn-b-C3_GBM_EXALLC	genus.Phascolarctobacterium.id.2168	Inverse variance weighted	9	-1.81581	0.788601	0.0213028	-3.36147	-0.270154	0.162706	0.0346842	0.763262	0.16 (0.03-7.600000e-01)	0.679939
finn-b-C3_GBM_EXALLC	finn-b-C3_GBM_EXALLC	genus.Phascolarctobacterium.id.2168	Simple mode	9	-0.395167	1.62206	0.813656	-3.5744	2.78407	0.673567	0.0280321	16.1847	0.67 (0.03-1.618000e+01)
finn-b-C3_GBM_EXALLC	finn-b-C3_GBM_EXALLC	genus.Phascolarctobacterium.id.2168	Weighted mode	9	-0.370573	1.45754	0.805719	-3.22736	2.48621	0.690339	0.0396621	12.0157	0.69 (0.04-1.202000e+01)
finn-b-C3_GBM_EXALLC	finn-b-C3_GBM_EXALLC	genus.Prevotella7.id.11182	MR Egger	11	-0.198056	2.40841	0.93626	-4.91854	4.52243	0.820324	0.00730979	92.0589	0.82 (0.01-9.206000e+01)
finn-b-C3_GBM_EXALLC	finn-b-C3_GBM_EXALLC	genus.Prevotella7.id.11182	Weighted median	11	-1.25564	0.548334	0.0220264	-2.33037	-0.180902	0.284895	0.0972598	0.834517	0.28 (0.10-8.300000e-01)
finn-b-C3_GBM_EXALLC	finn-b-C3_GBM_EXALLC	genus.Prevotella7.id.11182	Inverse variance weighted	11	-1.19755	0.414346	0.00384985	-2.00967	-0.385429	0.301934	0.134033	0.680159	0.30 (0.13-6.800000e-01)	0.458132
finn-b-C3_GBM_EXALLC	finn-b-C3_GBM_EXALLC	genus.Prevotella7.id.11182	Simple mode	11	-1.2773	0.87731	0.17608	-2.99683	0.44223	0.27879	0.0499453	1.55617	0.28 (0.05-1.560000e+00)
finn-b-C3_GBM_EXALLC	finn-b-C3_GBM_EXALLC	genus.Prevotella7.id.11182	Weighted mode	11	-1.21294	0.893816	0.204609	-2.96482	0.538942	0.297322	0.0515699	1.71419	0.30 (0.05-1.710000e+00)
finn-b-C3_GBM_EXALLC	finn-b-C3_GBM_EXALLC	genus.Prevotella9.id.11183	MR Egger	15	2.05809	1.5699	0.212556	-1.01893	5.1351	7.83097	0.360982	169.881	7.83 (0.36-1.698800e+02)
finn-b-C3_GBM_EXALLC	finn-b-C3_GBM_EXALLC	genus.Prevotella9.id.11183	Weighted median	15	-0.205465	0.753432	0.78508	-1.68219	1.27126	0.814269	0.185966	3.56535	0.81 (0.19-3.570000e+00)
finn-b-C3_GBM_EXALLC	finn-b-C3_GBM_EXALLC	genus.Prevotella9.id.11183	Inverse variance weighted	15	0.274011	0.537808	0.610405	-0.780093	1.32811	1.31523	0.458363	3.77392	1.32 (0.46-3.770000e+00)	0.975009
finn-b-C3_GBM_EXALLC	finn-b-C3_GBM_EXALLC	genus.Prevotella9.id.11183	Simple mode	15	-0.637644	1.1968	0.602533	-2.98337	1.70808	0.528536	0.0506222	5.51835	0.53 (0.05-5.520000e+00)
finn-b-C3_GBM_EXALLC	finn-b-C3_GBM_EXALLC	genus.Prevotella9.id.11183	Weighted mode	15	-0.572692	1.21329	0.644188	-2.95074	1.80536	0.564005	0.052301	6.08214	0.56 (0.05-6.080000e+00)
finn-b-C3_GBM_EXALLC	finn-b-C3_GBM_EXALLC	genus.RikenellaceaeRC9gutgroup.id.11191	MR Egger	11	-3.68142	3.44848	0.313523	-10.4404	3.07761	0.0251873	2.92262e-05	21.7065	0.03 (0.00-2.171000e+01)
finn-b-C3_GBM_EXALLC	finn-b-C3_GBM_EXALLC	genus.RikenellaceaeRC9gutgroup.id.11191	Weighted median	11	-0.977281	0.593741	0.0997696	-2.14101	0.186452	0.376333	0.117536	1.20497	0.38 (0.12-1.200000e+00)
finn-b-C3_GBM_EXALLC	finn-b-C3_GBM_EXALLC	genus.RikenellaceaeRC9gutgroup.id.11191	Inverse variance weighted	11	-0.977756	0.543923	0.0722407	-2.04385	0.0883343	0.376154	0.12953	1.09235	0.38 (0.13-1.090000e+00)	0.781513
finn-b-C3_GBM_EXALLC	finn-b-C3_GBM_EXALLC	genus.RikenellaceaeRC9gutgroup.id.11191	Simple mode	11	-1.20083	1.01016	0.262001	-3.18074	0.779087	0.300945	0.0415548	2.17948	0.30 (0.04-2.180000e+00)
finn-b-C3_GBM_EXALLC	finn-b-C3_GBM_EXALLC	genus.RikenellaceaeRC9gutgroup.id.11191	Weighted mode	11	-1.09262	0.94781	0.275811	-2.95033	0.765089	0.335337	0.0523227	2.14918	0.34 (0.05-2.150000e+00)
finn-b-C3_GBM_EXALLC	finn-b-C3_GBM_EXALLC	genus.Romboutsia.id.11347	MR Egger	13	-1.37771	2.07583	0.520556	-5.44633	2.69091	0.252156	0.00431212	14.7451	0.25 (0.00-1.475000e+01)
finn-b-C3_GBM_EXALLC	finn-b-C3_GBM_EXALLC	genus.Romboutsia.id.11347	Weighted median	13	0.0842012	1.01126	0.933642	-1.89787	2.06627	1.08785	0.149887	7.89535	1.09 (0.15-7.900000e+00)
finn-b-C3_GBM_EXALLC	finn-b-C3_GBM_EXALLC	genus.Romboutsia.id.11347	Inverse variance weighted	13	-0.131647	0.718573	0.854636	-1.54005	1.27676	0.87665	0.21437	3.58499	0.88 (0.21-3.580000e+00)	0.975009
finn-b-C3_GBM_EXALLC	finn-b-C3_GBM_EXALLC	genus.Romboutsia.id.11347	Simple mode	13	0.349901	1.68977	0.839428	-2.96206	3.66186	1.41893	0.0517125	38.9336	1.42 (0.05-3.893000e+01)
finn-b-C3_GBM_EXALLC	finn-b-C3_GBM_EXALLC	genus.Romboutsia.id.11347	Weighted mode	13	0.349901	1.73052	0.843152	-3.04191	3.74171	1.41893	0.0477436	42.1701	1.42 (0.05-4.217000e+01)
finn-b-C3_GBM_EXALLC	finn-b-C3_GBM_EXALLC	genus.Roseburia.id.2012	MR Egger	14	-4.54806	2.45246	0.0883958	-9.35488	0.258758	0.0105877	8.6542e-05	1.29532	0.01 (0.00-1.300000e+00)
finn-b-C3_GBM_EXALLC	finn-b-C3_GBM_EXALLC	genus.Roseburia.id.2012	Weighted median	14	-1.61911	1.01921	0.112152	-3.61675	0.37854	0.198075	0.0268697	1.46015	0.20 (0.03-1.460000e+00)
finn-b-C3_GBM_EXALLC	finn-b-C3_GBM_EXALLC	genus.Roseburia.id.2012	Inverse variance weighted	14	-0.829307	0.798279	0.298866	-2.39393	0.735319	0.436351	0.0912699	2.08615	0.44 (0.09-2.090000e+00)	0.975009
finn-b-C3_GBM_EXALLC	finn-b-C3_GBM_EXALLC	genus.Roseburia.id.2012	Simple mode	14	-1.51612	1.78707	0.411574	-5.01879	1.98654	0.219562	0.00661256	7.29028	0.22 (0.01-7.290000e+00)
finn-b-C3_GBM_EXALLC	finn-b-C3_GBM_EXALLC	genus.Roseburia.id.2012	Weighted mode	14	-1.6551	1.5968	0.31886	-4.78483	1.47463	0.191073	0.00835557	4.3694	0.19 (0.01-4.370000e+00)
finn-b-C3_GBM_EXALLC	finn-b-C3_GBM_EXALLC	genus.Ruminiclostridium5.id.11355	MR Egger	11	-3.88892	3.70426	0.321159	-11.1493	3.37143	0.0204674	1.43857e-05	29.12	0.02 (0.00-2.912000e+01)
finn-b-C3_GBM_EXALLC	finn-b-C3_GBM_EXALLC	genus.Ruminiclostridium5.id.11355	Weighted median	11	-0.807687	1.24031	0.51492	-3.2387	1.62333	0.445888	0.0392148	5.06994	0.45 (0.04-5.070000e+00)
finn-b-C3_GBM_EXALLC	finn-b-C3_GBM_EXALLC	genus.Ruminiclostridium5.id.11355	Inverse variance weighted	11	-0.564059	0.88543	0.524095	-2.2995	1.17138	0.568895	0.100309	3.22645	0.57 (0.10-3.230000e+00)	0.975009
finn-b-C3_GBM_EXALLC	finn-b-C3_GBM_EXALLC	genus.Ruminiclostridium5.id.11355	Simple mode	11	-0.807671	1.96076	0.689091	-4.65077	3.03543	0.445896	0.00955427	20.8098	0.45 (0.01-2.081000e+01)
finn-b-C3_GBM_EXALLC	finn-b-C3_GBM_EXALLC	genus.Ruminiclostridium5.id.11355	Weighted mode	11	-0.640278	2.22898	0.779784	-5.00909	3.72853	0.527146	0.006677	41.6179	0.53 (0.01-4.162000e+01)
finn-b-C3_GBM_EXALLC	finn-b-C3_GBM_EXALLC	genus.Ruminiclostridium6.id.11356	MR Egger	15	3.48207	1.69623	0.060786	0.157455	6.80668	32.5269	1.17053	903.865	32.53 (1.17-9.038600e+02)
finn-b-C3_GBM_EXALLC	finn-b-C3_GBM_EXALLC	genus.Ruminiclostridium6.id.11356	Weighted median	15	0.715469	0.912347	0.432919	-1.07273	2.50367	2.04515	0.342073	12.2273	2.05 (0.34-1.223000e+01)
finn-b-C3_GBM_EXALLC	finn-b-C3_GBM_EXALLC	genus.Ruminiclostridium6.id.11356	Inverse variance weighted	15	0.467688	0.682265	0.493033	-0.869551	1.80493	1.5963	0.41914	6.07952	1.60 (0.42-6.080000e+00)	0.975009
finn-b-C3_GBM_EXALLC	finn-b-C3_GBM_EXALLC	genus.Ruminiclostridium6.id.11356	Simple mode	15	0.12892	1.61477	0.937496	-3.03603	3.29387	1.1376	0.048025	26.9471	1.14 (0.05-2.695000e+01)
finn-b-C3_GBM_EXALLC	finn-b-C3_GBM_EXALLC	genus.Ruminiclostridium6.id.11356	Weighted mode	15	0.437353	1.32945	0.747046	-2.16837	3.04308	1.5486	0.114364	20.9697	1.55 (0.11-2.097000e+01)
finn-b-C3_GBM_EXALLC	finn-b-C3_GBM_EXALLC	genus.Ruminiclostridium9.id.11357	MR Egger	8	6.61332	5.03582	0.237082	-3.2569	16.4835	744.949	0.0385076	1.44114e+07	744.95 (0.04-1.441140e+07)
finn-b-C3_GBM_EXALLC	finn-b-C3_GBM_EXALLC	genus.Ruminiclostridium9.id.11357	Weighted median	8	-0.426609	1.36153	0.75403	-3.09522	2.242	0.652719	0.0452653	9.41211	0.65 (0.05-9.410000e+00)
finn-b-C3_GBM_EXALLC	finn-b-C3_GBM_EXALLC	genus.Ruminiclostridium9.id.11357	Inverse variance weighted	8	-0.183198	1.09503	0.867135	-2.32945	1.96306	0.832604	0.097349	7.12107	0.83 (0.10-7.120000e+00)	0.975009
finn-b-C3_GBM_EXALLC	finn-b-C3_GBM_EXALLC	genus.Ruminiclostridium9.id.11357	Simple mode	8	-0.391012	2.02175	0.852136	-4.35365	3.57163	0.676372	0.0128598	35.5744	0.68 (0.01-3.557000e+01)
finn-b-C3_GBM_EXALLC	finn-b-C3_GBM_EXALLC	genus.Ruminiclostridium9.id.11357	Weighted mode	8	-0.291663	1.96208	0.886021	-4.13734	3.55401	0.74702	0.0159653	34.9532	0.75 (0.02-3.495000e+01)
finn-b-C3_GBM_EXALLC	finn-b-C3_GBM_EXALLC	genus.RuminococcaceaeNK4A214group.id.11358	MR Egger	13	-3.38755	2.47544	0.198467	-8.23942	1.46432	0.0337914	0.000264039	4.3246	0.03 (0.00-4.320000e+00)
finn-b-C3_GBM_EXALLC	finn-b-C3_GBM_EXALLC	genus.RuminococcaceaeNK4A214group.id.11358	Weighted median	13	0.568991	1.01266	0.574199	-1.41582	2.5538	1.76648	0.242726	12.8559	1.77 (0.24-1.286000e+01)
finn-b-C3_GBM_EXALLC	finn-b-C3_GBM_EXALLC	genus.RuminococcaceaeNK4A214group.id.11358	Inverse variance weighted	13	-0.363737	0.749051	0.627253	-1.83188	1.1044	0.695074	0.160113	3.01742	0.70 (0.16-3.020000e+00)	0.975009
finn-b-C3_GBM_EXALLC	finn-b-C3_GBM_EXALLC	genus.RuminococcaceaeNK4A214group.id.11358	Simple mode	13	1.23463	1.86377	0.520213	-2.41837	4.88762	3.43709	0.0890671	132.637	3.44 (0.09-1.326400e+02)
finn-b-C3_GBM_EXALLC	finn-b-C3_GBM_EXALLC	genus.RuminococcaceaeNK4A214group.id.11358	Weighted mode	13	1.13153	1.82786	0.547459	-2.45108	4.71414	3.1004	0.0862005	111.513	3.10 (0.09-1.115100e+02)
finn-b-C3_GBM_EXALLC	finn-b-C3_GBM_EXALLC	genus.RuminococcaceaeUCG002.id.11360	MR Egger	22	-0.846249	1.52476	0.585045	-3.83477	2.14228	0.429021	0.0216062	8.5188	0.43 (0.02-8.520000e+00)
finn-b-C3_GBM_EXALLC	finn-b-C3_GBM_EXALLC	genus.RuminococcaceaeUCG002.id.11360	Weighted median	22	-0.181618	0.854793	0.83174	-1.85701	1.49378	0.83392	0.156138	4.45388	0.83 (0.16-4.450000e+00)
finn-b-C3_GBM_EXALLC	finn-b-C3_GBM_EXALLC	genus.RuminococcaceaeUCG002.id.11360	Inverse variance weighted	22	-0.378476	0.565412	0.503252	-1.48668	0.729731	0.684904	0.226122	2.07452	0.68 (0.23-2.070000e+00)	0.975009
finn-b-C3_GBM_EXALLC	finn-b-C3_GBM_EXALLC	genus.RuminococcaceaeUCG002.id.11360	Simple mode	22	-2.22131	1.71362	0.208948	-5.58	1.13738	0.108467	0.00377255	3.11859	0.11 (0.00-3.120000e+00)
finn-b-C3_GBM_EXALLC	finn-b-C3_GBM_EXALLC	genus.RuminococcaceaeUCG002.id.11360	Weighted mode	22	-2.04924	1.41034	0.161002	-4.81352	0.715035	0.128833	0.00811925	2.04426	0.13 (0.01-2.040000e+00)
finn-b-C3_GBM_EXALLC	finn-b-C3_GBM_EXALLC	genus.RuminococcaceaeUCG003.id.11361	MR Egger	12	-0.360196	2.35937	0.881698	-4.98456	4.26416	0.697539	0.00684281	71.1055	0.70 (0.01-7.111000e+01)
finn-b-C3_GBM_EXALLC	finn-b-C3_GBM_EXALLC	genus.RuminococcaceaeUCG003.id.11361	Weighted median	12	-0.487742	0.941118	0.604278	-2.33233	1.35685	0.614011	0.097069	3.88394	0.61 (0.10-3.880000e+00)
finn-b-C3_GBM_EXALLC	finn-b-C3_GBM_EXALLC	genus.RuminococcaceaeUCG003.id.11361	Inverse variance weighted	12	-0.573762	0.723802	0.427949	-1.99241	0.844889	0.563402	0.136366	2.32772	0.56 (0.14-2.330000e+00)	0.975009
finn-b-C3_GBM_EXALLC	finn-b-C3_GBM_EXALLC	genus.RuminococcaceaeUCG003.id.11361	Simple mode	12	-1.38893	1.42643	0.351125	-4.18474	1.40687	0.249341	0.0152262	4.08315	0.25 (0.02-4.080000e+00)
finn-b-C3_GBM_EXALLC	finn-b-C3_GBM_EXALLC	genus.RuminococcaceaeUCG003.id.11361	Weighted mode	12	0.291835	1.39216	0.83779	-2.43679	3.02046	1.33888	0.0874408	20.5008	1.34 (0.09-2.050000e+01)
finn-b-C3_GBM_EXALLC	finn-b-C3_GBM_EXALLC	genus.RuminococcaceaeUCG004.id.11362	MR Egger	11	-4.0977	3.66415	0.292389	-11.2794	3.08403	0.0166108	1.263e-05	21.8462	0.02 (0.00-2.185000e+01)
finn-b-C3_GBM_EXALLC	finn-b-C3_GBM_EXALLC	genus.RuminococcaceaeUCG004.id.11362	Weighted median	11	-0.639013	0.922534	0.488515	-2.44718	1.16915	0.527813	0.0865373	3.21926	0.53 (0.09-3.220000e+00)
finn-b-C3_GBM_EXALLC	finn-b-C3_GBM_EXALLC	genus.RuminococcaceaeUCG004.id.11362	Inverse variance weighted	11	-1.0488	0.658093	0.111005	-2.33866	0.241064	0.350359	0.0964568	1.2726	0.35 (0.10-1.270000e+00)	0.874802
finn-b-C3_GBM_EXALLC	finn-b-C3_GBM_EXALLC	genus.RuminococcaceaeUCG004.id.11362	Simple mode	11	-2.27969	1.64106	0.19494	-5.49617	0.936789	0.102316	0.00410244	2.55177	0.10 (0.00-2.550000e+00)
finn-b-C3_GBM_EXALLC	finn-b-C3_GBM_EXALLC	genus.RuminococcaceaeUCG004.id.11362	Weighted mode	11	-2.25838	1.59384	0.186891	-5.38231	0.865541	0.104519	0.0045972	2.37629	0.10 (0.00-2.380000e+00)
finn-b-C3_GBM_EXALLC	finn-b-C3_GBM_EXALLC	genus.RuminococcaceaeUCG005.id.11363	MR Egger	14	-0.882241	1.84882	0.641799	-4.50593	2.74144	0.413854	0.0110433	15.5094	0.41 (0.01-1.551000e+01)
finn-b-C3_GBM_EXALLC	finn-b-C3_GBM_EXALLC	genus.RuminococcaceaeUCG005.id.11363	Weighted median	14	-0.210352	0.908111	0.81682	-1.99025	1.56955	0.810299	0.136661	4.80446	0.81 (0.14-4.800000e+00)
finn-b-C3_GBM_EXALLC	finn-b-C3_GBM_EXALLC	genus.RuminococcaceaeUCG005.id.11363	Inverse variance weighted	14	-0.380792	0.676806	0.573686	-1.70733	0.945747	0.68332	0.181349	2.57474	0.68 (0.18-2.570000e+00)	0.975009
finn-b-C3_GBM_EXALLC	finn-b-C3_GBM_EXALLC	genus.RuminococcaceaeUCG005.id.11363	Simple mode	14	-0.338952	1.56248	0.831629	-3.40142	2.72351	0.712517	0.033326	15.2338	0.71 (0.03-1.523000e+01)
finn-b-C3_GBM_EXALLC	finn-b-C3_GBM_EXALLC	genus.RuminococcaceaeUCG005.id.11363	Weighted mode	14	-0.0457043	1.36487	0.973796	-2.72085	2.62944	0.955324	0.0658187	13.866	0.96 (0.07-1.387000e+01)
finn-b-C3_GBM_EXALLC	finn-b-C3_GBM_EXALLC	genus.RuminococcaceaeUCG009.id.11366	MR Egger	12	0.530619	2.19914	0.81421	-3.7797	4.84093	1.69998	0.0228296	126.587	1.70 (0.02-1.265900e+02)
finn-b-C3_GBM_EXALLC	finn-b-C3_GBM_EXALLC	genus.RuminococcaceaeUCG009.id.11366	Weighted median	12	0.246886	0.769711	0.748399	-1.26175	1.75552	1.28003	0.283159	5.78645	1.28 (0.28-5.790000e+00)
finn-b-C3_GBM_EXALLC	finn-b-C3_GBM_EXALLC	genus.RuminococcaceaeUCG009.id.11366	Inverse variance weighted	12	-0.0546275	0.549021	0.920741	-1.13071	1.02145	0.946838	0.322804	2.77723	0.95 (0.32-2.780000e+00)	0.975009
finn-b-C3_GBM_EXALLC	finn-b-C3_GBM_EXALLC	genus.RuminococcaceaeUCG009.id.11366	Simple mode	12	0.447787	1.11548	0.695793	-1.73856	2.63414	1.56484	0.175773	13.9313	1.56 (0.18-1.393000e+01)
finn-b-C3_GBM_EXALLC	finn-b-C3_GBM_EXALLC	genus.RuminococcaceaeUCG009.id.11366	Weighted mode	12	0.629374	1.05803	0.563976	-1.44436	2.70311	1.87643	0.235897	14.9261	1.88 (0.24-1.493000e+01)
finn-b-C3_GBM_EXALLC	finn-b-C3_GBM_EXALLC	genus.RuminococcaceaeUCG010.id.11367	MR Egger	6	-3.36994	2.60536	0.265491	-8.47645	1.73657	0.0343918	0.000208317	5.67785	0.03 (0.00-5.680000e+00)
finn-b-C3_GBM_EXALLC	finn-b-C3_GBM_EXALLC	genus.RuminococcaceaeUCG010.id.11367	Weighted median	6	-1.57763	1.23533	0.201571	-3.99888	0.843625	0.206464	0.0183361	2.32478	0.21 (0.02-2.320000e+00)
finn-b-C3_GBM_EXALLC	finn-b-C3_GBM_EXALLC	genus.RuminococcaceaeUCG010.id.11367	Inverse variance weighted	6	-0.956383	0.949552	0.313842	-2.81751	0.904739	0.38428	0.0597548	2.47129	0.38 (0.06-2.470000e+00)	0.975009
finn-b-C3_GBM_EXALLC	finn-b-C3_GBM_EXALLC	genus.RuminococcaceaeUCG010.id.11367	Simple mode	6	-1.52852	1.89441	0.456397	-5.24156	2.18452	0.216857	0.00529201	8.88638	0.22 (0.01-8.890000e+00)
finn-b-C3_GBM_EXALLC	finn-b-C3_GBM_EXALLC	genus.RuminococcaceaeUCG010.id.11367	Weighted mode	6	-1.96009	1.48411	0.243812	-4.86895	0.948761	0.140845	0.00768142	2.58251	0.14 (0.01-2.580000e+00)
finn-b-C3_GBM_EXALLC	finn-b-C3_GBM_EXALLC	genus.RuminococcaceaeUCG011.id.11368	MR Egger	8	-0.0239404	2.29991	0.992032	-4.53177	4.48389	0.976344	0.0107616	88.5787	0.98 (0.01-8.858000e+01)
finn-b-C3_GBM_EXALLC	finn-b-C3_GBM_EXALLC	genus.RuminococcaceaeUCG011.id.11368	Weighted median	8	-0.122674	0.633724	0.846508	-1.36477	1.11942	0.884552	0.255439	3.06309	0.88 (0.26-3.060000e+00)
finn-b-C3_GBM_EXALLC	finn-b-C3_GBM_EXALLC	genus.RuminococcaceaeUCG011.id.11368	Inverse variance weighted	8	-0.175198	0.459813	0.703189	-1.07643	0.726036	0.839291	0.34081	2.06687	0.84 (0.34-2.070000e+00)	0.975009
finn-b-C3_GBM_EXALLC	finn-b-C3_GBM_EXALLC	genus.RuminococcaceaeUCG011.id.11368	Simple mode	8	0.140826	0.917129	0.882297	-1.65675	1.9384	1.15122	0.190759	6.94762	1.15 (0.19-6.950000e+00)
finn-b-C3_GBM_EXALLC	finn-b-C3_GBM_EXALLC	genus.RuminococcaceaeUCG011.id.11368	Weighted mode	8	-0.175741	0.855671	0.843118	-1.85286	1.50137	0.838836	0.156789	4.48785	0.84 (0.16-4.490000e+00)
finn-b-C3_GBM_EXALLC	finn-b-C3_GBM_EXALLC	genus.RuminococcaceaeUCG013.id.11370	MR Egger	12	-1.89613	2.25602	0.420284	-6.31793	2.52567	0.150149	0.00180367	12.4993	0.15 (0.00-1.250000e+01)
finn-b-C3_GBM_EXALLC	finn-b-C3_GBM_EXALLC	genus.RuminococcaceaeUCG013.id.11370	Weighted median	12	-0.440332	1.03164	0.669505	-2.46234	1.58168	0.643823	0.0852349	4.86312	0.64 (0.09-4.860000e+00)
finn-b-C3_GBM_EXALLC	finn-b-C3_GBM_EXALLC	genus.RuminococcaceaeUCG013.id.11370	Inverse variance weighted	12	-0.238839	0.793765	0.763496	-1.79462	1.31694	0.787542	0.166191	3.73199	0.79 (0.17-3.730000e+00)	0.975009
finn-b-C3_GBM_EXALLC	finn-b-C3_GBM_EXALLC	genus.RuminococcaceaeUCG013.id.11370	Simple mode	12	0.574278	1.50634	0.710286	-2.37815	3.52671	1.77585	0.0927218	34.0118	1.78 (0.09-3.401000e+01)
finn-b-C3_GBM_EXALLC	finn-b-C3_GBM_EXALLC	genus.RuminococcaceaeUCG013.id.11370	Weighted mode	12	-0.723121	1.54771	0.649462	-3.75664	2.3104	0.485236	0.0233621	10.0784	0.49 (0.02-1.008000e+01)
finn-b-C3_GBM_EXALLC	finn-b-C3_GBM_EXALLC	genus.RuminococcaceaeUCG014.id.11371	MR Egger	11	-1.08774	1.71648	0.542043	-4.45203	2.27656	0.336979	0.0116548	9.74314	0.34 (0.01-9.740000e+00)
finn-b-C3_GBM_EXALLC	finn-b-C3_GBM_EXALLC	genus.RuminococcaceaeUCG014.id.11371	Weighted median	11	0.233074	1.00617	0.816813	-1.73901	2.20516	1.26248	0.175694	9.0717	1.26 (0.18-9.070000e+00)
finn-b-C3_GBM_EXALLC	finn-b-C3_GBM_EXALLC	genus.RuminococcaceaeUCG014.id.11371	Inverse variance weighted	11	-0.0945906	0.723546	0.895987	-1.51274	1.32356	0.909745	0.220305	3.75677	0.91 (0.22-3.760000e+00)	0.975009
finn-b-C3_GBM_EXALLC	finn-b-C3_GBM_EXALLC	genus.RuminococcaceaeUCG014.id.11371	Simple mode	11	0.372884	1.55688	0.81555	-2.67861	3.42437	1.45192	0.0686587	30.7034	1.45 (0.07-3.070000e+01)
finn-b-C3_GBM_EXALLC	finn-b-C3_GBM_EXALLC	genus.RuminococcaceaeUCG014.id.11371	Weighted mode	11	0.313716	1.24337	0.805911	-2.12329	2.75072	1.3685	0.119638	15.6539	1.37 (0.12-1.565000e+01)
finn-b-C3_GBM_EXALLC	finn-b-C3_GBM_EXALLC	genus.Ruminococcus1.id.11373	MR Egger	10	1.51743	2.20056	0.509971	-2.79567	5.83053	4.56049	0.0610738	340.539	4.56 (0.06-3.405400e+02)
finn-b-C3_GBM_EXALLC	finn-b-C3_GBM_EXALLC	genus.Ruminococcus1.id.11373	Weighted median	10	0.754423	1.04579	0.470667	-1.29532	2.80416	2.12638	0.273811	16.5132	2.13 (0.27-1.651000e+01)
finn-b-C3_GBM_EXALLC	finn-b-C3_GBM_EXALLC	genus.Ruminococcus1.id.11373	Inverse variance weighted	10	0.720297	0.822423	0.381126	-0.891652	2.33225	2.05504	0.409978	10.301	2.06 (0.41-1.030000e+01)	0.975009
finn-b-C3_GBM_EXALLC	finn-b-C3_GBM_EXALLC	genus.Ruminococcus1.id.11373	Simple mode	10	1.10066	1.65767	0.523345	-2.14836	4.34969	3.00616	0.116675	77.4546	3.01 (0.12-7.745000e+01)
finn-b-C3_GBM_EXALLC	finn-b-C3_GBM_EXALLC	genus.Ruminococcus1.id.11373	Weighted mode	10	0.927345	1.6404	0.585674	-2.28784	4.14253	2.52779	0.101485	62.9621	2.53 (0.10-6.296000e+01)
finn-b-C3_GBM_EXALLC	finn-b-C3_GBM_EXALLC	genus.Ruminococcus2.id.11374	MR Egger	15	1.92724	1.51227	0.224831	-1.03681	4.8913	6.87054	0.354584	133.126	6.87 (0.35-1.331300e+02)
finn-b-C3_GBM_EXALLC	finn-b-C3_GBM_EXALLC	genus.Ruminococcus2.id.11374	Weighted median	15	0.486583	0.838695	0.561802	-1.15726	2.13042	1.62675	0.314347	8.41844	1.63 (0.31-8.420000e+00)
finn-b-C3_GBM_EXALLC	finn-b-C3_GBM_EXALLC	genus.Ruminococcus2.id.11374	Inverse variance weighted	15	0.64282	0.62767	0.305771	-0.587414	1.87305	1.90184	0.555763	6.50813	1.90 (0.56-6.510000e+00)	0.975009
finn-b-C3_GBM_EXALLC	finn-b-C3_GBM_EXALLC	genus.Ruminococcus2.id.11374	Simple mode	15	-0.385819	1.55563	0.807724	-3.43486	2.66322	0.679894	0.0322299	14.3425	0.68 (0.03-1.434000e+01)
finn-b-C3_GBM_EXALLC	finn-b-C3_GBM_EXALLC	genus.Ruminococcus2.id.11374	Weighted mode	15	-0.434291	1.24978	0.733388	-2.88385	2.01527	0.647724	0.0559189	7.50276	0.65 (0.06-7.500000e+00)
finn-b-C3_GBM_EXALLC	finn-b-C3_GBM_EXALLC	genus.Sellimonas.id.14369	MR Egger	9	-4.10532	2.81426	0.187996	-9.62127	1.41063	0.0164847	6.63035e-05	4.09853	0.02 (0.00-4.100000e+00)
finn-b-C3_GBM_EXALLC	finn-b-C3_GBM_EXALLC	genus.Sellimonas.id.14369	Weighted median	9	-0.210489	0.617625	0.733251	-1.42103	1.00006	0.810188	0.241464	2.71843	0.81 (0.24-2.720000e+00)
finn-b-C3_GBM_EXALLC	finn-b-C3_GBM_EXALLC	genus.Sellimonas.id.14369	Inverse variance weighted	9	-0.456596	0.506814	0.367634	-1.44995	0.536759	0.633436	0.234582	1.71045	0.63 (0.23-1.710000e+00)	0.975009
finn-b-C3_GBM_EXALLC	finn-b-C3_GBM_EXALLC	genus.Sellimonas.id.14369	Simple mode	9	-0.323473	1.05075	0.766058	-2.38294	1.73599	0.723631	0.0922792	5.67454	0.72 (0.09-5.670000e+00)
finn-b-C3_GBM_EXALLC	finn-b-C3_GBM_EXALLC	genus.Sellimonas.id.14369	Weighted mode	9	-0.342215	1.088	0.761161	-2.47469	1.79026	0.710196	0.0841888	5.99104	0.71 (0.08-5.990000e+00)
finn-b-C3_GBM_EXALLC	finn-b-C3_GBM_EXALLC	genus.Senegalimassilia.id.11160	MR Egger	5	-2.81865	3.50041	0.479591	-9.67944	4.04215	0.0596867	6.25564e-05	56.9486	0.06 (0.00-5.695000e+01)
finn-b-C3_GBM_EXALLC	finn-b-C3_GBM_EXALLC	genus.Senegalimassilia.id.11160	Weighted median	5	-2.26204	1.14648	0.0484919	-4.50913	-0.0149413	0.104138	0.011008	0.98517	0.10 (0.01-9.900000e-01)
finn-b-C3_GBM_EXALLC	finn-b-C3_GBM_EXALLC	genus.Senegalimassilia.id.11160	Inverse variance weighted	5	-1.7646	0.903967	0.0509311	-3.53637	0.0071773	0.171255	0.0291187	1.0072	0.17 (0.03-1.010000e+00)	0.757599
finn-b-C3_GBM_EXALLC	finn-b-C3_GBM_EXALLC	genus.Senegalimassilia.id.11160	Simple mode	5	-2.37353	1.59349	0.210594	-5.49678	0.749721	0.0931514	0.00409996	2.11641	0.09 (0.00-2.120000e+00)
finn-b-C3_GBM_EXALLC	finn-b-C3_GBM_EXALLC	genus.Senegalimassilia.id.11160	Weighted mode	5	-2.36671	1.51145	0.192441	-5.32916	0.595734	0.0937885	0.00484814	1.81436	0.09 (0.00-1.810000e+00)
finn-b-C3_GBM_EXALLC	finn-b-C3_GBM_EXALLC	genus.Slackia.id.825	MR Egger	6	-1.18666	4.8426	0.81848	-10.6782	8.30485	0.30524	2.30427e-05	4043.43	0.31 (0.00-4.043430e+03)
finn-b-C3_GBM_EXALLC	finn-b-C3_GBM_EXALLC	genus.Slackia.id.825	Weighted median	6	-0.230023	0.927138	0.804057	-2.04721	1.58717	0.794516	0.129094	4.88988	0.79 (0.13-4.890000e+00)
finn-b-C3_GBM_EXALLC	finn-b-C3_GBM_EXALLC	genus.Slackia.id.825	Inverse variance weighted	6	-0.165541	0.748867	0.82505	-1.63332	1.30224	0.847435	0.19528	3.67752	0.85 (0.20-3.680000e+00)	0.975009
finn-b-C3_GBM_EXALLC	finn-b-C3_GBM_EXALLC	genus.Slackia.id.825	Simple mode	6	-0.371671	1.24811	0.777843	-2.81797	2.07463	0.689581	0.0597268	7.96161	0.69 (0.06-7.960000e+00)
finn-b-C3_GBM_EXALLC	finn-b-C3_GBM_EXALLC	genus.Slackia.id.825	Weighted mode	6	-0.393963	1.23793	0.763163	-2.8203	2.03238	0.674379	0.0595879	7.63221	0.67 (0.06-7.630000e+00)
finn-b-C3_GBM_EXALLC	finn-b-C3_GBM_EXALLC	genus.Streptococcus.id.1853	MR Egger	14	-4.17712	2.78087	0.158924	-9.62763	1.27339	0.0153426	6.58828e-05	3.57295	0.02 (0.00-3.570000e+00)
finn-b-C3_GBM_EXALLC	finn-b-C3_GBM_EXALLC	genus.Streptococcus.id.1853	Weighted median	14	-1.32632	1.06519	0.213076	-3.41409	0.761447	0.265452	0.0329063	2.14137	0.27 (0.03-2.140000e+00)
finn-b-C3_GBM_EXALLC	finn-b-C3_GBM_EXALLC	genus.Streptococcus.id.1853	Inverse variance weighted	14	-1.5386	0.76939	0.0455256	-3.0466	-0.0305951	0.214682	0.0475201	0.969868	0.21 (0.05-9.700000e-01)	0.757599
finn-b-C3_GBM_EXALLC	finn-b-C3_GBM_EXALLC	genus.Streptococcus.id.1853	Simple mode	14	0.228026	1.87556	0.905093	-3.44806	3.90412	1.25612	0.0318071	49.6062	1.26 (0.03-4.961000e+01)
finn-b-C3_GBM_EXALLC	finn-b-C3_GBM_EXALLC	genus.Streptococcus.id.1853	Weighted mode	14	-1.0861	1.84565	0.566304	-4.70357	2.53137	0.33753	0.00906287	12.5707	0.34 (0.01-1.257000e+01)
finn-b-C3_GBM_EXALLC	finn-b-C3_GBM_EXALLC	genus.Subdoligranulum.id.2070	MR Egger	11	-2.58388	2.0824	0.246042	-6.66538	1.49762	0.0754807	0.00127427	4.47106	0.08 (0.00-4.470000e+00)
finn-b-C3_GBM_EXALLC	finn-b-C3_GBM_EXALLC	genus.Subdoligranulum.id.2070	Weighted median	11	-0.607959	1.0376	0.557923	-2.64165	1.42573	0.544461	0.0712434	4.16091	0.54 (0.07-4.160000e+00)
finn-b-C3_GBM_EXALLC	finn-b-C3_GBM_EXALLC	genus.Subdoligranulum.id.2070	Inverse variance weighted	11	-0.128993	0.810943	0.873617	-1.71844	1.46046	0.87898	0.179345	4.30792	0.88 (0.18-4.310000e+00)	0.975009
finn-b-C3_GBM_EXALLC	finn-b-C3_GBM_EXALLC	genus.Subdoligranulum.id.2070	Simple mode	11	-1.06234	1.73973	0.555065	-4.47221	2.34753	0.345646	0.011422	10.4597	0.35 (0.01-1.046000e+01)
finn-b-C3_GBM_EXALLC	finn-b-C3_GBM_EXALLC	genus.Subdoligranulum.id.2070	Weighted mode	11	-1.03638	1.55017	0.518911	-4.0747	2.00195	0.354738	0.0169973	7.40347	0.35 (0.02-7.400000e+00)
finn-b-C3_GBM_EXALLC	finn-b-C3_GBM_EXALLC	genus.Sutterella.id.2896	MR Egger	12	3.01951	3.34615	0.388072	-3.53895	9.57797	20.4812	0.0290438	14443	20.48 (0.03-1.444304e+04)
finn-b-C3_GBM_EXALLC	finn-b-C3_GBM_EXALLC	genus.Sutterella.id.2896	Weighted median	12	0.816875	1.0298	0.42764	-1.20153	2.83528	2.26341	0.300733	17.0352	2.26 (0.30-1.704000e+01)
finn-b-C3_GBM_EXALLC	finn-b-C3_GBM_EXALLC	genus.Sutterella.id.2896	Inverse variance weighted	12	0.178223	0.759601	0.814498	-1.31059	1.66704	1.19509	0.26966	5.29647	1.20 (0.27-5.300000e+00)	0.975009
finn-b-C3_GBM_EXALLC	finn-b-C3_GBM_EXALLC	genus.Sutterella.id.2896	Simple mode	12	1.48049	1.6306	0.383369	-1.71549	4.67648	4.39512	0.179876	107.391	4.40 (0.18-1.073900e+02)
finn-b-C3_GBM_EXALLC	finn-b-C3_GBM_EXALLC	genus.Sutterella.id.2896	Weighted mode	12	1.2062	1.69459	0.491412	-2.11519	4.52759	3.34076	0.12061	92.5349	3.34 (0.12-9.253000e+01)
finn-b-C3_GBM_EXALLC	finn-b-C3_GBM_EXALLC	genus.Terrisporobacter.id.11348	MR Egger	5	-3.36066	3.07232	0.353985	-9.3824	2.66108	0.0347122	8.41925e-05	14.3117	0.03 (0.00-1.431000e+01)
finn-b-C3_GBM_EXALLC	finn-b-C3_GBM_EXALLC	genus.Terrisporobacter.id.11348	Weighted median	5	-0.973082	1.20979	0.421202	-3.34427	1.39811	0.377917	0.0352859	4.04754	0.38 (0.04-4.050000e+00)
finn-b-C3_GBM_EXALLC	finn-b-C3_GBM_EXALLC	genus.Terrisporobacter.id.11348	Inverse variance weighted	5	0.228916	1.08998	0.833654	-1.90745	2.36528	1.25724	0.148458	10.6471	1.26 (0.15-1.065000e+01)	0.975009
finn-b-C3_GBM_EXALLC	finn-b-C3_GBM_EXALLC	genus.Terrisporobacter.id.11348	Simple mode	5	-1.34351	1.8276	0.503038	-4.9256	2.23858	0.260928	0.00725834	9.38004	0.26 (0.01-9.380000e+00)
finn-b-C3_GBM_EXALLC	finn-b-C3_GBM_EXALLC	genus.Terrisporobacter.id.11348	Weighted mode	5	-1.46026	1.73721	0.447895	-4.8652	1.94467	0.232175	0.0077103	6.99135	0.23 (0.01-6.990000e+00)
finn-b-C3_GBM_EXALLC	finn-b-C3_GBM_EXALLC	genus.Turicibacter.id.2162	MR Egger	10	0.165711	2.79647	0.954201	-5.31536	5.64678	1.18023	0.0049155	283.379	1.18 (0.00-2.833800e+02)
finn-b-C3_GBM_EXALLC	finn-b-C3_GBM_EXALLC	genus.Turicibacter.id.2162	Weighted median	10	-0.341239	0.820969	0.677663	-1.95034	1.26786	0.710889	0.142226	3.55324	0.71 (0.14-3.550000e+00)
finn-b-C3_GBM_EXALLC	finn-b-C3_GBM_EXALLC	genus.Turicibacter.id.2162	Inverse variance weighted	10	-0.258117	0.650545	0.691537	-1.53318	1.01695	0.772505	0.215847	2.76475	0.77 (0.22-2.760000e+00)	0.975009
finn-b-C3_GBM_EXALLC	finn-b-C3_GBM_EXALLC	genus.Turicibacter.id.2162	Simple mode	10	-0.354282	1.25897	0.784762	-2.82187	2.11331	0.701677	0.0594945	8.27556	0.70 (0.06-8.280000e+00)
finn-b-C3_GBM_EXALLC	finn-b-C3_GBM_EXALLC	genus.Turicibacter.id.2162	Weighted mode	10	-0.293698	1.14918	0.804027	-2.5461	1.9587	0.745501	0.0783869	7.09012	0.75 (0.08-7.090000e+00)
finn-b-C3_GBM_EXALLC	finn-b-C3_GBM_EXALLC	genus.Tyzzerella3.id.11335	MR Egger	13	2.98574	2.64612	0.283183	-2.20066	8.17215	19.8012	0.11073	3540.93	19.80 (0.11-3.540930e+03)
finn-b-C3_GBM_EXALLC	finn-b-C3_GBM_EXALLC	genus.Tyzzerella3.id.11335	Weighted median	13	0.592893	0.603654	0.326014	-0.590269	1.77605	1.80922	0.554178	5.90651	1.81 (0.55-5.910000e+00)
finn-b-C3_GBM_EXALLC	finn-b-C3_GBM_EXALLC	genus.Tyzzerella3.id.11335	Inverse variance weighted	13	0.414662	0.460563	0.367941	-0.488042	1.31737	1.51386	0.613827	3.73358	1.51 (0.61-3.730000e+00)	0.975009
finn-b-C3_GBM_EXALLC	finn-b-C3_GBM_EXALLC	genus.Tyzzerella3.id.11335	Simple mode	13	0.314443	1.01056	0.761021	-1.66626	2.29514	1.3695	0.188953	9.92587	1.37 (0.19-9.930000e+00)
finn-b-C3_GBM_EXALLC	finn-b-C3_GBM_EXALLC	genus.Tyzzerella3.id.11335	Weighted mode	13	0.422995	0.86705	0.634444	-1.27642	2.12241	1.52653	0.279033	8.35127	1.53 (0.28-8.350000e+00)
finn-b-C3_GBM_EXALLC	finn-b-C3_GBM_EXALLC	genus.Veillonella.id.2198	MR Egger	6	3.80984	7.06983	0.618557	-10.047	17.6667	45.1434	4.33144e-05	4.70496e+07	45.14 (0.00-4.704964e+07)
finn-b-C3_GBM_EXALLC	finn-b-C3_GBM_EXALLC	genus.Veillonella.id.2198	Weighted median	6	0.715021	1.0649	0.501936	-1.37218	2.80222	2.04423	0.253555	16.4812	2.04 (0.25-1.648000e+01)
finn-b-C3_GBM_EXALLC	finn-b-C3_GBM_EXALLC	genus.Veillonella.id.2198	Inverse variance weighted	6	0.804035	0.892758	0.36779	-0.94577	2.55384	2.23454	0.388381	12.8564	2.23 (0.39-1.286000e+01)	0.975009
finn-b-C3_GBM_EXALLC	finn-b-C3_GBM_EXALLC	genus.Veillonella.id.2198	Simple mode	6	0.520633	1.67213	0.768091	-2.75675	3.79802	1.68309	0.0634978	44.6126	1.68 (0.06-4.461000e+01)
finn-b-C3_GBM_EXALLC	finn-b-C3_GBM_EXALLC	genus.Veillonella.id.2198	Weighted mode	6	0.402105	1.56784	0.807806	-2.67087	3.47508	1.49497	0.0691921	32.3004	1.49 (0.07-3.230000e+01)
finn-b-C3_GBM_EXALLC	finn-b-C3_GBM_EXALLC	genus.Victivallis.id.2256	MR Egger	10	0.389666	3.538	0.915013	-6.54482	7.32415	1.47649	0.00143754	1516.49	1.48 (0.00-1.516490e+03)
finn-b-C3_GBM_EXALLC	finn-b-C3_GBM_EXALLC	genus.Victivallis.id.2256	Weighted median	10	0.204816	0.579156	0.723605	-0.930331	1.33996	1.2273	0.394423	3.8189	1.23 (0.39-3.820000e+00)
finn-b-C3_GBM_EXALLC	finn-b-C3_GBM_EXALLC	genus.Victivallis.id.2256	Inverse variance weighted	10	0.0573525	0.43715	0.89562	-0.799462	0.914167	1.05903	0.449571	2.4947	1.06 (0.45-2.490000e+00)	0.975009
finn-b-C3_GBM_EXALLC	finn-b-C3_GBM_EXALLC	genus.Victivallis.id.2256	Simple mode	10	0.245337	0.930694	0.798019	-1.57882	2.0695	1.27805	0.206218	7.92083	1.28 (0.21-7.920000e+00)
finn-b-C3_GBM_EXALLC	finn-b-C3_GBM_EXALLC	genus.Victivallis.id.2256	Weighted mode	10	0.16382	0.884268	0.857132	-1.56935	1.89699	1.178	0.208181	6.66578	1.18 (0.21-6.670000e+00)
finn-b-C3_GBM_EXALLC	finn-b-C3_GBM_EXALLC	order.Actinomycetales.id.420	MR Egger	5	0.227787	1.89763	0.912041	-3.49156	3.94714	1.25582	0.0304532	51.7869	1.26 (0.03-5.179000e+01)
finn-b-C3_GBM_EXALLC	finn-b-C3_GBM_EXALLC	order.Actinomycetales.id.420	Weighted median	5	-0.383235	1.05263	0.715803	-2.44639	1.67992	0.681653	0.0866057	5.36513	0.68 (0.09-5.370000e+00)
finn-b-C3_GBM_EXALLC	finn-b-C3_GBM_EXALLC	order.Actinomycetales.id.420	Inverse variance weighted	5	-0.787565	0.829394	0.342332	-2.41318	0.838046	0.454951	0.0895304	2.31185	0.45 (0.09-2.310000e+00)	0.873617
finn-b-C3_GBM_EXALLC	finn-b-C3_GBM_EXALLC	order.Actinomycetales.id.420	Simple mode	5	-0.177444	1.35543	0.902163	-2.83408	2.47919	0.837408	0.0587727	11.9316	0.84 (0.06-1.193000e+01)
finn-b-C3_GBM_EXALLC	finn-b-C3_GBM_EXALLC	order.Actinomycetales.id.420	Weighted mode	5	-0.294017	1.16745	0.81357	-2.58222	1.99418	0.745264	0.0756063	7.34619	0.75 (0.08-7.350000e+00)
finn-b-C3_GBM_EXALLC	finn-b-C3_GBM_EXALLC	order.Bacillales.id.1674	MR Egger	9	-0.395616	1.81033	0.833249	-3.94385	3.15262	0.673265	0.0193734	23.3974	0.67 (0.02-2.340000e+01)
finn-b-C3_GBM_EXALLC	finn-b-C3_GBM_EXALLC	order.Bacillales.id.1674	Weighted median	9	0.394004	0.589385	0.503814	-0.76119	1.5492	1.48291	0.46711	4.70769	1.48 (0.47-4.710000e+00)
finn-b-C3_GBM_EXALLC	finn-b-C3_GBM_EXALLC	order.Bacillales.id.1674	Inverse variance weighted	9	0.444228	0.419456	0.289573	-0.377905	1.26636	1.55929	0.685296	3.54792	1.56 (0.69-3.550000e+00)	0.873617
finn-b-C3_GBM_EXALLC	finn-b-C3_GBM_EXALLC	order.Bacillales.id.1674	Simple mode	9	0.412566	0.741147	0.592987	-1.04008	1.86521	1.51069	0.353425	6.45732	1.51 (0.35-6.460000e+00)
finn-b-C3_GBM_EXALLC	finn-b-C3_GBM_EXALLC	order.Bacillales.id.1674	Weighted mode	9	0.412566	0.745366	0.595043	-1.04835	1.87348	1.51069	0.350515	6.51094	1.51 (0.35-6.510000e+00)
finn-b-C3_GBM_EXALLC	finn-b-C3_GBM_EXALLC	order.Bacteroidales.id.913	MR Egger	13	-0.840835	1.93904	0.672935	-4.64135	2.95968	0.43135	0.0096447	19.2917	0.43 (0.01-1.929000e+01)
finn-b-C3_GBM_EXALLC	finn-b-C3_GBM_EXALLC	order.Bacteroidales.id.913	Weighted median	13	-0.963128	1.14051	0.398405	-3.19852	1.27227	0.381697	0.0408225	3.56893	0.38 (0.04-3.570000e+00)
finn-b-C3_GBM_EXALLC	finn-b-C3_GBM_EXALLC	order.Bacteroidales.id.913	Inverse variance weighted	13	-0.540074	0.831021	0.515762	-2.16888	1.08873	0.582705	0.114306	2.97049	0.58 (0.11-2.970000e+00)	0.873617
finn-b-C3_GBM_EXALLC	finn-b-C3_GBM_EXALLC	order.Bacteroidales.id.913	Simple mode	13	-1.50365	1.82669	0.426474	-5.08396	2.07665	0.222316	0.00619535	7.97769	0.22 (0.01-7.980000e+00)
finn-b-C3_GBM_EXALLC	finn-b-C3_GBM_EXALLC	order.Bacteroidales.id.913	Weighted mode	13	-1.56705	1.7204	0.3803	-4.93904	1.80494	0.208659	0.00716144	6.07958	0.21 (0.01-6.080000e+00)
finn-b-C3_GBM_EXALLC	finn-b-C3_GBM_EXALLC	order.Bifidobacteriales.id.432	MR Egger	12	-0.91248	2.40007	0.711756	-5.61662	3.79166	0.401527	0.00363691	44.33	0.40 (0.00-4.433000e+01)
finn-b-C3_GBM_EXALLC	finn-b-C3_GBM_EXALLC	order.Bifidobacteriales.id.432	Weighted median	12	-0.420616	0.971975	0.665201	-2.32569	1.48446	0.656642	0.0977163	4.41256	0.66 (0.10-4.410000e+00)
finn-b-C3_GBM_EXALLC	finn-b-C3_GBM_EXALLC	order.Bifidobacteriales.id.432	Inverse variance weighted	12	-0.38735	0.696882	0.578324	-1.75324	0.978537	0.678853	0.173212	2.66056	0.68 (0.17-2.660000e+00)	0.873617
finn-b-C3_GBM_EXALLC	finn-b-C3_GBM_EXALLC	order.Bifidobacteriales.id.432	Simple mode	12	0.226002	1.69024	0.896047	-3.08687	3.53888	1.25358	0.0456444	34.4283	1.25 (0.05-3.443000e+01)
finn-b-C3_GBM_EXALLC	finn-b-C3_GBM_EXALLC	order.Bifidobacteriales.id.432	Weighted mode	12	-0.407417	1.21242	0.743166	-2.78376	1.96892	0.665367	0.0618059	7.16295	0.67 (0.06-7.160000e+00)
finn-b-C3_GBM_EXALLC	finn-b-C3_GBM_EXALLC	order.Burkholderiales.id.2874	MR Egger	10	3.72429	3.01607	0.251936	-2.18722	9.63579	41.4417	0.112229	15302.8	41.44 (0.11-1.530281e+04)
finn-b-C3_GBM_EXALLC	finn-b-C3_GBM_EXALLC	order.Burkholderiales.id.2874	Weighted median	10	0.298902	1.29436	0.817372	-2.23805	2.83586	1.34838	0.106666	17.045	1.35 (0.11-1.705000e+01)
finn-b-C3_GBM_EXALLC	finn-b-C3_GBM_EXALLC	order.Burkholderiales.id.2874	Inverse variance weighted	10	-0.468156	1.01268	0.643869	-2.453	1.51669	0.626156	0.086035	4.55711	0.63 (0.09-4.560000e+00)	0.873617
finn-b-C3_GBM_EXALLC	finn-b-C3_GBM_EXALLC	order.Burkholderiales.id.2874	Simple mode	10	0.521612	2.4329	0.835015	-4.24687	5.29009	1.68474	0.014309	198.362	1.68 (0.01-1.983600e+02)
finn-b-C3_GBM_EXALLC	finn-b-C3_GBM_EXALLC	order.Burkholderiales.id.2874	Weighted mode	10	1.01042	2.08632	0.639737	-3.07878	5.09961	2.74674	0.0460154	163.958	2.75 (0.05-1.639600e+02)
finn-b-C3_GBM_EXALLC	finn-b-C3_GBM_EXALLC	order.Clostridiales.id.1863	MR Egger	11	5.58848	3.68796	0.163992	-1.63992	12.8169	267.33	0.193995	368387	267.33 (0.19-3.683875e+05)
finn-b-C3_GBM_EXALLC	finn-b-C3_GBM_EXALLC	order.Clostridiales.id.1863	Weighted median	11	-0.764009	1.21898	0.530817	-3.15322	1.6252	0.465795	0.0427145	5.07942	0.47 (0.04-5.080000e+00)
finn-b-C3_GBM_EXALLC	finn-b-C3_GBM_EXALLC	order.Clostridiales.id.1863	Inverse variance weighted	11	-0.297939	0.883229	0.735869	-2.02907	1.43319	0.742347	0.131458	4.19205	0.74 (0.13-4.190000e+00)	0.873617
finn-b-C3_GBM_EXALLC	finn-b-C3_GBM_EXALLC	order.Clostridiales.id.1863	Simple mode	11	-1.08865	1.99827	0.597832	-5.00526	2.82796	0.336671	0.0067026	16.9109	0.34 (0.01-1.691000e+01)
finn-b-C3_GBM_EXALLC	finn-b-C3_GBM_EXALLC	order.Clostridiales.id.1863	Weighted mode	11	-1.25221	2.08457	0.561403	-5.33797	2.83354	0.285872	0.00480564	17.0056	0.29 (0.00-1.701000e+01)
finn-b-C3_GBM_EXALLC	finn-b-C3_GBM_EXALLC	order.Coriobacteriales.id.810	MR Egger	13	-0.984565	3.48238	0.782635	-7.81003	5.8409	0.373602	0.000405647	344.088	0.37 (0.00-3.440900e+02)
finn-b-C3_GBM_EXALLC	finn-b-C3_GBM_EXALLC	order.Coriobacteriales.id.810	Weighted median	13	0.39171	1.07988	0.716804	-1.72486	2.50828	1.47951	0.178198	12.2838	1.48 (0.18-1.228000e+01)
finn-b-C3_GBM_EXALLC	finn-b-C3_GBM_EXALLC	order.Coriobacteriales.id.810	Inverse variance weighted	13	0.946959	0.820741	0.248588	-0.661693	2.55561	2.57786	0.515977	12.8792	2.58 (0.52-1.288000e+01)	0.873617
finn-b-C3_GBM_EXALLC	finn-b-C3_GBM_EXALLC	order.Coriobacteriales.id.810	Simple mode	13	0.27501	1.61116	0.867311	-2.88286	3.43288	1.31654	0.0559746	30.9656	1.32 (0.06-3.097000e+01)
finn-b-C3_GBM_EXALLC	finn-b-C3_GBM_EXALLC	order.Coriobacteriales.id.810	Weighted mode	13	0.087981	1.60918	0.957298	-3.06601	3.24197	1.09197	0.0466068	25.5841	1.09 (0.05-2.558000e+01)
finn-b-C3_GBM_EXALLC	finn-b-C3_GBM_EXALLC	order.Desulfovibrionales.id.3156	MR Egger	12	-1.11149	1.86437	0.564308	-4.76565	2.54267	0.329068	0.00851739	12.7135	0.33 (0.01-1.271000e+01)
finn-b-C3_GBM_EXALLC	finn-b-C3_GBM_EXALLC	order.Desulfovibrionales.id.3156	Weighted median	12	0.0916524	1.04309	0.929983	-1.9528	2.1361	1.09598	0.141876	8.46639	1.10 (0.14-8.470000e+00)
finn-b-C3_GBM_EXALLC	finn-b-C3_GBM_EXALLC	order.Desulfovibrionales.id.3156	Inverse variance weighted	12	0.276841	0.740133	0.708373	-1.17382	1.7275	1.31896	0.309184	5.62658	1.32 (0.31-5.630000e+00)	0.873617
finn-b-C3_GBM_EXALLC	finn-b-C3_GBM_EXALLC	order.Desulfovibrionales.id.3156	Simple mode	12	0.52612	1.65315	0.756254	-2.71406	3.7663	1.69235	0.0662675	43.2197	1.69 (0.07-4.322000e+01)
finn-b-C3_GBM_EXALLC	finn-b-C3_GBM_EXALLC	order.Desulfovibrionales.id.3156	Weighted mode	12	0.136737	1.35054	0.921177	-2.51031	2.78379	1.14653	0.0812429	16.1802	1.15 (0.08-1.618000e+01)
finn-b-C3_GBM_EXALLC	finn-b-C3_GBM_EXALLC	order.Enterobacteriales.id.3468	MR Egger	7	3.88574	7.31605	0.61807	-10.4537	18.2252	48.703	2.88407e-05	8.22442e+07	48.70 (0.00-8.224421e+07)
finn-b-C3_GBM_EXALLC	finn-b-C3_GBM_EXALLC	order.Enterobacteriales.id.3468	Weighted median	7	1.33389	1.45046	0.357764	-1.50901	4.1768	3.7958	0.221128	65.1571	3.80 (0.22-6.516000e+01)
finn-b-C3_GBM_EXALLC	finn-b-C3_GBM_EXALLC	order.Enterobacteriales.id.3468	Inverse variance weighted	7	0.898319	1.13844	0.430064	-1.33301	3.12965	2.45547	0.263681	22.866	2.46 (0.26-2.287000e+01)	0.873617
finn-b-C3_GBM_EXALLC	finn-b-C3_GBM_EXALLC	order.Enterobacteriales.id.3468	Simple mode	7	1.11123	2.14916	0.623618	-3.10112	5.32358	3.0381	0.0449988	205.117	3.04 (0.04-2.051200e+02)
finn-b-C3_GBM_EXALLC	finn-b-C3_GBM_EXALLC	order.Enterobacteriales.id.3468	Weighted mode	7	1.11123	2.16519	0.626136	-3.13253	5.355	3.0381	0.0436072	211.663	3.04 (0.04-2.116600e+02)
finn-b-C3_GBM_EXALLC	finn-b-C3_GBM_EXALLC	order.Erysipelotrichales.id.2148	MR Egger	13	-0.340086	3.71031	0.928616	-7.61229	6.93211	0.711709	0.00049434	1024.66	0.71 (0.00-1.024660e+03)
finn-b-C3_GBM_EXALLC	finn-b-C3_GBM_EXALLC	order.Erysipelotrichales.id.2148	Weighted median	13	-0.620279	1.12797	0.582384	-2.83111	1.59055	0.537794	0.0589475	4.90644	0.54 (0.06-4.910000e+00)
finn-b-C3_GBM_EXALLC	finn-b-C3_GBM_EXALLC	order.Erysipelotrichales.id.2148	Inverse variance weighted	13	-0.484563	0.855736	0.571222	-2.1618	1.19268	0.615966	0.115117	3.2959	0.62 (0.12-3.300000e+00)	0.873617
finn-b-C3_GBM_EXALLC	finn-b-C3_GBM_EXALLC	order.Erysipelotrichales.id.2148	Simple mode	13	-0.624473	2.01275	0.761686	-4.56945	3.32051	0.535544	0.0103636	27.6744	0.54 (0.01-2.767000e+01)
finn-b-C3_GBM_EXALLC	finn-b-C3_GBM_EXALLC	order.Erysipelotrichales.id.2148	Weighted mode	13	-0.624473	2.0153	0.761978	-4.57445	3.32551	0.535544	0.0103119	27.8131	0.54 (0.01-2.781000e+01)
finn-b-C3_GBM_EXALLC	finn-b-C3_GBM_EXALLC	order.Gastranaerophilales.id.1591	MR Egger	9	-2.67243	1.93057	0.208798	-6.45636	1.11149	0.069084	0.00157051	3.03889	0.07 (0.00-3.040000e+00)
finn-b-C3_GBM_EXALLC	finn-b-C3_GBM_EXALLC	order.Gastranaerophilales.id.1591	Weighted median	9	-0.499883	0.849269	0.556127	-2.16445	1.16468	0.606601	0.114813	3.20491	0.61 (0.11-3.200000e+00)
finn-b-C3_GBM_EXALLC	finn-b-C3_GBM_EXALLC	order.Gastranaerophilales.id.1591	Inverse variance weighted	9	-0.537782	0.662095	0.416652	-1.83549	0.759923	0.584042	0.159536	2.13811	0.58 (0.16-2.140000e+00)	0.873617
finn-b-C3_GBM_EXALLC	finn-b-C3_GBM_EXALLC	order.Gastranaerophilales.id.1591	Simple mode	9	-0.395131	1.39123	0.78361	-3.12194	2.33168	0.673592	0.0440716	10.2952	0.67 (0.04-1.030000e+01)
finn-b-C3_GBM_EXALLC	finn-b-C3_GBM_EXALLC	order.Gastranaerophilales.id.1591	Weighted mode	9	-0.287779	1.54298	0.856689	-3.31202	2.73646	0.749927	0.0364426	15.4322	0.75 (0.04-1.543000e+01)
finn-b-C3_GBM_EXALLC	finn-b-C3_GBM_EXALLC	order.Lactobacillales.id.1800	MR Egger	15	1.27735	1.88701	0.510325	-2.42119	4.97588	3.58711	0.0888163	144.876	3.59 (0.09-1.448800e+02)
finn-b-C3_GBM_EXALLC	finn-b-C3_GBM_EXALLC	order.Lactobacillales.id.1800	Weighted median	15	0.121632	1.04359	0.907216	-1.92381	2.16707	1.12934	0.146049	8.7327	1.13 (0.15-8.730000e+00)
finn-b-C3_GBM_EXALLC	finn-b-C3_GBM_EXALLC	order.Lactobacillales.id.1800	Inverse variance weighted	15	-0.0785584	0.73327	0.914682	-1.51577	1.35865	0.924448	0.219639	3.89094	0.92 (0.22-3.890000e+00)	0.962824
finn-b-C3_GBM_EXALLC	finn-b-C3_GBM_EXALLC	order.Lactobacillales.id.1800	Simple mode	15	0.660467	1.73826	0.709679	-2.74653	4.06746	1.9357	0.0641501	58.4086	1.94 (0.06-5.841000e+01)
finn-b-C3_GBM_EXALLC	finn-b-C3_GBM_EXALLC	order.Lactobacillales.id.1800	Weighted mode	15	0.847901	1.4732	0.574053	-2.03956	3.73536	2.33474	0.130086	41.9033	2.33 (0.13-4.190000e+01)
finn-b-C3_GBM_EXALLC	finn-b-C3_GBM_EXALLC	order.Methanobacteriales.id.120	MR Egger	10	-1.15275	2.16266	0.608502	-5.39155	3.08606	0.315768	0.00455491	21.8906	0.32 (0.00-2.189000e+01)
finn-b-C3_GBM_EXALLC	finn-b-C3_GBM_EXALLC	order.Methanobacteriales.id.120	Weighted median	10	-0.32886	0.618886	0.59516	-1.54188	0.884157	0.719744	0.213979	2.42094	0.72 (0.21-2.420000e+00)
finn-b-C3_GBM_EXALLC	finn-b-C3_GBM_EXALLC	order.Methanobacteriales.id.120	Inverse variance weighted	10	-0.223843	0.503284	0.656489	-1.21028	0.762593	0.799441	0.298114	2.14383	0.80 (0.30-2.140000e+00)	0.873617
finn-b-C3_GBM_EXALLC	finn-b-C3_GBM_EXALLC	order.Methanobacteriales.id.120	Simple mode	10	-0.209458	0.934274	0.827614	-2.04064	1.62172	0.811024	0.129946	5.06179	0.81 (0.13-5.060000e+00)
finn-b-C3_GBM_EXALLC	finn-b-C3_GBM_EXALLC	order.Methanobacteriales.id.120	Weighted mode	10	-0.231756	0.876977	0.797526	-1.95063	1.48712	0.793139	0.142184	4.42432	0.79 (0.14-4.420000e+00)
finn-b-C3_GBM_EXALLC	finn-b-C3_GBM_EXALLC	order.MollicutesRF9.id.11579	MR Egger	13	-0.625028	1.95513	0.755195	-4.45708	3.20702	0.535246	0.0115962	24.7054	0.54 (0.01-2.471000e+01)
finn-b-C3_GBM_EXALLC	finn-b-C3_GBM_EXALLC	order.MollicutesRF9.id.11579	Weighted median	13	0.355613	0.858832	0.678825	-1.3277	2.03892	1.42706	0.265087	7.68233	1.43 (0.27-7.680000e+00)
finn-b-C3_GBM_EXALLC	finn-b-C3_GBM_EXALLC	order.MollicutesRF9.id.11579	Inverse variance weighted	13	0.204242	0.621845	0.742575	-1.01457	1.42306	1.2266	0.362557	4.14979	1.23 (0.36-4.150000e+00)	0.873617
finn-b-C3_GBM_EXALLC	finn-b-C3_GBM_EXALLC	order.MollicutesRF9.id.11579	Simple mode	13	-0.355292	1.28699	0.787195	-2.87779	2.1672	0.700969	0.056259	8.73383	0.70 (0.06-8.730000e+00)
finn-b-C3_GBM_EXALLC	finn-b-C3_GBM_EXALLC	order.MollicutesRF9.id.11579	Weighted mode	13	0.548227	1.25745	0.670588	-1.91637	3.01282	1.73018	0.147141	20.3447	1.73 (0.15-2.034000e+01)
finn-b-C3_GBM_EXALLC	finn-b-C3_GBM_EXALLC	order.NB1n.id.3953	MR Egger	13	2.14514	2.14005	0.337702	-2.04936	6.33964	8.54322	0.128817	566.591	8.54 (0.13-5.665900e+02)
finn-b-C3_GBM_EXALLC	finn-b-C3_GBM_EXALLC	order.NB1n.id.3953	Weighted median	13	0.178448	0.620745	0.773749	-1.03821	1.39511	1.19536	0.354087	4.03541	1.20 (0.35-4.040000e+00)
finn-b-C3_GBM_EXALLC	finn-b-C3_GBM_EXALLC	order.NB1n.id.3953	Inverse variance weighted	13	0.401967	0.494881	0.416648	-0.567999	1.37193	1.49476	0.566658	3.94297	1.49 (0.57-3.940000e+00)	0.873617
finn-b-C3_GBM_EXALLC	finn-b-C3_GBM_EXALLC	order.NB1n.id.3953	Simple mode	13	0.122133	1.02472	0.9071	-1.88632	2.13058	1.1299	0.151629	8.41976	1.13 (0.15-8.420000e+00)
finn-b-C3_GBM_EXALLC	finn-b-C3_GBM_EXALLC	order.NB1n.id.3953	Weighted mode	13	0.270898	1.0019	0.79146	-1.69284	2.23463	1.31114	0.183997	9.34303	1.31 (0.18-9.340000e+00)
finn-b-C3_GBM_EXALLC	finn-b-C3_GBM_EXALLC	order.Pasteurellales.id.3688	MR Egger	14	-0.383845	1.20186	0.754933	-2.73949	1.9718	0.681237	0.0646034	7.18358	0.68 (0.06-7.180000e+00)
finn-b-C3_GBM_EXALLC	finn-b-C3_GBM_EXALLC	order.Pasteurellales.id.3688	Weighted median	14	-0.793537	0.711522	0.264736	-2.18812	0.601045	0.452242	0.112127	1.82402	0.45 (0.11-1.820000e+00)
finn-b-C3_GBM_EXALLC	finn-b-C3_GBM_EXALLC	order.Pasteurellales.id.3688	Inverse variance weighted	14	-0.457541	0.53123	0.38908	-1.49875	0.58367	0.632838	0.223409	1.7926	0.63 (0.22-1.790000e+00)	0.873617
finn-b-C3_GBM_EXALLC	finn-b-C3_GBM_EXALLC	order.Pasteurellales.id.3688	Simple mode	14	-0.249402	1.16916	0.834389	-2.54096	2.04216	0.779267	0.0787904	7.70723	0.78 (0.08-7.710000e+00)
finn-b-C3_GBM_EXALLC	finn-b-C3_GBM_EXALLC	order.Pasteurellales.id.3688	Weighted mode	14	-0.640733	1.18138	0.596746	-2.95624	1.67477	0.526906	0.0520141	5.33759	0.53 (0.05-5.340000e+00)
finn-b-C3_GBM_EXALLC	finn-b-C3_GBM_EXALLC	order.Rhodospirillales.id.2667	MR Egger	14	-3.23195	2.16161	0.160699	-7.46871	1.0048	0.0394803	0.000570666	2.73136	0.04 (0.00-2.730000e+00)
finn-b-C3_GBM_EXALLC	finn-b-C3_GBM_EXALLC	order.Rhodospirillales.id.2667	Weighted median	14	-0.136447	0.720371	0.84977	-1.54837	1.27548	0.872452	0.212593	3.58042	0.87 (0.21-3.580000e+00)
finn-b-C3_GBM_EXALLC	finn-b-C3_GBM_EXALLC	order.Rhodospirillales.id.2667	Inverse variance weighted	14	0.0783035	0.53138	0.882849	-0.963201	1.11981	1.08145	0.381669	3.06427	1.08 (0.38-3.060000e+00)	0.962824
finn-b-C3_GBM_EXALLC	finn-b-C3_GBM_EXALLC	order.Rhodospirillales.id.2667	Simple mode	14	-0.815953	1.33579	0.551837	-3.4341	1.80219	0.442218	0.0322544	6.06294	0.44 (0.03-6.060000e+00)
finn-b-C3_GBM_EXALLC	finn-b-C3_GBM_EXALLC	order.Rhodospirillales.id.2667	Weighted mode	14	-1.0456	1.14738	0.378729	-3.29446	1.20326	0.351482	0.0370882	3.33097	0.35 (0.04-3.330000e+00)
finn-b-C3_GBM_EXALLC	finn-b-C3_GBM_EXALLC	order.Selenomonadales.id.2165	MR Egger	12	-2.62611	3.20211	0.431263	-8.90225	3.65003	0.0723594	0.000136083	38.4757	0.07 (0.00-3.848000e+01)
finn-b-C3_GBM_EXALLC	finn-b-C3_GBM_EXALLC	order.Selenomonadales.id.2165	Weighted median	12	-0.867381	1.24523	0.486078	-3.30804	1.57328	0.42005	0.0365879	4.82242	0.42 (0.04-4.820000e+00)
finn-b-C3_GBM_EXALLC	finn-b-C3_GBM_EXALLC	order.Selenomonadales.id.2165	Inverse variance weighted	12	-0.550553	0.913099	0.546542	-2.34023	1.23912	0.576631	0.0963058	3.45258	0.58 (0.10-3.450000e+00)	0.873617
finn-b-C3_GBM_EXALLC	finn-b-C3_GBM_EXALLC	order.Selenomonadales.id.2165	Simple mode	12	-2.52648	2.41516	0.317961	-7.2602	2.20723	0.0799396	0.000702967	9.09052	0.08 (0.00-9.090000e+00)
finn-b-C3_GBM_EXALLC	finn-b-C3_GBM_EXALLC	order.Selenomonadales.id.2165	Weighted mode	12	-2.63568	2.38699	0.293081	-7.31418	2.04282	0.0716702	0.000666026	7.71235	0.07 (0.00-7.710000e+00)
finn-b-C3_GBM_EXALLC	finn-b-C3_GBM_EXALLC	order.Verrucomicrobiales.id.4030	MR Egger	11	0.127233	2.39704	0.958828	-4.57096	4.82543	1.13568	0.010348	124.64	1.14 (0.01-1.246400e+02)
finn-b-C3_GBM_EXALLC	finn-b-C3_GBM_EXALLC	order.Verrucomicrobiales.id.4030	Weighted median	11	0.202961	0.951507	0.83109	-1.66199	2.06791	1.22502	0.18976	7.90831	1.23 (0.19-7.910000e+00)
finn-b-C3_GBM_EXALLC	finn-b-C3_GBM_EXALLC	order.Verrucomicrobiales.id.4030	Inverse variance weighted	11	0.0209697	0.71398	0.976569	-1.37843	1.42037	1.02119	0.251973	4.13865	1.02 (0.25-4.140000e+00)	0.976569
finn-b-C3_GBM_EXALLC	finn-b-C3_GBM_EXALLC	order.Verrucomicrobiales.id.4030	Simple mode	11	0.473482	1.4356	0.748345	-2.34029	3.28726	1.60558	0.0962994	26.7694	1.61 (0.10-2.677000e+01)
finn-b-C3_GBM_EXALLC	finn-b-C3_GBM_EXALLC	order.Verrucomicrobiales.id.4030	Weighted mode	11	0.368661	1.38481	0.79548	-2.34556	3.08288	1.4458	0.0957933	21.8212	1.45 (0.10-2.182000e+01)
finn-b-C3_GBM_EXALLC	finn-b-C3_GBM_EXALLC	order.Victivallales.id.2254	MR Egger	8	1.56388	1.92498	0.447581	-2.20908	5.33683	4.7773	0.109802	207.853	4.78 (0.11-2.078500e+02)
finn-b-C3_GBM_EXALLC	finn-b-C3_GBM_EXALLC	order.Victivallales.id.2254	Weighted median	8	0.331354	0.7113	0.641328	-1.06279	1.7255	1.39285	0.345489	5.61534	1.39 (0.35-5.620000e+00)
finn-b-C3_GBM_EXALLC	finn-b-C3_GBM_EXALLC	order.Victivallales.id.2254	Inverse variance weighted	8	0.473502	0.542033	0.382354	-0.588883	1.53589	1.60561	0.554947	4.64544	1.61 (0.55-4.650000e+00)	0.873617
finn-b-C3_GBM_EXALLC	finn-b-C3_GBM_EXALLC	order.Victivallales.id.2254	Simple mode	8	0.452675	1.16238	0.708529	-1.82559	2.73094	1.57251	0.161123	15.3473	1.57 (0.16-1.535000e+01)
finn-b-C3_GBM_EXALLC	finn-b-C3_GBM_EXALLC	order.Victivallales.id.2254	Weighted mode	8	0.469501	1.06439	0.672445	-1.61671	2.55571	1.5992	0.198551	12.8805	1.60 (0.20-1.288000e+01)
finn-b-C3_GBM_EXALLC	finn-b-C3_GBM_EXALLC	phylum.Actinobacteria.id.400	MR Egger	15	-2.04073	3.27092	0.543486	-8.45173	4.37027	0.129934	0.00021353	79.0653	0.13 (0.00-7.907000e+01)
finn-b-C3_GBM_EXALLC	finn-b-C3_GBM_EXALLC	phylum.Actinobacteria.id.400	Weighted median	15	-0.399144	1.06105	0.706783	-2.47879	1.6805	0.670894	0.0838444	5.36826	0.67 (0.08-5.370000e+00)
finn-b-C3_GBM_EXALLC	finn-b-C3_GBM_EXALLC	phylum.Actinobacteria.id.400	Inverse variance weighted	15	-0.379092	0.751883	0.614128	-1.85278	1.0946	0.684482	0.1568	2.98798	0.68 (0.16-2.990000e+00)	0.978024
finn-b-C3_GBM_EXALLC	finn-b-C3_GBM_EXALLC	phylum.Actinobacteria.id.400	Simple mode	15	0.455675	1.82316	0.806266	-3.11771	4.02906	1.57724	0.0442582	56.2083	1.58 (0.04-5.621000e+01)
finn-b-C3_GBM_EXALLC	finn-b-C3_GBM_EXALLC	phylum.Actinobacteria.id.400	Weighted mode	15	-0.385175	1.49921	0.800979	-3.32363	2.55328	0.680332	0.036022	12.8491	0.68 (0.04-1.285000e+01)
finn-b-C3_GBM_EXALLC	finn-b-C3_GBM_EXALLC	phylum.Bacteroidetes.id.905	MR Egger	11	-1.17946	2.02	0.573634	-5.13866	2.77973	0.307444	0.00586556	16.1147	0.31 (0.01-1.611000e+01)
finn-b-C3_GBM_EXALLC	finn-b-C3_GBM_EXALLC	phylum.Bacteroidetes.id.905	Weighted median	11	-0.352357	1.17931	0.765106	-2.66381	1.95909	0.703029	0.0696825	7.09288	0.70 (0.07-7.090000e+00)
finn-b-C3_GBM_EXALLC	finn-b-C3_GBM_EXALLC	phylum.Bacteroidetes.id.905	Inverse variance weighted	11	-0.127418	0.884472	0.885452	-1.86098	1.60615	0.880365	0.15552	4.98357	0.88 (0.16-4.980000e+00)	0.978024
finn-b-C3_GBM_EXALLC	finn-b-C3_GBM_EXALLC	phylum.Bacteroidetes.id.905	Simple mode	11	-0.546914	2.20876	0.809445	-4.87609	3.78226	0.578733	0.00762681	43.915	0.58 (0.01-4.392000e+01)
finn-b-C3_GBM_EXALLC	finn-b-C3_GBM_EXALLC	phylum.Bacteroidetes.id.905	Weighted mode	11	-1.11522	1.89907	0.570058	-4.83741	2.60696	0.327842	0.00792759	13.5577	0.33 (0.01-1.356000e+01)
finn-b-C3_GBM_EXALLC	finn-b-C3_GBM_EXALLC	phylum.Cyanobacteria.id.1500	MR Egger	8	-2.15605	2.87143	0.481135	-7.78405	3.47195	0.115781	0.000416321	32.1995	0.12 (0.00-3.220000e+01)
finn-b-C3_GBM_EXALLC	finn-b-C3_GBM_EXALLC	phylum.Cyanobacteria.id.1500	Weighted median	8	-0.605402	0.923402	0.512068	-2.41527	1.20447	0.545855	0.0893431	3.33498	0.55 (0.09-3.330000e+00)
finn-b-C3_GBM_EXALLC	finn-b-C3_GBM_EXALLC	phylum.Cyanobacteria.id.1500	Inverse variance weighted	8	-0.905421	0.761971	0.234731	-2.39888	0.588043	0.404372	0.0908193	1.80046	0.40 (0.09-1.800000e+00)	0.978024
finn-b-C3_GBM_EXALLC	finn-b-C3_GBM_EXALLC	phylum.Cyanobacteria.id.1500	Simple mode	8	-0.574809	1.64629	0.737241	-3.80154	2.65192	0.562813	0.0223364	14.1813	0.56 (0.02-1.418000e+01)
finn-b-C3_GBM_EXALLC	finn-b-C3_GBM_EXALLC	phylum.Cyanobacteria.id.1500	Weighted mode	8	-0.386738	1.59367	0.815217	-3.51033	2.73685	0.679269	0.0298871	15.4383	0.68 (0.03-1.544000e+01)
finn-b-C3_GBM_EXALLC	finn-b-C3_GBM_EXALLC	phylum.Euryarchaeota.id.55	MR Egger	12	-0.526796	1.75558	0.770269	-3.96774	2.91415	0.590494	0.0189162	18.433	0.59 (0.02-1.843000e+01)
finn-b-C3_GBM_EXALLC	finn-b-C3_GBM_EXALLC	phylum.Euryarchaeota.id.55	Weighted median	12	-0.280845	0.5603	0.616201	-1.37903	0.817342	0.755145	0.251822	2.26447	0.76 (0.25-2.260000e+00)
finn-b-C3_GBM_EXALLC	finn-b-C3_GBM_EXALLC	phylum.Euryarchaeota.id.55	Inverse variance weighted	12	-0.15139	0.397785	0.703513	-0.931049	0.628269	0.859512	0.39414	1.87436	0.86 (0.39-1.870000e+00)	0.978024
finn-b-C3_GBM_EXALLC	finn-b-C3_GBM_EXALLC	phylum.Euryarchaeota.id.55	Simple mode	12	-0.310067	0.89768	0.736302	-2.06952	1.44939	0.733398	0.126246	4.2605	0.73 (0.13-4.260000e+00)
finn-b-C3_GBM_EXALLC	finn-b-C3_GBM_EXALLC	phylum.Euryarchaeota.id.55	Weighted mode	12	-0.343064	0.867565	0.700084	-2.04349	1.35736	0.709593	0.129576	3.88593	0.71 (0.13-3.890000e+00)
finn-b-C3_GBM_EXALLC	finn-b-C3_GBM_EXALLC	phylum.Firmicutes.id.1672	MR Egger	14	-3.65128	1.92786	0.0825825	-7.42988	0.127317	0.0259579	0.000593261	1.13578	0.03 (0.00-1.140000e+00)
finn-b-C3_GBM_EXALLC	finn-b-C3_GBM_EXALLC	phylum.Firmicutes.id.1672	Weighted median	14	-0.423683	1.05523	0.688047	-2.49193	1.64457	0.654632	0.0827498	5.17877	0.65 (0.08-5.180000e+00)
finn-b-C3_GBM_EXALLC	finn-b-C3_GBM_EXALLC	phylum.Firmicutes.id.1672	Inverse variance weighted	14	-0.574392	0.738395	0.436632	-2.02165	0.872861	0.563047	0.132437	2.39375	0.56 (0.13-2.390000e+00)	0.978024
finn-b-C3_GBM_EXALLC	finn-b-C3_GBM_EXALLC	phylum.Firmicutes.id.1672	Simple mode	14	1.27585	1.92405	0.518848	-2.49529	5.04698	3.58174	0.0824729	155.553	3.58 (0.08-1.555500e+02)
finn-b-C3_GBM_EXALLC	finn-b-C3_GBM_EXALLC	phylum.Firmicutes.id.1672	Weighted mode	14	1.38421	1.9603	0.492575	-2.45798	5.22639	3.99165	0.0856077	186.12	3.99 (0.09-1.861200e+02)
finn-b-C3_GBM_EXALLC	finn-b-C3_GBM_EXALLC	phylum.Lentisphaerae.id.2238	MR Egger	9	1.7603	1.93054	0.392185	-2.02357	5.54416	5.81417	0.132183	255.74	5.81 (0.13-2.557400e+02)
finn-b-C3_GBM_EXALLC	finn-b-C3_GBM_EXALLC	phylum.Lentisphaerae.id.2238	Weighted median	9	0.348191	0.683536	0.610475	-0.991539	1.68792	1.4165	0.371005	5.40822	1.42 (0.37-5.410000e+00)
finn-b-C3_GBM_EXALLC	finn-b-C3_GBM_EXALLC	phylum.Lentisphaerae.id.2238	Inverse variance weighted	9	0.573798	0.507866	0.258551	-0.421619	1.56921	1.775	0.655984	4.80288	1.77 (0.66-4.800000e+00)	0.978024
finn-b-C3_GBM_EXALLC	finn-b-C3_GBM_EXALLC	phylum.Lentisphaerae.id.2238	Simple mode	9	0.661102	1.11586	0.569905	-1.52598	2.84819	1.93693	0.217407	17.2564	1.94 (0.22-1.726000e+01)
finn-b-C3_GBM_EXALLC	finn-b-C3_GBM_EXALLC	phylum.Lentisphaerae.id.2238	Weighted mode	9	0.693896	1.06548	0.533139	-1.39444	2.78223	2.0015	0.247972	16.155	2.00 (0.25-1.616000e+01)
finn-b-C3_GBM_EXALLC	finn-b-C3_GBM_EXALLC	phylum.Proteobacteria.id.2375	MR Egger	12	-0.125781	2.28824	0.957246	-4.61073	4.35917	0.881808	0.00994458	78.1919	0.88 (0.01-7.819000e+01)
finn-b-C3_GBM_EXALLC	finn-b-C3_GBM_EXALLC	phylum.Proteobacteria.id.2375	Weighted median	12	-0.0288801	1.07708	0.978609	-2.13996	2.0822	0.971533	0.11766	8.02209	0.97 (0.12-8.020000e+00)
finn-b-C3_GBM_EXALLC	finn-b-C3_GBM_EXALLC	phylum.Proteobacteria.id.2375	Inverse variance weighted	12	-0.711621	0.817913	0.384276	-2.31473	0.891489	0.490848	0.0987928	2.43876	0.49 (0.10-2.440000e+00)	0.978024
finn-b-C3_GBM_EXALLC	finn-b-C3_GBM_EXALLC	phylum.Proteobacteria.id.2375	Simple mode	12	0.642166	1.86783	0.737476	-3.01878	4.30311	1.90059	0.0488609	73.9294	1.90 (0.05-7.393000e+01)
finn-b-C3_GBM_EXALLC	finn-b-C3_GBM_EXALLC	phylum.Proteobacteria.id.2375	Weighted mode	12	0.831446	1.86372	0.664164	-2.82145	4.48434	2.29664	0.0595197	88.6183	2.30 (0.06-8.862000e+01)
finn-b-C3_GBM_EXALLC	finn-b-C3_GBM_EXALLC	phylum.Tenericutes.id.3919	MR Egger	12	0.627069	2.29819	0.790518	-3.87739	5.13153	1.87212	0.0207048	169.276	1.87 (0.02-1.692800e+02)
finn-b-C3_GBM_EXALLC	finn-b-C3_GBM_EXALLC	phylum.Tenericutes.id.3919	Weighted median	12	-0.240814	0.891403	0.787044	-1.98796	1.50634	0.785988	0.136974	4.51018	0.79 (0.14-4.510000e+00)
finn-b-C3_GBM_EXALLC	finn-b-C3_GBM_EXALLC	phylum.Tenericutes.id.3919	Inverse variance weighted	12	-0.0186585	0.677343	0.978024	-1.34625	1.30893	0.981515	0.260214	3.70223	0.98 (0.26-3.700000e+00)	0.978024
finn-b-C3_GBM_EXALLC	finn-b-C3_GBM_EXALLC	phylum.Tenericutes.id.3919	Simple mode	12	-0.628528	1.68098	0.715581	-3.92325	2.66619	0.533376	0.0197768	14.3851	0.53 (0.02-1.439000e+01)
finn-b-C3_GBM_EXALLC	finn-b-C3_GBM_EXALLC	phylum.Tenericutes.id.3919	Weighted mode	12	-0.195676	1.501	0.898632	-3.13763	2.74628	0.822278	0.0433856	15.5845	0.82 (0.04-1.558000e+01)
finn-b-C3_GBM_EXALLC	finn-b-C3_GBM_EXALLC	phylum.Verrucomicrobia.id.3982	MR Egger	12	-0.701579	1.77898	0.701586	-4.18838	2.78522	0.495802	0.0151708	16.2034	0.50 (0.02-1.620000e+01)
finn-b-C3_GBM_EXALLC	finn-b-C3_GBM_EXALLC	phylum.Verrucomicrobia.id.3982	Weighted median	12	-0.368061	0.898025	0.681912	-2.12819	1.39207	0.692075	0.119053	4.02316	0.69 (0.12-4.020000e+00)
finn-b-C3_GBM_EXALLC	finn-b-C3_GBM_EXALLC	phylum.Verrucomicrobia.id.3982	Inverse variance weighted	12	-0.120233	0.677194	0.85908	-1.44753	1.20707	0.886714	0.23515	3.34366	0.89 (0.24-3.340000e+00)	0.978024
finn-b-C3_GBM_EXALLC	finn-b-C3_GBM_EXALLC	phylum.Verrucomicrobia.id.3982	Simple mode	12	-0.43194	1.35614	0.756066	-3.08998	2.2261	0.649248	0.0455029	9.26365	0.65 (0.05-9.260000e+00)
finn-b-C3_GBM_EXALLC	finn-b-C3_GBM_EXALLC	phylum.Verrucomicrobia.id.3982	Weighted mode	12	-0.233532	1.19634	0.84879	-2.57835	2.11128	0.791732	0.0758992	8.25885	0.79 (0.08-8.260000e+00)
