# Supplementary material for: Association between gut microbiota and glioblastoma: a Mendelian randomization study
Source: Front Genet. 2024 Jan 4;14:1308263. doi: 10.3389/fgene.2023.1308263 (PMC10794655; doi:10.3389/fgene.2023.1308263)
Supplement: Supplementary file 6 [file Table5.XLSX]

## Sheet: Sheet1
exposure	outcome	id.outcome	samplesize	SNP	b	se	under0.05	c_p
class.Actinobacteria.id.419	Brain glioblastoma (all cancers excluded) || id:finn-b-C3_GBM_EXALLC	finn-b-C3_GBM_EXALLC		rs11655079	-0.96228	0.667341	0	0.149312962931009 0.0545356001198688 0.169569529229934 0.168800983553694 0.11883047742937 0.129675246675731 0.137194853802943 0.212741030483096 0.127681667250838 0.0680805789263451 0.148808248710257 0.243234485363109 0.0940471604347735 0.241560356714994 0.171856849970279
class.Alphaproteobacteria.id.2379	Brain glioblastoma (all cancers excluded) || id:finn-b-C3_GBM_EXALLC	finn-b-C3_GBM_EXALLC		rs140912403	0.412447	0.865235	0	0.633584159833331 0.878994468854842 0.781288611635818 0.713595052202474 0.950246854175315 0.626623879463512 0.845187468677876
class.Bacilli.id.1673	Brain glioblastoma (all cancers excluded) || id:finn-b-C3_GBM_EXALLC	finn-b-C3_GBM_EXALLC		rs11110282	0.179262	0.732836	0	0.806755367935989 0.970602749556311 0.72398283250373 0.928091482154133 0.765998783627236 0.708241280658122 0.962733631227765 0.944381938934521 0.674792418418381 0.755272490525455 0.808444388536116 0.992619327547094 0.793522886797176 0.895293455897602 0.666833950196997 0.930118440710447 0.974716726584385 0.809180400657497
class.Bacteroidia.id.912	Brain glioblastoma (all cancers excluded) || id:finn-b-C3_GBM_EXALLC	finn-b-C3_GBM_EXALLC		rs11146701	-0.425001	0.848744	0	0.616553676632287 0.526625125779421 0.490684475546529 0.684518907804103 0.425908727106476 0.238724146488682 0.505359238835208 0.782153671616557 0.691231695432485 0.472634491383164 0.609222923827704 0.329994473675287 0.719041902438505
class.Betaproteobacteria.id.2867	Brain glioblastoma (all cancers excluded) || id:finn-b-C3_GBM_EXALLC	finn-b-C3_GBM_EXALLC		rs11128180	0.119937	1.18723	0	0.91953296190268 0.988797673556322 0.824629166849814 0.81440179123256 0.81908238290031 0.447087579262477 0.921562562530671 0.948926871078922 0.584542197570585 0.903363955788794 0.506706361225809
class.Clostridia.id.1859	Brain glioblastoma (all cancers excluded) || id:finn-b-C3_GBM_EXALLC	finn-b-C3_GBM_EXALLC		rs10774377	0.194286	0.956546	0	0.839047243306916 0.731642596988701 0.896972330045529 0.689731429887275 0.870103509607489 0.968028061962276 0.735646291725313 0.598391895573131 0.617503798970602 0.970729604763499
class.Coriobacteriia.id.809	Brain glioblastoma (all cancers excluded) || id:finn-b-C3_GBM_EXALLC	finn-b-C3_GBM_EXALLC		rs11250875	0.557824	0.854243	0	0.513753518455331 0.180287067850901 0.43159738382039 0.242663300242535 0.276661689537671 0.35202615483951 0.192642969930531 0.278923296910863 0.232903369437628 0.185336521362527 0.174274077776704 0.278839366011832 0.266101598705395
class.Deltaproteobacteria.id.3087	Brain glioblastoma (all cancers excluded) || id:finn-b-C3_GBM_EXALLC	finn-b-C3_GBM_EXALLC		rs1035691	0.335642	0.74851	0	0.653854260135947 0.84476280817214 0.997817636715971 0.711249529323932 0.888435140442247 0.78172876092133 0.985780616383942 0.678299678480768 0.835500901737467 0.992358874933684 0.945235804490701 0.885582894857777 0.88809421771955
class.Erysipelotrichia.id.2147	Brain glioblastoma (all cancers excluded) || id:finn-b-C3_GBM_EXALLC	finn-b-C3_GBM_EXALLC		rs1074800	-0.914884	0.89109	0	0.304560889022064 0.656144063620893 0.414140192918872 0.979297488157162 0.72051759721143 0.534561520191993 0.619689932387699 0.397500670900084 0.60535480577411 0.598829572620015 0.911695706587382 0.520039213631729 0.527415135566261
class.Gammaproteobacteria.id.3303	Brain glioblastoma (all cancers excluded) || id:finn-b-C3_GBM_EXALLC	finn-b-C3_GBM_EXALLC		rs11181912	2.75201	1.28558	2	0.0322999227420839 0.125011922147728 0.0948264025480709 0.091248782079147 0.0333638571249507 0.13615987763007
class.Lentisphaeria.id.2250	Brain glioblastoma (all cancers excluded) || id:finn-b-C3_GBM_EXALLC	finn-b-C3_GBM_EXALLC		rs1002941	0.489246	0.574201	0	0.394188530785325 0.216571534420818 0.207024383687264 0.649697716125105 0.502240314647235 0.381775142356444 0.740634413555314 0.393818181465142
class.Melainabacteria.id.1589	Brain glioblastoma (all cancers excluded) || id:finn-b-C3_GBM_EXALLC	finn-b-C3_GBM_EXALLC		rs10148250	-0.563475	0.658109	0	0.391886034233505 0.343903862914815 0.236005991254949 0.386806247557685 0.405922227984453 0.54838158229065 0.0960532566166608 0.430102659701256 0.410227949801164 0.977086833260443
class.Methanobacteria.id.119	Brain glioblastoma (all cancers excluded) || id:finn-b-C3_GBM_EXALLC	finn-b-C3_GBM_EXALLC		rs10202904	-0.241572	0.571512	0	0.672521639408498 0.509986122789472 0.998798725803334 0.711645381561365 0.603560740047715 0.475360934322946 0.756087925866857 0.30519657786055 0.755339815355418 0.909015928901189
class.Mollicutes.id.3920	Brain glioblastoma (all cancers excluded) || id:finn-b-C3_GBM_EXALLC	finn-b-C3_GBM_EXALLC		rs10108398	-0.213908	0.713339	0	0.764277986963713 0.600870440544997 0.645587248619718 0.848606042797379 0.957025949863964 0.942779012665696 0.999601977323446 0.823565285956155 0.934389649213003 0.968102395314323 0.79656680866544 0.771729805247349
class.Negativicutes.id.2164	Brain glioblastoma (all cancers excluded) || id:finn-b-C3_GBM_EXALLC	finn-b-C3_GBM_EXALLC		rs1135612	-0.452024	0.980589	0	0.644818815299783 0.314235008728895 0.582739697585703 0.772446286406818 0.693160784549368 0.572387482322218 0.652862920943745 0.338010908694761 0.838851844246978 0.316063267062923 0.913064849988014 0.327298206892612
class.Verrucomicrobiae.id.4029	Brain glioblastoma (all cancers excluded) || id:finn-b-C3_GBM_EXALLC	finn-b-C3_GBM_EXALLC		rs111862613	0.0416388	0.753213	0	0.955914150565846 0.987090157894651 0.734206519334437 0.931451088341621 0.942302097832012 0.978158670125993 0.779516531631922 0.929149428286668 0.844623063842192 0.778724782770746 0.959795408453135
family.Acidaminococcaceae.id.2166	Brain glioblastoma (all cancers excluded) || id:finn-b-C3_GBM_EXALLC	finn-b-C3_GBM_EXALLC		rs262812	0.483156	0.879875	0	0.58292418717464 0.687922421548518 0.871484288726392 0.494244885585569 0.542991638476027 0.349123078839022 0.88094606745157
family.Actinomycetaceae.id.421	Brain glioblastoma (all cancers excluded) || id:finn-b-C3_GBM_EXALLC	finn-b-C3_GBM_EXALLC		rs2889192	-0.705348	0.884852	0	0.425371706436309 0.310102914351262 0.317991638545931 0.640665644995214 0.317654965176719
family.Alcaligenaceae.id.2875	Brain glioblastoma (all cancers excluded) || id:finn-b-C3_GBM_EXALLC	finn-b-C3_GBM_EXALLC		rs112135816	-0.802775	0.917604	0	0.381650343256 0.568377247096686 0.299448511240884 0.616551550837046 0.872181365529859 0.590175439346969 0.669722989579892 0.623514206147993 0.551096928469483 0.901186586169115 0.946377851475618
family.Bacteroidaceae.id.917	Brain glioblastoma (all cancers excluded) || id:finn-b-C3_GBM_EXALLC	finn-b-C3_GBM_EXALLC		rs11585893	1.09338	1.19503	2	0.360226391548685 0.0329717734466685 0.217147304182015 0.269550973770992 0.070776045466971 0.210742357462648 0.0453637353310091 0.297897131916914 0.267084121910809
family.BacteroidalesS24.7group.id.11173	Brain glioblastoma (all cancers excluded) || id:finn-b-C3_GBM_EXALLC	finn-b-C3_GBM_EXALLC		rs10872669	0.147428	0.827834	0	0.858653348338489 0.972695104967278 0.871067855355704 0.393191477782817 0.879402872522801 0.758523810377131 0.850902919979124 0.794871191202466
family.Bifidobacteriaceae.id.433	Brain glioblastoma (all cancers excluded) || id:finn-b-C3_GBM_EXALLC	finn-b-C3_GBM_EXALLC		rs10831953	-0.322057	0.745669	0	0.665811229736087 0.2440043296355 0.479247779659606 0.723228795703859 0.532707292766458 0.659001113121487 0.547910282627637 0.563754785465914 0.501438910480823 0.683098183882791 0.927941019722239 0.90005212731312
family.Christensenellaceae.id.1866	Brain glioblastoma (all cancers excluded) || id:finn-b-C3_GBM_EXALLC	finn-b-C3_GBM_EXALLC		rs117186816	0.464074	0.889677	0	0.601934084351534 0.918463189006076 0.639959205356181 0.608603246695733 0.933025498834457 0.990672566326304 0.750862621036516 0.774184676953624 0.790418843397799 0.833752475594474 0.934326613255388
family.Clostridiaceae1.id.1869	Brain glioblastoma (all cancers excluded) || id:finn-b-C3_GBM_EXALLC	finn-b-C3_GBM_EXALLC		rs10875374	-0.45017	0.976336	0	0.644740097559977 0.485787519994431 0.588243596708086 0.337663378532412 0.79374284809801 0.230711283812006 0.667329005423564 0.54087910085702 0.921221359182519 0.293400991108295
family.ClostridialesvadinBB60group.id.11286	Brain glioblastoma (all cancers excluded) || id:finn-b-C3_GBM_EXALLC	finn-b-C3_GBM_EXALLC		rs10517600	-0.807225	0.588677	0	0.1702957923198 0.397560572150861 0.364089409520984 0.288318640513678 0.407253066093154 0.425028743952248 0.335079900039398 0.246194085067434 0.277381437641777 0.362637807240644 0.592938670706433 0.516899602706914 0.266986546693563 0.599961015269976 0.348903753272076
family.Coriobacteriaceae.id.811	Brain glioblastoma (all cancers excluded) || id:finn-b-C3_GBM_EXALLC	finn-b-C3_GBM_EXALLC		rs11250875	0.557824	0.854243	0	0.513753518455331 0.180287067850901 0.43159738382039 0.242663300242535 0.276661689537671 0.35202615483951 0.192642969930531 0.278923296910863 0.232903369437628 0.185336521362527 0.174274077776704 0.278839366011832 0.266101598705395
family.Defluviitaleaceae.id.1924	Brain glioblastoma (all cancers excluded) || id:finn-b-C3_GBM_EXALLC	finn-b-C3_GBM_EXALLC		rs112893842	-0.85036	0.738748	0	0.249697962846688 0.57932489936151 0.3907480306019 0.896349131152113 0.702255668116707 0.533702556794375 0.260378545734111 0.615754463290415 0.366150747500892 0.415382747307586 0.468812914568851
family.Desulfovibrionaceae.id.3169	Brain glioblastoma (all cancers excluded) || id:finn-b-C3_GBM_EXALLC	finn-b-C3_GBM_EXALLC		rs112381107	0.812446	0.924776	0	0.379654285462817 0.56491746905055 0.470110786969466 0.373508801924926 0.576032770588243 0.902921712140546 0.721445098274579 0.507374383549545 0.558349869030419 0.671334792963423
family.Enterobacteriaceae.id.3469	Brain glioblastoma (all cancers excluded) || id:finn-b-C3_GBM_EXALLC	finn-b-C3_GBM_EXALLC		rs11026530	0.547517	1.30288	0	0.674312151283459 0.0937628777267136 0.477263154401133 0.530763955350793 0.907615989463756 0.39881871743768 0.532014531893083
family.Erysipelotrichaceae.id.2149	Brain glioblastoma (all cancers excluded) || id:finn-b-C3_GBM_EXALLC	finn-b-C3_GBM_EXALLC		rs1074800	-0.914884	0.89109	0	0.304560889022064 0.656144063620893 0.414140192918872 0.979297488157162 0.72051759721143 0.534561520191993 0.619689932387699 0.397500670900084 0.60535480577411 0.598829572620015 0.911695706587382 0.520039213631729 0.527415135566261
family.FamilyXI.id.1936	Brain glioblastoma (all cancers excluded) || id:finn-b-C3_GBM_EXALLC	finn-b-C3_GBM_EXALLC		rs10759623	0.0212993	0.589021	0	0.971154381948204 0.915280553027435 0.753504346557531 0.694354798214169 0.346264709026307 0.797266496781891 0.655134241242081 0.600699980550462
family.FamilyXIII.id.1957	Brain glioblastoma (all cancers excluded) || id:finn-b-C3_GBM_EXALLC	finn-b-C3_GBM_EXALLC		rs10404377	0.285012	1.57274	0	0.856194483931187 0.328361807965655 0.406978649441056 0.67490521416694 0.998438695633714 0.875216720789261 0.563282421301944 0.613180449658537 0.504124126350876
family.Lachnospiraceae.id.1987	Brain glioblastoma (all cancers excluded) || id:finn-b-C3_GBM_EXALLC	finn-b-C3_GBM_EXALLC		rs10402491	-0.665767	0.806364	0	0.409008035954254 0.769984792687925 0.649821062530315 0.803431651329373 0.700518726080656 0.772158393302554 0.668871604820803 0.562789750755234 0.723263689019508 0.622215893389101 0.647608345490543 0.836120024981488 0.607023267591183 0.510099169116703 0.402772741024847 0.34816266794723
family.Lactobacillaceae.id.1836	Brain glioblastoma (all cancers excluded) || id:finn-b-C3_GBM_EXALLC	finn-b-C3_GBM_EXALLC		rs1530559	1.12436	0.682193	1	0.0993204737439911 0.351886817652705 0.206614212844731 0.144592408542367 0.0338566627344518 0.0827652058640845 0.157279998680965 0.233961391307503
family.Methanobacteriaceae.id.121	Brain glioblastoma (all cancers excluded) || id:finn-b-C3_GBM_EXALLC	finn-b-C3_GBM_EXALLC		rs10202904	-0.241572	0.571512	0	0.672521639408498 0.509986122789472 0.998798725803334 0.711645381561365 0.603560740047715 0.475360934322946 0.756087925866857 0.30519657786055 0.755339815355418 0.909015928901189
family.Oxalobacteraceae.id.2966	Brain glioblastoma (all cancers excluded) || id:finn-b-C3_GBM_EXALLC	finn-b-C3_GBM_EXALLC		rs111966731	0.0309896	0.437099	0	0.943478514673363 0.638067613255081 0.987078731916676 0.79514943532239 0.972923134814668 0.931863318857943 0.609256635329017 0.962841915472793 0.860918922051147 0.671798414630398 0.544456440232163 0.594817933953862 0.620688513507815 0.720813893816603
family.Pasteurellaceae.id.3689	Brain glioblastoma (all cancers excluded) || id:finn-b-C3_GBM_EXALLC	finn-b-C3_GBM_EXALLC		rs10965428	-0.513748	0.556704	0	0.356091015799635 0.369691827834625 0.459271401989746 0.528004463821077 0.36223058505573 0.581303898190729 0.440988562450574 0.148390225643063 0.922038049544423 0.51997276379495 0.233791167944018 0.275987179728012 0.4427427588503 0.431761609935752
family.Peptococcaceae.id.2024	Brain glioblastoma (all cancers excluded) || id:finn-b-C3_GBM_EXALLC	finn-b-C3_GBM_EXALLC		rs117452796	1.19147	0.786713	1	0.129901551801477 0.0503741904204815 0.0377073984700838 0.123963756634261 0.163378551494609 0.0752208500058226 0.156803769954384 0.154681301774858 0.11831847246329
family.Peptostreptococcaceae.id.2042	Brain glioblastoma (all cancers excluded) || id:finn-b-C3_GBM_EXALLC	finn-b-C3_GBM_EXALLC		rs10805326	1.55034	0.688176	4	0.0242698440683545 0.119984960338101 0.0990845395264231 0.0586906803459636 0.0501025071271244 0.0735924942249534 0.0425039243161347 0.0985921997744619 0.101917007574251 0.09439132848194 0.0275777032894953 0.013004885810547 0.0821313304361559
family.Porphyromonadaceae.id.943	Brain glioblastoma (all cancers excluded) || id:finn-b-C3_GBM_EXALLC	finn-b-C3_GBM_EXALLC		rs10762312	-0.576018	1.13304	0	0.611184630953758 0.862780507280749 0.731718284216505 0.794573598559377 0.768755340776642 0.775672892642333 0.807885341680541 0.786561887685211 0.738601509113646
family.Prevotellaceae.id.960	Brain glioblastoma (all cancers excluded) || id:finn-b-C3_GBM_EXALLC	finn-b-C3_GBM_EXALLC		rs12057990	0.945129	0.834001	0	0.25711067863494 0.475764417744307 0.554812848117188 0.631403825616557 0.184653943983469 0.411868767137993 0.336539060302625 0.53784053302847 0.508149667583948 0.32107118832999 0.508472412734876 0.474920715767165 0.656235485100692 0.214193233150279 0.516298753487764 0.373994093994994
family.Rhodospirillaceae.id.2717	Brain glioblastoma (all cancers excluded) || id:finn-b-C3_GBM_EXALLC	finn-b-C3_GBM_EXALLC		rs1035406	0.309253	0.534874	0	0.563142886159761 0.631851908648633 0.867759871676642 0.961852123288617 0.76976149026113 0.707318611884536 0.687050731234208 0.671783472456164 0.387076312260094 0.681174355268533 0.551682832708232 0.719344734286115 0.612668984276719 0.775148379509378 0.927399000425753
family.Rikenellaceae.id.967	Brain glioblastoma (all cancers excluded) || id:finn-b-C3_GBM_EXALLC	finn-b-C3_GBM_EXALLC		rs10217435	-0.652158	0.839606	0	0.437310442852614 0.5673887632722 0.502284052702336 0.180377769152301 0.708716707866331 0.611211368274219 0.779221829874262 0.511596165605097 0.500344750064596 0.571125221884746 0.775819866836517 0.606927455186993 0.785818410389235 0.419338391340809 0.571546539735818 0.415096777861482 0.393408170973002
family.Ruminococcaceae.id.2050	Brain glioblastoma (all cancers excluded) || id:finn-b-C3_GBM_EXALLC	finn-b-C3_GBM_EXALLC		rs10093275	-3.56636	0.890414	9	6.19431145956826e-05 8.94416431599489e-05 0.000625274535284577 0.000711329026210688 0.000119824142247754 7.67439479818814e-05 0.000118936170483368 0.00109083575848313 0.000563437848095341
family.Streptococcaceae.id.1850	Brain glioblastoma (all cancers excluded) || id:finn-b-C3_GBM_EXALLC	finn-b-C3_GBM_EXALLC		rs10028567	-1.33982	0.837946	5	0.109835376293141 0.0851809178054361 0.0525088329934288 0.0441650446569812 0.030167394161053 0.113625130023769 0.0348759066515046 0.0392649525232257 0.0659887458454717 0.0521383186538605 0.30767708650205 0.0264936510684246 0.0564559187545738
family.Veillonellaceae.id.2172	Brain glioblastoma (all cancers excluded) || id:finn-b-C3_GBM_EXALLC	finn-b-C3_GBM_EXALLC		rs111810795	-0.336678	0.594559	0	0.571213051005147 0.891923348193952 0.880538214249539 0.677906618164953 0.908388971387222 0.85941022204444 0.763546979817115 0.768816076869599 0.922387992226767 0.757435012655217 0.82134230897652 0.765986433209725 0.960986604406848 0.95025113762478 0.876784759334621 0.90986227388247 0.95180308597692 0.857967596249553 0.71766374047621
family.Verrucomicrobiaceae.id.4036	Brain glioblastoma (all cancers excluded) || id:finn-b-C3_GBM_EXALLC	finn-b-C3_GBM_EXALLC		rs111862613	0.0414999	0.753425	0	0.956073452190801 0.986905266792932 0.733977642358586 0.93158977963069 0.942271157181912 0.978072075265925 0.779674149124499 0.92889086168075 0.844798540899612 0.778737825423196 0.959604502434182
family.Victivallaceae.id.2255	Brain glioblastoma (all cancers excluded) || id:finn-b-C3_GBM_EXALLC	finn-b-C3_GBM_EXALLC		rs11671100	0.850852	0.452566	1	0.0600995475943908 0.100249336838503 0.313104238195622 0.162780979599754 0.0252433281749038 0.124384618588029 0.122017667827686 0.0946143869219607 0.168927933641515 0.22298177373064 0.19525234377515 0.162263512565767
genus..Clostridiuminnocuumgroup.id.14397	Brain glioblastoma (all cancers excluded) || id:finn-b-C3_GBM_EXALLC	finn-b-C3_GBM_EXALLC		rs10074000	0.265366	0.494059	0	0.591189037262191 0.578452479544556 0.433511624213768 0.525519807512558 0.487962944641403 0.346635667389608 0.786392316142679 0.260140478505269 0.365428440988186
genus..Eubacteriumbrachygroup.id.11296	Brain glioblastoma (all cancers excluded) || id:finn-b-C3_GBM_EXALLC	finn-b-C3_GBM_EXALLC		rs112617308	0.997579	0.483322	8	0.0390173327097174 0.0415062856972351 0.0111957606679878 0.0595316483247777 0.0241771276334081 0.0490835709424917 0.0911469647492487 0.0159860084835322 0.0459819691417118 0.00636397959768637
genus..Eubacteriumcoprostanoligenesgroup.id.11375	Brain glioblastoma (all cancers excluded) || id:finn-b-C3_GBM_EXALLC	finn-b-C3_GBM_EXALLC		rs1020520	-0.254799	0.872215	0	0.770187762165848 0.866205253276139 0.824923758365667 0.459299496398634 0.697281703383929 0.872345992719046 0.781766822056171 0.89343944309724 0.693129595746179 0.539027669837717 0.869269839937724 0.876030385883073 0.597315094861725
genus..Eubacteriumeligensgroup.id.14372	Brain glioblastoma (all cancers excluded) || id:finn-b-C3_GBM_EXALLC	finn-b-C3_GBM_EXALLC		rs182318	0.800381	1.15648	0	0.48888284685576 0.949118195185825 0.682464224575841 0.720752219272789 0.980826722265562 0.480955405919309
genus..Eubacteriumfissicatenagroup.id.14373	Brain glioblastoma (all cancers excluded) || id:finn-b-C3_GBM_EXALLC	finn-b-C3_GBM_EXALLC		rs10147907	0.474181	0.712359	0	0.505635427031211 0.525701179166129 0.678377425644222 0.573600190586552 0.0907383504742464 0.777051498717241 0.80392348054052 0.403309114425031 0.387381954182259
genus..Eubacteriumhalliigroup.id.11338	Brain glioblastoma (all cancers excluded) || id:finn-b-C3_GBM_EXALLC	finn-b-C3_GBM_EXALLC		rs10501370	0.371187	0.672638	0	0.581059529480721 0.872189788812279 0.801067817675961 0.879547249705087 0.649194060917286 0.764048515614204 0.721389912212315 0.928414817348939 0.870605235334805 0.665497176983161 0.953511451568283 0.680681975850257 0.27898397079809 0.83756785594442 0.976076599072705 0.682779949833663
genus..Eubacteriumnodatumgroup.id.11297	Brain glioblastoma (all cancers excluded) || id:finn-b-C3_GBM_EXALLC	finn-b-C3_GBM_EXALLC		rs10263623	-0.322304	0.406512	0	0.427864092192717 0.29201014862453 0.517382958247985 0.41825963286053 0.548380454609195 0.479351112246337 0.507812806055167 0.46247517250931 0.237392779065278 0.222400005005263 0.470756794861759
genus..Eubacteriumoxidoreducensgroup.id.11339	Brain glioblastoma (all cancers excluded) || id:finn-b-C3_GBM_EXALLC	finn-b-C3_GBM_EXALLC		rs12129908	-1.19896	0.812743	0	0.140157297335768 0.263471852300012 0.0787318558712473 0.210723899650182 0.0578298687294047
genus..Eubacteriumrectalegroup.id.14374	Brain glioblastoma (all cancers excluded) || id:finn-b-C3_GBM_EXALLC	finn-b-C3_GBM_EXALLC		rs10248854	0.406378	1.07891	0	0.706429971152712 0.373193371928932 0.317335871749649 0.465227009242625 0.670067534368201 0.506724216823145 0.3832667417112 0.746871423335732
genus..Eubacteriumruminantiumgroup.id.11340	Brain glioblastoma (all cancers excluded) || id:finn-b-C3_GBM_EXALLC	finn-b-C3_GBM_EXALLC		rs10131724	0.886193	0.582783	3	0.128354521242924 0.0784282683080889 0.0679015779413658 0.124580407065739 0.120333602677099 0.112658472785382 0.0475304814873612 0.080782680725624 0.08446294912217 0.0304189674509398 0.0931767211296372 0.110070077742436 0.0719237671648829 0.0988541934739293 0.0976595224246119 0.06659822518653 0.00209701810836362 0.0927558976428415
genus..Eubacteriumventriosumgroup.id.11341	Brain glioblastoma (all cancers excluded) || id:finn-b-C3_GBM_EXALLC	finn-b-C3_GBM_EXALLC		rs11617697	0.0371494	0.746882	0	0.960330090128188 0.996375837633526 0.797369729302386 0.937941769550832 0.960467252682489 0.820887857593757 0.807140047872724 0.996981019143907 0.849556391355901 0.740415887490035 0.82551253968561 0.857755350731414 0.935752650450333 0.764377988860056 0.838226993031798
genus..Eubacteriumxylanophilumgroup.id.14375	Brain glioblastoma (all cancers excluded) || id:finn-b-C3_GBM_EXALLC	finn-b-C3_GBM_EXALLC		rs10140184	0.319875	0.82345	0	0.697678116097389 0.793275823572605 0.839939625732545 0.80294435019836 0.836646840559969 0.941657006693406 0.884224074099641 0.863109028168887 0.920086652253203
genus..Ruminococcusgauvreauiigroup.id.11342	Brain glioblastoma (all cancers excluded) || id:finn-b-C3_GBM_EXALLC	finn-b-C3_GBM_EXALLC		rs10931481	0.452369	0.758918	0	0.551127863729618 0.750623701325404 0.660275019138478 0.949822507124351 0.568780572859874 0.32342275759972 0.731179315538857 0.792345796641646 0.474669828709576 0.874790588465717 0.837786483301488 0.957417783991738
genus..Ruminococcusgnavusgroup.id.14376	Brain glioblastoma (all cancers excluded) || id:finn-b-C3_GBM_EXALLC	finn-b-C3_GBM_EXALLC		rs11597105	0.802394	0.596642	1	0.178673726005269 0.36684760375797 0.147422392805344 0.368853201037113 0.243265295703318 0.177628696417753 0.285376304766183 0.178700891740246 0.0478321359029703 0.194203232851969 0.156619834931377 0.222055581345672
genus..Ruminococcustorquesgroup.id.14377	Brain glioblastoma (all cancers excluded) || id:finn-b-C3_GBM_EXALLC	finn-b-C3_GBM_EXALLC		rs10904297	-1.50926	1.11795	0	0.177007363041147 0.16366988811446 0.600362208884478 0.264508607946458 0.102303111544229 0.417513040950665 0.405049752924774 0.402652759305482 0.453734259720315
genus.Actinomyces.id.423	Brain glioblastoma (all cancers excluded) || id:finn-b-C3_GBM_EXALLC	finn-b-C3_GBM_EXALLC		rs2715439	-0.641771	0.74408	0	0.388411138424473 0.438485719726804 0.498486824301865 0.754465688179399 0.237420632657372 0.486128405069224 0.817921706381243
genus.Adlercreutzia.id.812	Brain glioblastoma (all cancers excluded) || id:finn-b-C3_GBM_EXALLC	finn-b-C3_GBM_EXALLC		rs11604400	-0.362733	0.852764	0	0.670573552881636 0.804280902570844 0.634125032666166 0.510802056526641 0.651931081787094 0.786575792298496 0.305971522935604 0.319410890319275
genus.Akkermansia.id.4037	Brain glioblastoma (all cancers excluded) || id:finn-b-C3_GBM_EXALLC	finn-b-C3_GBM_EXALLC		rs111862613	0.0415118	0.753519	0	0.956066261533803 0.986876509881569 0.733725140779932 0.931814362424789 0.942226689069889 0.978172920643629 0.77966519304846 0.928599644957129 0.844321852027885 0.779181726433631 0.959381113023517
genus.Alistipes.id.968	Brain glioblastoma (all cancers excluded) || id:finn-b-C3_GBM_EXALLC	finn-b-C3_GBM_EXALLC		rs1107244	-0.348679	0.933311	0	0.708706682189018 0.660134137994308 0.828077328252276 0.963784261858429 0.774625578176707 0.952771934276923 0.846892566518076 0.724505144014335 0.462381522843263 0.897045858609767 0.89245962061794 0.913359381158307 0.985864872039717
genus.Allisonella.id.2174	Brain glioblastoma (all cancers excluded) || id:finn-b-C3_GBM_EXALLC	finn-b-C3_GBM_EXALLC		rs1901739	-0.661944	0.463581	0	0.153322926595955 0.214299321032497 0.0771313249914143 0.119228437176419 0.604221272683674 0.175356408727575 0.297600455270337 0.333355980404855
genus.Alloprevotella.id.961	Brain glioblastoma (all cancers excluded) || id:finn-b-C3_GBM_EXALLC	finn-b-C3_GBM_EXALLC		rs12675596	-0.407162	0.720171	0	0.571823234155265 0.853702760352647 0.739071960994772 0.260583669429519 0.932131119861087 0.905674681276951
genus.Anaerofilum.id.2053	Brain glioblastoma (all cancers excluded) || id:finn-b-C3_GBM_EXALLC	finn-b-C3_GBM_EXALLC		rs10794359	-0.435566	0.518026	0	0.400449236137153 0.931051018376056 0.8700815591125 0.702996993442674 0.974180484266935 0.983457903117507 0.814769420380503 0.852163300703319 0.818425100101239 0.793977127616091 0.944266085617546
genus.Anaerostipes.id.1991	Brain glioblastoma (all cancers excluded) || id:finn-b-C3_GBM_EXALLC	finn-b-C3_GBM_EXALLC		rs10502061	-1.92372	0.867319	10	0.0265546265574593 0.063627774292305 0.0427994040060959 0.050948467511364 0.0178124357386671 0.0276939342166378 0.0283378950037633 0.030122078055456 0.047070410649578 0.116076644607442 0.0335162194490052 0.0185153090901638 0.0201762703294426
genus.Anaerotruncus.id.2054	Brain glioblastoma (all cancers excluded) || id:finn-b-C3_GBM_EXALLC	finn-b-C3_GBM_EXALLC		rs10150232	-0.461853	1.0152	0	0.649152712545 0.692444017141324 0.497708894029929 0.499505215247545 0.456378944315947 0.510349501637146 0.527890114778191 0.733658074341624 0.661366068694682 0.392183554004722 0.644654664805454 0.23263807751395 0.502016287735368
genus.Bacteroides.id.918	Brain glioblastoma (all cancers excluded) || id:finn-b-C3_GBM_EXALLC	finn-b-C3_GBM_EXALLC		rs11585893	1.09338	1.19503	2	0.360226391548685 0.0329717734466685 0.217147304182015 0.269550973770992 0.070776045466971 0.210742357462648 0.0453637353310091 0.297897131916914 0.267084121910809
genus.Barnesiella.id.944	Brain glioblastoma (all cancers excluded) || id:finn-b-C3_GBM_EXALLC	finn-b-C3_GBM_EXALLC		rs11155559	0.773623	0.787241	0	0.325754640289115 0.266110900964393 0.306704453860687 0.152797882525834 0.159015668803321 0.265847878982307 0.084410864233844 0.0691348048120697 0.139063406367495 0.278935386595103 0.208759524863403 0.153700107447571 0.351993861211264
genus.Bifidobacterium.id.436	Brain glioblastoma (all cancers excluded) || id:finn-b-C3_GBM_EXALLC	finn-b-C3_GBM_EXALLC		rs12022129	-0.888384	0.655056	0	0.175037094689245 0.176514264157118 0.147118543527584 0.234089849854554 0.184168249647544 0.137884886211145 0.123904191906158 0.148347115368932 0.0605228114470012 0.190484958161732 0.320705204969513 0.260966388667671 0.30699368470741
genus.Bilophila.id.3170	Brain glioblastoma (all cancers excluded) || id:finn-b-C3_GBM_EXALLC	finn-b-C3_GBM_EXALLC		rs11069458	-0.0804101	0.766539	0	0.916454976626293 0.762654108360451 0.733253043885819 0.853877168423145 0.661199359466744 0.92446788119309 0.880116066414358 0.845504349196102 0.900164678538192 0.724553911895666 0.812139848734093 0.826577985062255 0.888022221061179
genus.Blautia.id.1992	Brain glioblastoma (all cancers excluded) || id:finn-b-C3_GBM_EXALLC	finn-b-C3_GBM_EXALLC		rs11149971	-0.799815	0.877965	0	0.362302060920616 0.724374998270683 0.30040187666808 0.476802612205265 0.703706763120923 0.612271780836933 0.585513438573749 0.546367407865445 0.337055096852141 0.816109879982984 0.560703616901297 0.516772712067997 0.434323880371401
genus.Butyricicoccus.id.2055	Brain glioblastoma (all cancers excluded) || id:finn-b-C3_GBM_EXALLC	finn-b-C3_GBM_EXALLC		rs10084203	0.0334584	0.927859	0	0.971234665972254 0.847704857640553 0.960610278800948 0.752832003744055 0.59162313359577 0.639074601935819 0.805647228524904 0.802395280629184
genus.Butyricimonas.id.945	Brain glioblastoma (all cancers excluded) || id:finn-b-C3_GBM_EXALLC	finn-b-C3_GBM_EXALLC		rs11228830	-0.0119213	0.726724	0	0.986911972743071 0.83751668440582 0.709338469566788 0.556542146983251 0.648648426477766 0.660954471166848 0.99077582054511 0.807070000085514 0.972067760466422 0.558385202847319 0.579318816788647 0.797057616137675 0.307902603913798
genus.Butyrivibrio.id.1993	Brain glioblastoma (all cancers excluded) || id:finn-b-C3_GBM_EXALLC	finn-b-C3_GBM_EXALLC		rs1007475	-0.140154	0.343578	0	0.683327726283433 0.791828515290816 0.81223998948746 0.976638855470079 0.761206437712182 0.989234325664922 0.70154623310836 0.969577811769846 0.625517566488177 0.736645755436321 0.934494868855401 0.913732213921053 0.834310549127206 0.775099101189155 0.983066597991006
genus.CandidatusSoleaferrea.id.11350	Brain glioblastoma (all cancers excluded) || id:finn-b-C3_GBM_EXALLC	finn-b-C3_GBM_EXALLC		rs10090365	0.0161122	0.587618	0	0.978125130124093 0.963079914188372 0.86278870299126 0.910545891476747 0.939253911604148 0.799942564502135 0.954630524713251 0.973949694094002 0.818787144911698 0.809493935129919
genus.Catenibacterium.id.2153	Brain glioblastoma (all cancers excluded) || id:finn-b-C3_GBM_EXALLC	finn-b-C3_GBM_EXALLC		rs12404911	-0.424923	0.754213	0	0.573163197292609 0.624281696280451 0.614432242971309 0.376021437299497
genus.ChristensenellaceaeR.7group.id.11283	Brain glioblastoma (all cancers excluded) || id:finn-b-C3_GBM_EXALLC	finn-b-C3_GBM_EXALLC		rs10461257	-1.38885	1.03703	0	0.180484712103802 0.148397026491375 0.306149656797546 0.420289506952214 0.167858409918799 0.218666256391819 0.178666103612563 0.0562966667356371 0.142173967526744
genus.Clostridiumsensustricto1.id.1873	Brain glioblastoma (all cancers excluded) || id:finn-b-C3_GBM_EXALLC	finn-b-C3_GBM_EXALLC		rs11264403	-0.305796	0.937834	0	0.744374561740194 0.700926918722703 0.738273218203951 0.987096529943507 0.662810980331955 0.704079599885367 0.866168773555389
genus.Collinsella.id.815	Brain glioblastoma (all cancers excluded) || id:finn-b-C3_GBM_EXALLC	finn-b-C3_GBM_EXALLC		rs10890671	-0.0584069	1.0997	0	0.957642754709903 0.590396297920177 0.941931028269594 0.967502014393901 0.323479507343464 0.77966964853278 0.435612901663651 0.456835418052562 0.696949883734771
genus.Coprobacter.id.949	Brain glioblastoma (all cancers excluded) || id:finn-b-C3_GBM_EXALLC	finn-b-C3_GBM_EXALLC		rs11532348	-0.563936	0.812971	0	0.487887449998944 0.318430142914402 0.538226919925975 0.0947644425502247 0.333459498934615 0.238378866216519 0.246254232168835 0.298204043454576 0.672741045316799 0.410802220808841
genus.Coprococcus1.id.11301	Brain glioblastoma (all cancers excluded) || id:finn-b-C3_GBM_EXALLC	finn-b-C3_GBM_EXALLC		rs1010560	-0.414493	0.791341	0	0.600427858546891 0.832904465471485 0.92735110639996 0.923402191850722 0.915183717898249 0.482566727498501 0.392343786778592 0.614883089994681 0.673555418661388 0.509050664299434 0.80950119413423 0.99623521410092
genus.Coprococcus2.id.11302	Brain glioblastoma (all cancers excluded) || id:finn-b-C3_GBM_EXALLC	finn-b-C3_GBM_EXALLC		rs10070053	1.1627	0.924602	1	0.208567180427895 0.11836057784205 0.134572400433427 0.133836803774138 0.0298127800021181 0.281125004949994 0.187073505349935 0.147306041339403
genus.Coprococcus3.id.11303	Brain glioblastoma (all cancers excluded) || id:finn-b-C3_GBM_EXALLC	finn-b-C3_GBM_EXALLC		rs10810043	0.40197	1.08089	0	0.709976710483724 0.450831043474204 0.890640722700192 0.642244935756776 0.653522147076932 0.756244197343785 0.364228094253432 0.777851341264455 0.98825462887846
genus.DefluviitaleaceaeUCG011.id.11287	Brain glioblastoma (all cancers excluded) || id:finn-b-C3_GBM_EXALLC	finn-b-C3_GBM_EXALLC		rs112893842	-0.744722	0.743218	0	0.316331667035629 0.769665054996645 0.50205544418948 0.984698668478487 0.691825284093215 0.827192882481167 0.447962703593653 0.505678365644746 0.593950375222567
genus.Desulfovibrio.id.3173	Brain glioblastoma (all cancers excluded) || id:finn-b-C3_GBM_EXALLC	finn-b-C3_GBM_EXALLC		rs12031543	-0.622509	0.756174	0	0.410373824120862 0.163081010717061 0.266207320059129 0.423393093494652 0.266475704569314 0.435660823357618 0.318170370166286 0.168018617065873 0.249442553655572 0.20638656618809
genus.Dialister.id.2183	Brain glioblastoma (all cancers excluded) || id:finn-b-C3_GBM_EXALLC	finn-b-C3_GBM_EXALLC		rs10138457	0.108676	0.786654	0	0.890122336119101 0.234811499713451 0.367230363913496 0.511762112519292 0.503860351068557 0.551001583133533 0.502481314749152 0.740759012660035 0.338970103779159 0.582021150705631 0.581830302936255
genus.Dorea.id.1997	Brain glioblastoma (all cancers excluded) || id:finn-b-C3_GBM_EXALLC	finn-b-C3_GBM_EXALLC		rs11150408	0.922767	1.00084	0	0.356530739935154 0.219628596077186 0.576755113691921 0.326330600366355 0.228284877568793 0.368765680729514 0.16951502663457 0.420308397919207 0.272908593032595 0.32293388902137
genus.Eggerthella.id.819	Brain glioblastoma (all cancers excluded) || id:finn-b-C3_GBM_EXALLC	finn-b-C3_GBM_EXALLC		rs112205261	-0.803158	0.565628	0	0.155625155987216 0.299019733186218 0.346684922062353 0.409980961265973 0.272511815118503 0.497447149659897 0.181395583412117 0.502818504614587 0.249458140790153 0.325055536923107
genus.Eisenbergiella.id.11304	Brain glioblastoma (all cancers excluded) || id:finn-b-C3_GBM_EXALLC	finn-b-C3_GBM_EXALLC		rs11027642	0.0426353	0.584171	0	0.941818640800587 0.593674650476657 0.90549672323904 0.413288445920258 0.749260930576152 0.899858781759321 0.348648101113856 0.322643641203839 0.637063674010508 0.893319112776567 0.715158383682536
genus.Enterorhabdus.id.820	Brain glioblastoma (all cancers excluded) || id:finn-b-C3_GBM_EXALLC	finn-b-C3_GBM_EXALLC		rs10098492	-1.4645	1.11435	1	0.188773130648451 0.274238450303326 0.280245247794362 0.0175252619442519 0.158756715897806 0.167368125103446
genus.Erysipelatoclostridium.id.11381	Brain glioblastoma (all cancers excluded) || id:finn-b-C3_GBM_EXALLC	finn-b-C3_GBM_EXALLC		rs1434153	-0.952156	0.71945	0	0.185685944442751 0.10468238535653 0.130311408980795 0.385523672977114 0.346262888021112 0.143194516373439 0.270314004047994 0.385721487995917 0.377634228849143 0.290313844018926 0.135433405732311 0.338793000512378 0.212832629385468 0.268326638248065 0.395294594314785
genus.ErysipelotrichaceaeUCG003.id.11384	Brain glioblastoma (all cancers excluded) || id:finn-b-C3_GBM_EXALLC	finn-b-C3_GBM_EXALLC		rs10164067	-0.158269	0.790774	0	0.841367436846399 0.994601882160465 0.946596234043077 0.950817628089415 0.52710449318164 0.843477431367341 0.871793495560511 0.837418133234253 0.632724820684838 0.734820096766136 0.983693132144273 0.859190364127432 0.9690640980172 0.484808234445547 0.947347018280486 0.77323088912224
genus.Escherichia.Shigella.id.3504	Brain glioblastoma (all cancers excluded) || id:finn-b-C3_GBM_EXALLC	finn-b-C3_GBM_EXALLC		rs112767262	0.639985	0.868711	0	0.461301187753441 0.317484478906939 0.079985592064281 0.191129051099635 0.229205314133388 0.273664014249685 0.226712892115717 0.143276859929318 0.116106065102687 0.302003093271965
genus.Faecalibacterium.id.2057	Brain glioblastoma (all cancers excluded) || id:finn-b-C3_GBM_EXALLC	finn-b-C3_GBM_EXALLC		rs10927394	-2.24772	0.759418	9	0.00307853567056816 0.00446549664409312 0.0131817696362445 0.0208310803033353 0.0176007104778581 0.00979755537829984 0.0301755206267602 0.0227265832785246 0.0831198737217622 0.0130841978178419
genus.FamilyXIIIAD3011group.id.11293	Brain glioblastoma (all cancers excluded) || id:finn-b-C3_GBM_EXALLC	finn-b-C3_GBM_EXALLC		rs11126423	-0.279177	0.836199	0	0.738481665005621 0.59661345439451 0.883464182648448 0.833278279490088 0.459703883912698 0.373033446086058 0.855817206951428 0.557794800187644 0.263426955675029 0.714440898274961 0.40560729749094 0.592947811639489 0.828058126683064
genus.FamilyXIIIUCG001.id.11294	Brain glioblastoma (all cancers excluded) || id:finn-b-C3_GBM_EXALLC	finn-b-C3_GBM_EXALLC		rs112362903	0.930071	0.910874	0	0.307218859222843 0.434524010968924 0.819315845782254 0.72822950273437 0.416918984609778 0.306821199333236 0.554422405022465 0.278952086751737
genus.Flavonifractor.id.2059	Brain glioblastoma (all cancers excluded) || id:finn-b-C3_GBM_EXALLC	finn-b-C3_GBM_EXALLC		rs114873521	-0.496832	1.14119	0	0.66329866991834 0.645829650975241 0.618952998273676 0.170901920874469 0.430788490635199
genus.Fusicatenibacter.id.11305	Brain glioblastoma (all cancers excluded) || id:finn-b-C3_GBM_EXALLC	finn-b-C3_GBM_EXALLC		rs10439674	1.01771	0.719751	0	0.15737075907285 0.117807018978721 0.120937180366338 0.156753922717907 0.223237463234465 0.0688850222424588 0.131729799849974 0.142859065345435 0.191380620326251 0.149105463342835 0.135379358285359 0.104147590142844 0.114017988007156 0.110686943746066 0.176772073615083 0.177563666717062 0.125270842047838 0.114416584559481
genus.Gordonibacter.id.821	Brain glioblastoma (all cancers excluded) || id:finn-b-C3_GBM_EXALLC	finn-b-C3_GBM_EXALLC		rs13412653	-0.325785	0.420965	0	0.438989740100461 0.998096761480479 0.917287741199364 0.596372463316928 0.664397686550455 0.659496657763643 0.837495550331372 0.467659943939361 0.969804999323399 0.706170471135671 0.34585926296568 0.635652096764528
genus.Haemophilus.id.3698	Brain glioblastoma (all cancers excluded) || id:finn-b-C3_GBM_EXALLC	finn-b-C3_GBM_EXALLC		rs10781340	-0.384026	0.636411	0	0.546226023436899 0.938897082238422 0.952590214054166 0.631627750433912 0.711961480519279 0.913543452689253 0.642546262329488 0.948723227622168 0.833347390003135
genus.Holdemanella.id.11393	Brain glioblastoma (all cancers excluded) || id:finn-b-C3_GBM_EXALLC	finn-b-C3_GBM_EXALLC		rs12513188	0.587419	0.656417	0	0.37084749451209 0.682437006431178 0.698403584604108 0.465338697489335 0.273715377087915 0.643298383287721 0.358360316291497 0.315545270987944 0.541205038999796 0.127942358873998 0.231833155516876
genus.Holdemania.id.2157	Brain glioblastoma (all cancers excluded) || id:finn-b-C3_GBM_EXALLC	finn-b-C3_GBM_EXALLC		rs10885477	0.12713	0.675562	0	0.850731999283876 0.795516073944999 0.681229241124574 0.617912438450095 0.810602757761992 0.766786646446056 0.950743741593265 0.402160920337449 0.771505941226778 0.818183186342644 0.635229713570723 0.811760581113297 0.437277640167885 0.859411520687826
genus.Howardella.id.2000	Brain glioblastoma (all cancers excluded) || id:finn-b-C3_GBM_EXALLC	finn-b-C3_GBM_EXALLC		rs10048062	-0.190273	0.44492	0	0.668900499859893 0.592895461768778 0.70884562111574 0.735618082554505 0.915560899819499 0.598790722045911 0.649039308419942 0.667593096270101 0.802990075735436
genus.Hungatella.id.11306	Brain glioblastoma (all cancers excluded) || id:finn-b-C3_GBM_EXALLC	finn-b-C3_GBM_EXALLC		rs10044993	-0.292616	0.702167	0	0.676874000227482 0.927595900454449 0.487242251728452 0.729496944177141 0.814661698770313
genus.Intestinibacter.id.11345	Brain glioblastoma (all cancers excluded) || id:finn-b-C3_GBM_EXALLC	finn-b-C3_GBM_EXALLC		rs10805326	0.103696	0.654484	0	0.874110696657291 0.663193836441767 0.836416443588461 0.774846489908186 0.827957721017332 0.758903740342013 0.857835881311689 0.794478220267873 0.696018354688347 0.874568928544068 0.982481325456912 0.990974308530073 0.993251813954616 0.780806112160462 0.955095031689667
genus.Intestinimonas.id.2062	Brain glioblastoma (all cancers excluded) || id:finn-b-C3_GBM_EXALLC	finn-b-C3_GBM_EXALLC		rs10262702	0.0840753	0.612882	0	0.890888360448548 0.748405383322227 0.795997602800654 0.747951818440618 0.670073439807084 0.835764221008548 0.674125533340932 0.654843072670929 0.663761272523911 0.940497983370861 0.390455767570936 0.853104939671377 0.427091692671961 0.81213957805729 0.805213977692166 0.888219011316173
genus.Lachnoclostridium.id.11308	Brain glioblastoma (all cancers excluded) || id:finn-b-C3_GBM_EXALLC	finn-b-C3_GBM_EXALLC		rs1031599	-0.918685	1.15148	0	0.424968913959985 0.177882119589034 0.259005022071742 0.592465696266396 0.360738863942188 0.302027731619781 0.434313145601781 0.579736030655556 0.152301753857559 0.340614144015718 0.437387758981944 0.660716267382715 0.42288322564481
genus.Lachnospira.id.2004	Brain glioblastoma (all cancers excluded) || id:finn-b-C3_GBM_EXALLC	finn-b-C3_GBM_EXALLC		rs13157098	-0.71971	1.73499	0	0.678272135544761 0.377555652238319 0.851648360035657 0.308157128068322 0.483070339532505 0.50573525587518
genus.LachnospiraceaeFCS020group.id.11314	Brain glioblastoma (all cancers excluded) || id:finn-b-C3_GBM_EXALLC	finn-b-C3_GBM_EXALLC		rs10093861	-0.578253	0.743291	0	0.436590979671185 0.462828819835652 0.606357461729407 0.496130839649384 0.813146413356673 0.842286308419099 0.921361290419301 0.75886197001105 0.869754411284682 0.400067164128964 0.655986382406129 0.75568604971206
genus.LachnospiraceaeNC2004group.id.11316	Brain glioblastoma (all cancers excluded) || id:finn-b-C3_GBM_EXALLC	finn-b-C3_GBM_EXALLC		rs117467633	0.940402	0.707486	2	0.183776926135913 0.244650520203315 0.13850748224255 0.15456034559659 0.197221597652197 0.23633077289838 0.0177525609723932 0.0231176137089203 0.165655224472632
genus.LachnospiraceaeND3007group.id.11317	Brain glioblastoma (all cancers excluded) || id:finn-b-C3_GBM_EXALLC	finn-b-C3_GBM_EXALLC		rs2861203	-0.618929	2.06244	0	0.764104118696666 0.944491402525181 0.288121348643943
genus.LachnospiraceaeNK4A136group.id.11319	Brain glioblastoma (all cancers excluded) || id:finn-b-C3_GBM_EXALLC	finn-b-C3_GBM_EXALLC		rs10952110	-1.04012	0.648536	0	0.108759539051528 0.129737548474368 0.251708908910634 0.0896364823819481 0.190816093546366 0.185041153448917 0.155442111713312 0.261125112760543 0.11696228301128 0.254117911383676 0.169361381886682 0.237254624134029 0.481787156719171 0.0948206700426816 0.106805668877756
genus.LachnospiraceaeUCG001.id.11321	Brain glioblastoma (all cancers excluded) || id:finn-b-C3_GBM_EXALLC	finn-b-C3_GBM_EXALLC		rs12131224	0.838577	0.876706	0	0.338814787409311 0.378624123042856 0.462195044499825 0.221193332343244 0.216962687763413 0.70520308994372 0.432999516787253 0.413407719466628 0.486516855096582 0.297441291823936 0.369115398533569 0.414442307748788 0.149650850305579
genus.LachnospiraceaeUCG004.id.11324	Brain glioblastoma (all cancers excluded) || id:finn-b-C3_GBM_EXALLC	finn-b-C3_GBM_EXALLC		rs11128180	-1.42559	0.836142	6	0.0882005205865714 0.0301584866741934 0.0364221032746138 0.0230337985779845 0.0473691400340401 0.0257707360837092 0.0389945206646393 0.0643497989204227 0.077078425740408 0.147143721173059 0.101932040265352 0.067893877081529
genus.LachnospiraceaeUCG008.id.11328	Brain glioblastoma (all cancers excluded) || id:finn-b-C3_GBM_EXALLC	finn-b-C3_GBM_EXALLC		rs10741777	0.284503	0.574878	0	0.620675612559443 0.936971368611806 0.590491541026468 0.673078041682595 0.838485333380979 0.952433716148526 0.988907415489484 0.968566359524523 0.821420357579081 0.923385799261946 0.91790410127166
genus.LachnospiraceaeUCG010.id.11330	Brain glioblastoma (all cancers excluded) || id:finn-b-C3_GBM_EXALLC	finn-b-C3_GBM_EXALLC		rs10414815	0.843794	1.12431	0	0.452954941830982 0.714330492086888 0.107716689737945 0.414732016996793 0.373168275519804 0.558239718470692 0.754339025254598 0.369623796616299 0.436232180235272 0.319094700096628
genus.Lactobacillus.id.1837	Brain glioblastoma (all cancers excluded) || id:finn-b-C3_GBM_EXALLC	finn-b-C3_GBM_EXALLC		rs12693845	0.177094	0.706256	0	0.802006816289231 0.797387814977341 0.62978665843267 0.93323179398608 0.409319525662102 0.723458548663861 0.595319432569207 0.892598752680267 0.927297852995723
genus.Lactococcus.id.1851	Brain glioblastoma (all cancers excluded) || id:finn-b-C3_GBM_EXALLC	finn-b-C3_GBM_EXALLC		rs10417872	-0.264079	0.546138	0	0.628712783408276 0.579574073376857 0.639399066112897 0.721078467657123 0.695533713414351 0.210073297169246 0.75647428909715 0.307090372518479 0.326978568315037
genus.Marvinbryantia.id.2005	Brain glioblastoma (all cancers excluded) || id:finn-b-C3_GBM_EXALLC	finn-b-C3_GBM_EXALLC		rs11620597	0.119155	0.814594	0	0.883704170268825 0.619060618018436 0.957501135371632 0.836363829858601 0.704916619087632 0.584723475956376 0.846336406556719 0.89300091002696 0.844444419314432 0.922367350263287
genus.Methanobrevibacter.id.123	Brain glioblastoma (all cancers excluded) || id:finn-b-C3_GBM_EXALLC	finn-b-C3_GBM_EXALLC		rs10202904	0.228363	0.941058	0	0.808263662541122 0.971800076355352 0.761201990765343 0.976141623853007 0.697362697736323 0.228411844295578
genus.Odoribacter.id.952	Brain glioblastoma (all cancers excluded) || id:finn-b-C3_GBM_EXALLC	finn-b-C3_GBM_EXALLC		rs10093869	1.85525	1.07448	1	0.0842295818761184 0.0817407160609834 0.0526863183650598 0.114426941017613 0.114024101076106 0.208837439096179 0.0385876522728778
genus.Olsenella.id.822	Brain glioblastoma (all cancers excluded) || id:finn-b-C3_GBM_EXALLC	finn-b-C3_GBM_EXALLC		rs1035588	0.629221	0.439604	0	0.152333811182628 0.20558004224858 0.231756391451305 0.170026825926944 0.058300285287361 0.261384691737913 0.0730714518873719 0.157090151706573 0.156476263604667 0.273992409854104
genus.Oscillibacter.id.2063	Brain glioblastoma (all cancers excluded) || id:finn-b-C3_GBM_EXALLC	finn-b-C3_GBM_EXALLC		rs11627628	-0.546205	0.59773	0	0.360822888009582 0.718406155557112 0.459736597376994 0.784999288483725 0.730867306493494 0.531849177759814 0.811777958204091 0.651853195602008 0.4415938400657 0.952743903571705 0.583081270032541 0.709732828460697 0.974764029853796
genus.Oscillospira.id.2064	Brain glioblastoma (all cancers excluded) || id:finn-b-C3_GBM_EXALLC	finn-b-C3_GBM_EXALLC		rs12206468	0.306758	0.846689	0	0.717125824978582 0.458905365641743 0.235872736100906 0.340744487430198 0.273053467755939 0.799146576987279 0.608500856672611 0.431678503929666
genus.Oxalobacter.id.2978	Brain glioblastoma (all cancers excluded) || id:finn-b-C3_GBM_EXALLC	finn-b-C3_GBM_EXALLC		rs10464997	0.0480872	0.461779	0	0.917062490802855 0.942156099803789 0.479449068296794 0.445727296209585 0.636451058212535 0.494726291153761 0.692821564881087 0.832450070780127 0.56067068332282 0.686640172570151 0.937465952130324
genus.Parabacteroides.id.954	Brain glioblastoma (all cancers excluded) || id:finn-b-C3_GBM_EXALLC	finn-b-C3_GBM_EXALLC		rs115602804	-0.233675	2.39075	0	0.922137754255587 0.700141566043349 0.773630965827607 0.352658691596292 0.460184445579464
genus.Paraprevotella.id.962	Brain glioblastoma (all cancers excluded) || id:finn-b-C3_GBM_EXALLC	finn-b-C3_GBM_EXALLC		rs10842464	-0.0302275	0.502372	0	0.952020501638577 0.808163337699802 0.79406125294904 0.886069621167581 0.815138046588399 0.756424077448551 0.707322524172403 0.895965928149761 0.511463962079522 0.85051606552795 0.976326231720421 0.963798865672488 0.79033026485824
genus.Parasutterella.id.2892	Brain glioblastoma (all cancers excluded) || id:finn-b-C3_GBM_EXALLC	finn-b-C3_GBM_EXALLC		rs10899911	0.997924	0.600212	0	0.0963885243589017 0.442408604362813 0.140240690274611 0.278427892950619 0.176289315191167 0.329840701748621 0.237506603550846 0.366822817767337 0.167096568051711 0.185551449014692 0.160102922368554 0.211639346917644 0.340581336482206 0.220169758426479
genus.Peptococcus.id.2037	Brain glioblastoma (all cancers excluded) || id:finn-b-C3_GBM_EXALLC	finn-b-C3_GBM_EXALLC		rs10031059	-0.566846	0.671026	0	0.398253286301145 0.225111394962133 0.477117744435753 0.560998410382368 0.588308511618408 0.500740123081681 0.405211354203328 0.198711729163507 0.713607147603842 0.406558729104502 0.322249605013286 0.17113465234594
genus.Phascolarctobacterium.id.2168	Brain glioblastoma (all cancers excluded) || id:finn-b-C3_GBM_EXALLC	finn-b-C3_GBM_EXALLC		rs11929846	-2.04334	0.827899	7	0.0135829483922679 0.0343827768313326 0.0780607029509378 0.0411107630012728 0.0649995745764154 0.0125273747981572 0.0433832436674687 0.0172919156783081 0.0151747042477854
genus.Prevotella7.id.11182	Brain glioblastoma (all cancers excluded) || id:finn-b-C3_GBM_EXALLC	finn-b-C3_GBM_EXALLC		rs118038478	-1.12455	0.433388	11	0.00946511431916629 0.00237714480296614 0.00261655390099669 0.00724106497447426 0.0198679589425406 0.013730853604662 0.00321602941003164 0.00725936820267602 0.00256309779791934 0.00494023373273554 0.00627079483419127
genus.Prevotella9.id.11183	Brain glioblastoma (all cancers excluded) || id:finn-b-C3_GBM_EXALLC	finn-b-C3_GBM_EXALLC		rs111509883	0.122957	0.58122	0	0.832457946974637 0.575863067502781 0.790668854068796 0.625407311232295 0.513238931659403 0.629086620515806 0.633994233376441 0.584646181105856 0.873292658625701 0.52723522408126 0.558515740851163 0.473597450014016 0.508516530389601 0.509963074394313 0.434858181075583
genus.RikenellaceaeRC9gutgroup.id.11191	Brain glioblastoma (all cancers excluded) || id:finn-b-C3_GBM_EXALLC	finn-b-C3_GBM_EXALLC		rs12501673	-0.781285	0.547432	2	0.153527787249165 0.140868249652785 0.108550564697345 0.0817618914658022 0.0848183104895005 0.0294433721381853 0.0998363088713466 0.0018745966133543 0.157106024713851 0.153458340252059 0.126402832660715
genus.Romboutsia.id.11347	Brain glioblastoma (all cancers excluded) || id:finn-b-C3_GBM_EXALLC	finn-b-C3_GBM_EXALLC		rs10279978	-0.186442	0.754029	0	0.804705690653993 0.862615035506426 0.864198229821048 0.609912457762567 0.97882126422372 0.496957334001932 0.759716513985014 0.994092086333913 0.60053323845316 0.896036576309677 0.703815483277448 0.794986632502608 0.845248098765556
genus.Roseburia.id.2012	Brain glioblastoma (all cancers excluded) || id:finn-b-C3_GBM_EXALLC	finn-b-C3_GBM_EXALLC		rs12740451	-0.760576	0.825799	0	0.357040894534258 0.406794972075057 0.286477579884682 0.357815316573403 0.157140525919776 0.281593098398571 0.27381605208477 0.501695851314818 0.233920969938346 0.185760434564281 0.347227888732103 0.487129808554994 0.381601953745737 0.324968677084349
genus.Ruminiclostridium5.id.11355	Brain glioblastoma (all cancers excluded) || id:finn-b-C3_GBM_EXALLC	finn-b-C3_GBM_EXALLC		rs10827477	-0.647041	0.931465	0	0.487275603775 0.868537797341391 0.568515645483907 0.323822026125531 0.403268402514157 0.723601558128948 0.300120499479305 0.611574426945374 0.625808891179336 0.549939806229765 0.448830620497787
genus.Ruminiclostridium6.id.11356	Brain glioblastoma (all cancers excluded) || id:finn-b-C3_GBM_EXALLC	finn-b-C3_GBM_EXALLC		rs10829821	0.579942	0.720934	0	0.421147889217494 0.660729902514575 0.551779383430917 0.381253340689246 0.48365467506787 0.943793891115595 0.690361530288154 0.317622877562122 0.64844769726198 0.60428469406739 0.387959449958428 0.491316435204751 0.464889433395795 0.55253803645325 0.310140669481228
genus.Ruminiclostridium9.id.11357	Brain glioblastoma (all cancers excluded) || id:finn-b-C3_GBM_EXALLC	finn-b-C3_GBM_EXALLC		rs12040548	-0.243552	1.26582	0	0.847423070478335 0.964478775433331 0.832509982652068 0.801598350309955 0.940569245672308 0.31106430781555 0.922081461597026 0.88372408426711
genus.RuminococcaceaeNK4A214group.id.11358	Brain glioblastoma (all cancers excluded) || id:finn-b-C3_GBM_EXALLC	finn-b-C3_GBM_EXALLC		rs11241747	-0.258404	0.772513	0	0.73800376436212 0.554618230761041 0.808188073756798 0.540956348596999 0.419887090975416 0.543266904471344 0.824255346801264 0.561541783924114 0.744233453288446 0.456232699907697 0.534848136855927 0.574854816067047 0.819100847773052
genus.RuminococcaceaeUCG002.id.11360	Brain glioblastoma (all cancers excluded) || id:finn-b-C3_GBM_EXALLC	finn-b-C3_GBM_EXALLC		rs10916131	-0.39847	0.588219	0	0.498140615958886 0.687206547707367 0.937242555594035 0.420002826861897 0.440406744289235 0.437225894588611 0.603028251000813 0.597062880347405 0.382955384531291 0.644821145356144 0.635287822161992 0.601220043721133 0.605782909955779 0.459158305003061 0.340998955699313 0.585795552287101 0.412239598864688 0.561853717909616 0.314696072420637 0.390672492995742 0.535297254392545 0.37209593948322
genus.RuminococcaceaeUCG003.id.11361	Brain glioblastoma (all cancers excluded) || id:finn-b-C3_GBM_EXALLC	finn-b-C3_GBM_EXALLC		rs10490280	-0.427255	0.748677	0	0.568216720320167 0.4655027389188 0.550612130797794 0.310635490924427 0.370639735552692 0.442637882156403 0.364399018902184 0.558998546368163 0.525453526709983 0.49792768419719 0.34226087942234 0.429555837046944
genus.RuminococcaceaeUCG004.id.11362	Brain glioblastoma (all cancers excluded) || id:finn-b-C3_GBM_EXALLC	finn-b-C3_GBM_EXALLC		rs10976229	-1.08146	0.686408	0	0.115133595603796 0.06307744268997 0.230075218400474 0.237908978883262 0.170527764958521 0.109438672714719 0.0989848566961185 0.0540268206242325 0.0936183957020186 0.168182700003679 0.194089568174916
genus.RuminococcaceaeUCG005.id.11363	Brain glioblastoma (all cancers excluded) || id:finn-b-C3_GBM_EXALLC	finn-b-C3_GBM_EXALLC		rs10873449	-0.515746	0.696048	0	0.45871615664498 0.566596814583159 0.620658733674592 0.721007278225443 0.590652328306215 0.824597467443884 0.461720274245449 0.396330963476251 0.732254613873649 0.507426466374021 0.447942501223036 0.555549376930608 0.652523899752285 0.77281402008362
genus.RuminococcaceaeUCG009.id.11366	Brain glioblastoma (all cancers excluded) || id:finn-b-C3_GBM_EXALLC	finn-b-C3_GBM_EXALLC		rs113006825	-0.0774549	0.571853	0	0.892259746618117 0.824832296856693 0.666458505975069 0.726768188595671 0.704334624482533 0.970691409313777 0.708116944524428 0.931795864999644 0.851662825262912 0.663631346932006 0.93537324568867 0.891490294587638
genus.RuminococcaceaeUCG010.id.11367	Brain glioblastoma (all cancers excluded) || id:finn-b-C3_GBM_EXALLC	finn-b-C3_GBM_EXALLC		rs12597105	-0.887043	1.0085	0	0.379092170174854 0.128149982693818 0.527265294976433 0.269051020563508 0.793085614127079 0.298743308593398
genus.RuminococcaceaeUCG011.id.11368	Brain glioblastoma (all cancers excluded) || id:finn-b-C3_GBM_EXALLC	finn-b-C3_GBM_EXALLC		rs10274562	-0.135283	0.487667	0	0.781465949262238 0.719910368030312 0.598325056799206 0.91399855973832 0.404710870451842 0.782807886518863 0.611336778866325 0.616866634918163
genus.RuminococcaceaeUCG013.id.11370	Brain glioblastoma (all cancers excluded) || id:finn-b-C3_GBM_EXALLC	finn-b-C3_GBM_EXALLC		rs11581881	-0.167341	0.830083	0	0.84023337858892 0.789769277443404 0.794969154332881 0.686797133295479 0.637080866924401 0.850120035965161 0.78427360280304 0.69204926279409 0.718016221251921 0.946158013665185 0.727728410678294 0.736776332340138
genus.RuminococcaceaeUCG014.id.11371	Brain glioblastoma (all cancers excluded) || id:finn-b-C3_GBM_EXALLC	finn-b-C3_GBM_EXALLC		rs10495392	-0.121819	0.740109	0	0.869262332561296 0.667690595958575 0.983489851711846 0.726471243766549 0.793647703501282 0.796425401385192 0.773437097471986 0.925501828472083 0.974281620703365 0.683921984264186 0.789652121309704
genus.Ruminococcus1.id.11373	Brain glioblastoma (all cancers excluded) || id:finn-b-C3_GBM_EXALLC	finn-b-C3_GBM_EXALLC		rs10167839	0.680329	0.85566	0	0.426559650875146 0.205853193986864 0.521276714468017 0.711073306402663 0.276173402661075 0.386252659234238 0.284832595550432 0.540799549718538 0.441145837900083 0.41166825544704
genus.Ruminococcus2.id.11374	Brain glioblastoma (all cancers excluded) || id:finn-b-C3_GBM_EXALLC	finn-b-C3_GBM_EXALLC		rs12406309	0.484498	0.643524	0	0.451520497904702 0.268951052240257 0.25151092336869 0.222382187293889 0.314312239853955 0.258120703656961 0.299947278372316 0.461385487108794 0.273713937497238 0.330955692884205 0.326937142686621 0.253607763238331 0.151433342515085 0.411124094023249 0.839980764722625
genus.Sellimonas.id.14369	Brain glioblastoma (all cancers excluded) || id:finn-b-C3_GBM_EXALLC	finn-b-C3_GBM_EXALLC		rs113379006	-0.279238	0.538496	0	0.60407379363812 0.757513207610666 0.443529997252299 0.383449053126355 0.386210067984904 0.0893844508815075 0.37174978441311 0.600860134230017 0.186648443542001
genus.Senegalimassilia.id.11160	Brain glioblastoma (all cancers excluded) || id:finn-b-C3_GBM_EXALLC	finn-b-C3_GBM_EXALLC		rs10036909	-1.59256	1.00776	1	0.1140390205156 0.0303602628507288 0.0661234226967125 0.115831040467118 0.114217707522593
genus.Slackia.id.825	Brain glioblastoma (all cancers excluded) || id:finn-b-C3_GBM_EXALLC	finn-b-C3_GBM_EXALLC		rs10409783	-0.406801	0.828557	0	0.623443784028648 0.970385713880678 0.958071272611409 0.851732437571152 0.843903992996727 0.804212678732557
genus.Streptococcus.id.1853	Brain glioblastoma (all cancers excluded) || id:finn-b-C3_GBM_EXALLC	finn-b-C3_GBM_EXALLC		rs10028567	-1.35774	0.808414	8	0.0930523532461096 0.0968820654390302 0.0738128880883063 0.0424077107031813 0.0211779438989127 0.031336739842203 0.0347848711783001 0.0382676902124058 0.0311131865944846 0.0333165258618598 0.0565281992159612 0.0551116380660646 0.291429028341928 0.0481888073105159
genus.Subdoligranulum.id.2070	Brain glioblastoma (all cancers excluded) || id:finn-b-C3_GBM_EXALLC	finn-b-C3_GBM_EXALLC		rs10065321	-0.193406	0.843751	0	0.818696591216623 0.992667694743076 0.722062252833688 0.831161031154235 0.96973667794289 0.576153409105701 0.964161407976822 0.917163907195357 0.877893233411567 0.749498680901038 0.862427416203032
genus.Sutterella.id.2896	Brain glioblastoma (all cancers excluded) || id:finn-b-C3_GBM_EXALLC	finn-b-C3_GBM_EXALLC		rs1145877	-0.0343714	0.779031	0	0.964808234992892 0.996002437401236 0.994835098944724 0.972139105934032 0.651037059032484 0.415198379744811 0.85865472627257 0.860214371391199 0.804291000256839 0.915226684755514 0.528669771808965 0.667745217195802
genus.Terrisporobacter.id.11348	Brain glioblastoma (all cancers excluded) || id:finn-b-C3_GBM_EXALLC	finn-b-C3_GBM_EXALLC		rs1883097	0.956123	1.18104	0	0.4181937596257 0.923866395358011 0.634748224738519 0.759383029938547 0.465634231505795
genus.Turicibacter.id.2162	Brain glioblastoma (all cancers excluded) || id:finn-b-C3_GBM_EXALLC	finn-b-C3_GBM_EXALLC		rs11054680	-0.2407	0.692921	0	0.728312871367583 0.536316416674812 0.598389410224525 0.554897056395244 0.705840970360724 0.600790657892384 0.75142024997742 0.770521893620435 0.933242832152155 0.795110470620951
genus.Tyzzerella3.id.11335	Brain glioblastoma (all cancers excluded) || id:finn-b-C3_GBM_EXALLC	finn-b-C3_GBM_EXALLC		rs10898797	0.465849	0.474084	0	0.325789596422163 0.55601667157005 0.294712853463637 0.410237814081502 0.350545743660108 0.158951583652395 0.40389138644489 0.470367730654139 0.607818345507218 0.29688549723636 0.354371509359803 0.429506239908414 0.533783689301901
genus.Veillonella.id.2198	Brain glioblastoma (all cancers excluded) || id:finn-b-C3_GBM_EXALLC	finn-b-C3_GBM_EXALLC		rs1882878	0.279341	0.984055	0	0.776511806112558 0.243742110289697 0.434973447699279 0.37018545518094 0.511967972139723 0.250871366991161
genus.Victivallis.id.2256	Brain glioblastoma (all cancers excluded) || id:finn-b-C3_GBM_EXALLC	finn-b-C3_GBM_EXALLC		rs11899949	0.0786569	0.493662	0	0.873406032496046 0.970211657981506 0.845346903604216 0.976303490009004 0.442270999397581 0.907824555173866 0.712784519006524 0.871273302233565 0.541497037038706 0.933310061241546
order.Actinomycetales.id.420	Brain glioblastoma (all cancers excluded) || id:finn-b-C3_GBM_EXALLC	finn-b-C3_GBM_EXALLC		rs2889192	-0.707676	0.885628	0	0.424251589400392 0.309277323504913 0.316965253641511 0.640884484470728 0.317054599435049
order.Bacillales.id.1674	Brain glioblastoma (all cancers excluded) || id:finn-b-C3_GBM_EXALLC	finn-b-C3_GBM_EXALLC		rs10233278	0.0964101	0.4433	0	0.827831966141215 0.175693665695826 0.320093680045395 0.328123855299967 0.213383449258824 0.312917719551332 0.331358992269413 0.255999424768504 0.285548930935618
order.Bacteroidales.id.913	Brain glioblastoma (all cancers excluded) || id:finn-b-C3_GBM_EXALLC	finn-b-C3_GBM_EXALLC		rs11146701	-0.425001	0.848744	0	0.616553676632287 0.526625125779421 0.490684475546529 0.684518907804103 0.425908727106476 0.238724146488682 0.505359238835208 0.782153671616557 0.691231695432485 0.472634491383164 0.609222923827704 0.329994473675287 0.719041902438505
order.Bifidobacteriales.id.432	Brain glioblastoma (all cancers excluded) || id:finn-b-C3_GBM_EXALLC	finn-b-C3_GBM_EXALLC		rs10831953	-0.322057	0.745669	0	0.665811229736087 0.2440043296355 0.479247779659606 0.723228795703859 0.532707292766458 0.659001113121487 0.547910282627637 0.563754785465914 0.501438910480823 0.683098183882791 0.927941019722239 0.90005212731312
order.Burkholderiales.id.2874	Brain glioblastoma (all cancers excluded) || id:finn-b-C3_GBM_EXALLC	finn-b-C3_GBM_EXALLC		rs1511453	-0.245277	1.06558	0	0.81795009771704 0.614317372396229 0.972451332264329 0.607936785804976 0.894270614859999 0.320797822084705 0.626516234492404 0.700551367226536 0.249267753929098 0.904995921929577
order.Clostridiales.id.1863	Brain glioblastoma (all cancers excluded) || id:finn-b-C3_GBM_EXALLC	finn-b-C3_GBM_EXALLC		rs10774377	-0.242856	0.928151	0	0.79358659039099 0.895407632332093 0.74250846847995 0.945788158636025 0.770362974841771 0.679461396420025 0.599367859557109 0.885684001146562 0.956564786368677 0.331577768105395 0.625057706020987
order.Coriobacteriales.id.810	Brain glioblastoma (all cancers excluded) || id:finn-b-C3_GBM_EXALLC	finn-b-C3_GBM_EXALLC		rs11250875	0.557824	0.854243	0	0.513753518455331 0.180287067850901 0.43159738382039 0.242663300242535 0.276661689537671 0.35202615483951 0.192642969930531 0.278923296910863 0.232903369437628 0.185336521362527 0.174274077776704 0.278839366011832 0.266101598705395
order.Desulfovibrionales.id.3156	Brain glioblastoma (all cancers excluded) || id:finn-b-C3_GBM_EXALLC	finn-b-C3_GBM_EXALLC		rs112381107	0.495646	0.851574	0	0.560543351584993 0.736969253364535 0.633040122988779 0.428699385463685 0.530821211719184 0.748542804177584 0.930093977553876 0.900343993844445 0.678426771160352 0.847793055331572 0.728677356131301 0.846918346924995
order.Enterobacteriales.id.3468	Brain glioblastoma (all cancers excluded) || id:finn-b-C3_GBM_EXALLC	finn-b-C3_GBM_EXALLC		rs11026530	0.547517	1.30288	0	0.674312151283459 0.0937628777267136 0.477263154401133 0.530763955350793 0.907615989463756 0.39881871743768 0.532014531893083
order.Erysipelotrichales.id.2148	Brain glioblastoma (all cancers excluded) || id:finn-b-C3_GBM_EXALLC	finn-b-C3_GBM_EXALLC		rs1074800	-0.914884	0.89109	0	0.304560889022064 0.656144063620893 0.414140192918872 0.979297488157162 0.72051759721143 0.534561520191993 0.619689932387699 0.397500670900084 0.60535480577411 0.598829572620015 0.911695706587382 0.520039213631729 0.527415135566261
order.Gastranaerophilales.id.1591	Brain glioblastoma (all cancers excluded) || id:finn-b-C3_GBM_EXALLC	finn-b-C3_GBM_EXALLC		rs11150282	-0.765235	0.722525	0	0.289548735246985 0.45035708389849 0.471085574541315 0.624811168434689 0.0996276558272657 0.496774939676418 0.475419588590952 0.379154296266143 0.876052951757069
order.Lactobacillales.id.1800	Brain glioblastoma (all cancers excluded) || id:finn-b-C3_GBM_EXALLC	finn-b-C3_GBM_EXALLC		rs11110282	0.0817764	0.751864	0	0.913388981854682 0.933225510536538 0.816488781351403 0.559109727578945 0.8671039826017 0.89152040293501 0.798747525504475 0.917588937983449 0.753212025727009 0.84987534163646 0.843629608018805 0.978412394420638 0.932168335827752 0.882780315383762 0.615031640607341
order.Methanobacteriales.id.120	Brain glioblastoma (all cancers excluded) || id:finn-b-C3_GBM_EXALLC	finn-b-C3_GBM_EXALLC		rs10202904	-0.241572	0.571512	0	0.672521639408498 0.509986122789472 0.998798725803334 0.711645381561365 0.603560740047715 0.475360934322946 0.756087925866857 0.30519657786055 0.755339815355418 0.909015928901189
order.MollicutesRF9.id.11579	Brain glioblastoma (all cancers excluded) || id:finn-b-C3_GBM_EXALLC	finn-b-C3_GBM_EXALLC		rs11779863	0.249824	0.639523	0	0.696062243773877 0.425062868146415 0.941996864934185 0.867043377731835 0.956495953665114 0.66134903418573 0.708045507787324 0.889877768659222 0.655603247737374 0.837183545387333 0.671762783588599 0.700489758228292 0.84025953255355
order.NB1n.id.3953	Brain glioblastoma (all cancers excluded) || id:finn-b-C3_GBM_EXALLC	finn-b-C3_GBM_EXALLC		rs11251024	0.674572	0.452167	0	0.135734702257487 0.609080106890911 0.499521850085749 0.360846010176098 0.266766649157844 0.391688712958096 0.395873071087457 0.957880020384464 0.385425185155364 0.549910087194628 0.410022452252693 0.534938474623305 0.484141897440063
order.Pasteurellales.id.3688	Brain glioblastoma (all cancers excluded) || id:finn-b-C3_GBM_EXALLC	finn-b-C3_GBM_EXALLC		rs10965428	-0.513748	0.556704	0	0.356091015799635 0.369691827834625 0.459271401989746 0.528004463821077 0.36223058505573 0.581303898190729 0.440988562450574 0.148390225643063 0.922038049544423 0.51997276379495 0.233791167944018 0.275987179728012 0.4427427588503 0.431761609935752
order.Rhodospirillales.id.2667	Brain glioblastoma (all cancers excluded) || id:finn-b-C3_GBM_EXALLC	finn-b-C3_GBM_EXALLC		rs1035406	0.17608	0.550893	0	0.749251192441392 0.830984903255991 0.725793497594238 0.918439847330501 0.822112076823856 0.855917284890014 0.912536299201867 0.887350714523435 0.875936503531655 0.547890995373457 0.731986210778256 0.989567650447152 0.650867574593556 0.856259244639556
order.Selenomonadales.id.2165	Brain glioblastoma (all cancers excluded) || id:finn-b-C3_GBM_EXALLC	finn-b-C3_GBM_EXALLC		rs1135612	-0.452024	0.980589	0	0.644818815299783 0.314235008728895 0.582739697585703 0.772446286406818 0.693160784549368 0.572387482322218 0.652862920943745 0.338010908694761 0.838851844246978 0.316063267062923 0.913064849988014 0.327298206892612
order.Verrucomicrobiales.id.4030	Brain glioblastoma (all cancers excluded) || id:finn-b-C3_GBM_EXALLC	finn-b-C3_GBM_EXALLC		rs111862613	0.0416388	0.753213	0	0.955914150565846 0.987090157894651 0.734206519334437 0.931451088341621 0.942302097832012 0.978158670125993 0.779516531631922 0.929149428286668 0.844623063842192 0.778724782770746 0.959795408453135
order.Victivallales.id.2254	Brain glioblastoma (all cancers excluded) || id:finn-b-C3_GBM_EXALLC	finn-b-C3_GBM_EXALLC		rs1002941	0.489246	0.574201	0	0.394188530785325 0.216571534420818 0.207024383687264 0.649697716125105 0.502240314647235 0.381775142356444 0.740634413555314 0.393818181465142
phylum.Actinobacteria.id.400	Brain glioblastoma (all cancers excluded) || id:finn-b-C3_GBM_EXALLC	finn-b-C3_GBM_EXALLC		rs11766971	-0.39361	0.803289	0	0.624135660015712 0.328457993749214 0.683361823965106 0.548087456740311 0.806028886298239 0.574401789334979 0.529969549302861 0.445734375451186 0.993302377209435 0.672458520122511 0.737860949154878 0.688258425000697 0.541477694041769 0.939362339829941 0.520670073346886
phylum.Bacteroidetes.id.905	Brain glioblastoma (all cancers excluded) || id:finn-b-C3_GBM_EXALLC	finn-b-C3_GBM_EXALLC		rs17343978	-0.0997243	0.917866	0	0.913481734646533 0.869890188448817 0.888975516386931 0.763052762358086 0.668863891616788 0.860985532375737 0.48916202711996 0.977807472196175 0.836393536671325 0.65950294807006 0.858623938309055
phylum.Cyanobacteria.id.1500	Brain glioblastoma (all cancers excluded) || id:finn-b-C3_GBM_EXALLC	finn-b-C3_GBM_EXALLC		rs12555298	-0.683511	0.822841	1	0.406159025627816 0.264256231201651 0.178146446809945 0.362792581140537 0.0471191372292794 0.202413743252578 0.302081095832266 0.725929290122907
phylum.Euryarchaeota.id.55	Brain glioblastoma (all cancers excluded) || id:finn-b-C3_GBM_EXALLC	finn-b-C3_GBM_EXALLC		rs10202904	-0.155786	0.417735	0	0.709199829212936 0.725118841004716 0.74679612016136 0.462516288618949 0.749190055499009 0.754670158826639 0.637438316476394 0.560511874902276 0.388733327116962 0.893545618310962 0.968452517144853 0.888342497294168
phylum.Firmicutes.id.1672	Brain glioblastoma (all cancers excluded) || id:finn-b-C3_GBM_EXALLC	finn-b-C3_GBM_EXALLC		rs112334273	-0.482474	0.768913	0	0.530347178440032 0.397063063529298 0.384468844872287 0.383668730253863 0.5357578853401 0.344492329362808 0.329086921904282 0.894790075537904 0.621642466519654 0.211317601911584 0.463530784944312 0.36129808596372 0.561553488842357 0.394163171074409
phylum.Lentisphaerae.id.2238	Brain glioblastoma (all cancers excluded) || id:finn-b-C3_GBM_EXALLC	finn-b-C3_GBM_EXALLC		rs1002941	0.600331	0.535477	0	0.262239195558444 0.136335001930878 0.136110462322044 0.449451617228286 0.339896697536026 0.385253291209327 0.254174824793308 0.522669922786968 0.260839258493117
phylum.Proteobacteria.id.2375	Brain glioblastoma (all cancers excluded) || id:finn-b-C3_GBM_EXALLC	finn-b-C3_GBM_EXALLC		rs10750258	-0.426811	0.847259	0	0.614433654066417 0.348094071574454 0.600501651319023 0.299219737274296 0.354628445503636 0.329107738845208 0.744871233860944 0.419988814679872 0.274225407629779 0.376256158023694 0.219943050838097 0.456599444642493
phylum.Tenericutes.id.3919	Brain glioblastoma (all cancers excluded) || id:finn-b-C3_GBM_EXALLC	finn-b-C3_GBM_EXALLC		rs10108398	-0.213908	0.713339	0	0.764277986963713 0.600870440544997 0.645587248619718 0.848606042797379 0.957025949863964 0.942779012665696 0.999601977323446 0.823565285956155 0.934389649213003 0.968102395314323 0.79656680866544 0.771729805247349
phylum.Verrucomicrobia.id.3982	Brain glioblastoma (all cancers excluded) || id:finn-b-C3_GBM_EXALLC	finn-b-C3_GBM_EXALLC		rs11252894	-0.210362	0.710449	0	0.767155460322652 0.811317449539715 0.612658417268001 0.96475197610182 0.893153418246764 0.774616200858523 0.927334708102738 0.891934220524294 0.765967521277784 0.984058622785191 0.910133419902706 0.969406183412359
